# Supplementary material for: DNA metabarcoding of littoral hard-bottom communities: high diversity and database gaps revealed by two molecular markers
Source: PeerJ. 2018 May 4;6:e4705. doi: 10.7717/peerj.4705 (PMC5937484; doi:10.7717/peerj.4705)
Supplement: Table S3 — Final dataset for 18S, including sequences of all MOTUs, their taxonomic assignment and their abundances in each sample. The most abundant sequence is also presented. [file peerj-06-4705-s011.xlsx]

## Sheet: Table S3 Metabarpark_18s
id	rank	scientific_name	best_identity	total_counts	total_counts_Cabrera	total_counts_Cies	superkingdom	kingdom	phylum	class	order	family	genus	species	Cab_Lopho1A	Cab_Lopho2A	Cab_Lopho3A	Cab_Lopho1B	Cab_Lopho2B	Cab_Lopho3B	Cab_Lopho1C	Cab_Lopho2C	Cab_Lopho3C	Cab_Padina1A	Cab_Padina2A	Cab_Padina3A	Cab_Padina1B	Cab_Padina2B	Cab_Padina3B	Cab_Padina1C	Cab_Padina2C	Cab_Padina3C	Cab_Precoral1A	Cab_Precoral2A	Cab_Precoral3A	Cab_Precoral1B	Cab_Precoral2B	Cab_Precoral3B	Cab_Precoral1C	Cab_Precoral2C	Cab_Precoral3C	Cab_Detritic1A	Cab_Detritic2A	Cab_Detritic3A	Cab_Detritic1B	Cab_Detritic2B	Cab_Detritic3B	Cab_Detritic1C	Cab_Detritic2C
MBPK18S_000606	species	Vermistella antarctica	0.8647	81	0	81	Amoebozoa	Lobosa	Discosea	Flabellinia	Stygamoebida	Stygamoebida_incertae_sedis	Vermistella	Vermistella antarctica	0	0	0	0	0	0	0	0	0	0	0	0	0	0	0	0	0	0	0	0	0	0	0	0	0	0	0	0	0	0	0	0	0	0	0
MBPK18S_003614	species	Amastigomonas bermudensis	0.9808	126	20	106	Apusozoa	Apusozoa	Thecomonadea	Apusomonadida	Apusomonadida	Apusomonadidae	Amastigomonas	Amastigomonas bermudensis	0	0	0	0	0	0	1	0	2	1	0	0	1	0	0	0	0	0	5	0	1	0	0	0	3	0	0	0	0	2	0	0	0	0	2
MBPK18S_004373	genus	Bangia	0.9903	231	1	230	Archaeplastida	Rhodophyta	Rhodophyta	Bangiophyceae	Bangiales	Bangiaceae	Bangia		0	0	0	0	0	0	0	0	0	0	1	0	0	0	0	0	0	0	0	0	0	0	0	0	0	0	0	0	0	0	0	0	0	0	0
MBPK18S_001518	genus	Porphyra	0.9903	3874	24	3850	Archaeplastida	Rhodophyta	Rhodophyta	Bangiophyceae	Bangiales	Bangiaceae	Porphyra		0	0	0	5	0	0	0	0	0	0	0	0	0	0	0	0	0	0	0	0	0	0	16	0	0	0	0	0	0	3	0	0	0	0	0
MBPK18S_006048	family	Bangiaceae	0.9231	897	3	894	Archaeplastida	Rhodophyta	Rhodophyta	Bangiophyceae	Bangiales	Bangiaceae			0	0	0	0	0	0	0	0	2	0	0	0	0	0	0	0	0	0	0	0	0	0	0	0	0	0	0	0	0	1	0	0	0	0	0
MBPK18S_001121	family	Bangiaceae	0.9143	575	572	3	Archaeplastida	Rhodophyta	Rhodophyta	Bangiophyceae	Bangiales	Bangiaceae			18	35	26	43	148	8	6	8	2	0	13	7	43	152	0	4	9	5	0	0	0	0	0	0	0	0	0	3	0	36	0	0	3	0	0
MBPK18S_000080	family	Bangiaceae	1	356	175	181	Archaeplastida	Rhodophyta	Rhodophyta	Bangiophyceae	Bangiales	Bangiaceae			0	1	0	0	6	1	0	0	0	0	0	0	0	0	3	0	1	1	0	0	1	0	0	17	0	0	1	14	40	14	16	16	17	14	7
MBPK18S_000043	family	Bangiaceae	0.9048	51	1	50	Archaeplastida	Rhodophyta	Rhodophyta	Bangiophyceae	Bangiales	Bangiaceae			0	0	0	0	0	0	0	0	0	0	0	0	0	0	0	0	0	0	0	0	0	0	1	0	0	0	0	0	0	0	0	0	0	0	0
MBPK18S_000160	family	Bangiaceae	0.9259	82	73	9	Archaeplastida	Rhodophyta	Rhodophyta	Bangiophyceae	Bangiales	Bangiaceae			1	0	0	2	0	0	3	0	0	6	0	0	36	3	1	7	0	0	6	0	0	1	1	1	0	0	0	0	0	4	0	0	0	0	0
MBPK18S_001025	species	Erythrotrichia sp. GCZ-2011	1	296	33	263	Archaeplastida	Rhodophyta	Rhodophyta	Bangiophyceae	Erythropeltidales	Erythrotrichiaceae	Erythrotrichia	Erythrotrichia sp. GCZ-2011	0	1	1	5	0	0	16	1	0	1	1	0	0	2	1	0	1	0	0	0	0	0	1	0	0	0	0	0	0	0	0	0	1	1	0
MBPK18S_000966	species	Madagascaria erythrocladioides	0.9901	177	11	166	Archaeplastida	Rhodophyta	Rhodophyta	Bangiophyceae	Erythropeltidales	Erythrotrichiaceae	Madagascaria	Madagascaria erythrocladioides	0	0	0	0	0	0	0	0	0	0	0	0	0	0	1	0	0	0	0	0	0	0	0	0	0	0	0	1	0	0	0	3	3	0	3
MBPK18S_005882	family	Erythrotrichiaceae	0.9901	549	18	531	Archaeplastida	Rhodophyta	Rhodophyta	Bangiophyceae	Erythropeltidales	Erythrotrichiaceae			0	0	2	0	0	2	0	0	0	0	0	0	0	0	0	0	1	0	3	0	0	0	4	0	0	0	2	1	0	0	2	0	0	1	0
MBPK18S_001419	family	Erythrotrichiaceae	0.9901	337	31	306	Archaeplastida	Rhodophyta	Rhodophyta	Bangiophyceae	Erythropeltidales	Erythrotrichiaceae			2	1	2	2	0	0	3	0	0	1	0	3	2	3	1	2	0	0	0	0	0	2	0	3	0	0	3	0	0	0	1	0	0	0	0
MBPK18S_000050	family	Erythrotrichiaceae	1	255	0	255	Archaeplastida	Rhodophyta	Rhodophyta	Bangiophyceae	Erythropeltidales	Erythrotrichiaceae			0	0	0	0	0	0	0	0	0	0	0	0	0	0	0	0	0	0	0	0	0	0	0	0	0	0	0	0	0	0	0	0	0	0	0
MBPK18S_002415	species	Asparagopsis armata	0.9905	11305	0	11305	Archaeplastida	Rhodophyta	Rhodophyta	Florideophyceae	Bonnemaisoniales	Bonnemaisoniaceae	Asparagopsis	Asparagopsis armata	0	0	0	0	0	0	0	0	0	0	0	0	0	0	0	0	0	0	0	0	0	0	0	0	0	0	0	0	0	0	0	0	0	0	0
MBPK18S_003599	species	Asparagopsis taxiformis	0.9907	5991	5991	0	Archaeplastida	Rhodophyta	Rhodophyta	Florideophyceae	Bonnemaisoniales	Bonnemaisoniaceae	Asparagopsis	Asparagopsis taxiformis	1331	124	145	699	55	65	234	38	105	930	205	118	709	479	114	319	98	51	31	0	0	13	11	11	28	6	14	0	7	0	4	6	0	0	32
MBPK18S_004741	species	Bonnemaisonia clavata	0.9907	1296	92	1204	Archaeplastida	Rhodophyta	Rhodophyta	Florideophyceae	Bonnemaisoniales	Bonnemaisoniaceae	Bonnemaisonia	Bonnemaisonia clavata	0	0	0	0	0	0	0	0	0	0	0	0	0	0	0	0	0	0	6	19	0	0	5	0	0	0	0	4	8	5	12	13	11	4	0
MBPK18S_000905	genus	Bonnemaisonia	0.9907	1731	0	1731	Archaeplastida	Rhodophyta	Rhodophyta	Florideophyceae	Bonnemaisoniales	Bonnemaisoniaceae	Bonnemaisonia		0	0	0	0	0	0	0	0	0	0	0	0	0	0	0	0	0	0	0	0	0	0	0	0	0	0	0	0	0	0	0	0	0	0	0
MBPK18S_000512	species	Atractophora hypnoides	1	490	5	485	Archaeplastida	Rhodophyta	Rhodophyta	Florideophyceae	Bonnemaisoniales	Naccariaceae	Atractophora	Atractophora hypnoides	0	0	0	0	0	0	0	0	0	0	0	0	0	0	0	0	0	0	0	0	0	0	0	0	0	0	0	0	0	0	0	5	0	0	0
MBPK18S_006411	genus	Anotrichium	0.9806	353	344	9	Archaeplastida	Rhodophyta	Rhodophyta	Florideophyceae	Ceramiales	Ceramiaceae	Anotrichium		0	11	9	0	0	0	0	0	0	230	3	17	21	0	7	25	0	0	2	0	0	3	0	12	3	0	0	0	0	1	0	0	0	0	0
MBPK18S_000755	species	Callithamnion collabens	1	318	193	125	Archaeplastida	Rhodophyta	Rhodophyta	Florideophyceae	Ceramiales	Ceramiaceae	Callithamnion	Callithamnion collabens	1	0	0	0	0	0	3	0	0	0	0	0	3	0	0	0	0	0	74	0	0	58	0	0	54	0	0	0	0	0	0	0	0	0	0
MBPK18S_003148	genus	Ceramium	0.9905	141	12	129	Archaeplastida	Rhodophyta	Rhodophyta	Florideophyceae	Ceramiales	Ceramiaceae	Ceramium		0	0	0	1	0	0	0	0	0	0	3	0	3	2	0	0	0	0	0	0	0	1	0	0	0	0	0	1	0	0	0	1	0	0	0
MBPK18S_000936	species	Compsothamnion thuyoides	0.9905	576	2	574	Archaeplastida	Rhodophyta	Rhodophyta	Florideophyceae	Ceramiales	Ceramiaceae	Compsothamnion	Compsothamnion thuyoides	0	0	0	0	0	0	0	0	0	0	0	0	0	0	0	0	0	0	0	0	0	0	0	2	0	0	0	0	0	0	0	0	0	0	0
MBPK18S_006165	genus	Crouania	0.9712	573	181	392	Archaeplastida	Rhodophyta	Rhodophyta	Florideophyceae	Ceramiales	Ceramiaceae	Crouania		4	0	0	0	0	0	0	0	0	74	0	0	25	0	0	76	0	0	0	0	0	0	2	0	0	0	0	0	0	0	0	0	0	0	0
MBPK18S_005594	species	Halurus flosculosus	0.9714	138	0	138	Archaeplastida	Rhodophyta	Rhodophyta	Florideophyceae	Ceramiales	Ceramiaceae	Halurus	Halurus flosculosus	0	0	0	0	0	0	0	0	0	0	0	0	0	0	0	0	0	0	0	0	0	0	0	0	0	0	0	0	0	0	0	0	0	0	0
MBPK18S_000076	species	Pterothamnion plumula	1	459	3	456	Archaeplastida	Rhodophyta	Rhodophyta	Florideophyceae	Ceramiales	Ceramiaceae	Pterothamnion	Pterothamnion plumula	0	0	0	0	0	0	0	0	0	0	0	0	0	0	0	0	0	0	0	0	0	0	0	2	0	0	0	1	0	0	0	0	0	0	0
MBPK18S_001104	species	Spermothamnion repens	1	460	24	436	Archaeplastida	Rhodophyta	Rhodophyta	Florideophyceae	Ceramiales	Ceramiaceae	Spermothamnion	Spermothamnion repens	1	0	0	0	0	1	0	0	0	4	4	0	7	4	0	2	0	0	0	0	0	0	0	0	0	0	0	1	0	0	0	0	0	0	0
MBPK18S_004917	species	Spermothamnion repens	0.9369	214	214	0	Archaeplastida	Rhodophyta	Rhodophyta	Florideophyceae	Ceramiales	Ceramiaceae	Spermothamnion	Spermothamnion repens	18	7	17	3	3	4	5	8	6	22	47	26	14	17	7	4	3	3	0	0	0	0	0	0	0	0	0	0	0	0	0	0	0	0	0
MBPK18S_001145	species	Wrangelia plumosa	0.9808	1085	1077	8	Archaeplastida	Rhodophyta	Rhodophyta	Florideophyceae	Ceramiales	Ceramiaceae	Wrangelia	Wrangelia plumosa	30	0	0	212	0	0	137	0	0	1	3	0	10	19	0	0	14	0	241	0	9	106	6	24	245	10	10	0	0	0	0	0	0	0	0
MBPK18S_000623	family	Ceramiaceae	0.981	4304	263	4041	Archaeplastida	Rhodophyta	Rhodophyta	Florideophyceae	Ceramiales	Ceramiaceae			0	0	0	11	0	0	0	0	0	0	0	0	0	0	0	0	0	0	102	15	0	63	16	13	43	0	0	0	0	0	0	0	0	0	0
MBPK18S_001653	family	Ceramiaceae	0.9623	2338	35	2303	Archaeplastida	Rhodophyta	Rhodophyta	Florideophyceae	Ceramiales	Ceramiaceae			5	0	0	12	0	0	0	0	0	4	0	7	4	0	0	0	0	0	0	0	0	0	0	0	0	0	3	0	0	0	0	0	0	0	0
MBPK18S_000250	family	Ceramiaceae	0.9905	1727	74	1653	Archaeplastida	Rhodophyta	Rhodophyta	Florideophyceae	Ceramiales	Ceramiaceae			5	0	0	3	2	0	0	0	0	0	0	0	0	2	0	0	0	0	10	7	3	3	7	4	0	0	2	3	0	0	2	0	5	2	7
MBPK18S_006513	family	Ceramiaceae	0.9811	1333	11	1322	Archaeplastida	Rhodophyta	Rhodophyta	Florideophyceae	Ceramiales	Ceramiaceae			0	0	0	0	0	0	0	0	0	0	0	0	0	0	0	0	0	0	0	3	0	0	2	3	0	0	0	0	0	0	3	0	0	0	0
MBPK18S_006137	family	Ceramiaceae	0.9	192	8	184	Archaeplastida	Rhodophyta	Rhodophyta	Florideophyceae	Ceramiales	Ceramiaceae			0	0	0	0	0	0	0	0	0	0	0	0	0	0	0	0	0	0	0	0	0	0	3	3	0	0	2	0	0	0	0	0	0	0	0
MBPK18S_005478	family	Ceramiaceae	0.9717	180	119	61	Archaeplastida	Rhodophyta	Rhodophyta	Florideophyceae	Ceramiales	Ceramiaceae			2	0	0	5	0	1	1	1	7	0	11	0	0	12	1	0	0	0	12	1	0	12	2	0	39	3	0	6	0	0	0	1	0	2	0
MBPK18S_000593	species	Dasya hutchinsiae	0.9905	15086	905	14181	Archaeplastida	Rhodophyta	Rhodophyta	Florideophyceae	Ceramiales	Dasyaceae	Dasya	Dasya hutchinsiae	89	61	63	91	0	0	53	0	0	33	209	0	57	137	22	30	33	0	0	0	0	0	0	0	0	0	0	0	0	0	0	0	0	0	0
MBPK18S_005438	genus	Dasya	0.981	149	45	104	Archaeplastida	Rhodophyta	Rhodophyta	Florideophyceae	Ceramiales	Dasyaceae	Dasya		2	2	0	5	0	1	2	0	1	0	2	0	0	1	0	0	0	0	15	1	0	3	2	0	7	1	0	0	0	0	0	0	0	0	0
MBPK18S_001597	genus	Eupogodon	1	151	150	1	Archaeplastida	Rhodophyta	Rhodophyta	Florideophyceae	Ceramiales	Dasyaceae	Eupogodon		1	0	0	0	0	0	0	0	0	0	0	0	0	0	0	0	0	0	9	0	0	126	2	0	9	2	0	0	1	0	0	0	0	0	0
MBPK18S_001127	species	Halydictyon mirabile	0.8644	84	82	2	Archaeplastida	Rhodophyta	Rhodophyta	Florideophyceae	Ceramiales	Dasyaceae	Halydictyon	Halydictyon mirabile	0	0	0	0	0	0	0	0	0	0	0	0	0	0	0	0	0	0	4	0	0	56	0	3	19	0	0	0	0	0	0	0	0	0	0
MBPK18S_006428	species	Heterosiphonia pulchra	0.9811	222	2	220	Archaeplastida	Rhodophyta	Rhodophyta	Florideophyceae	Ceramiales	Dasyaceae	Heterosiphonia	Heterosiphonia pulchra	0	1	1	0	0	0	0	0	0	0	0	0	0	0	0	0	0	0	0	0	0	0	0	0	0	0	0	0	0	0	0	0	0	0	0
MBPK18S_000924	genus	Heterosiphonia	0.9245	14504	14504	0	Archaeplastida	Rhodophyta	Rhodophyta	Florideophyceae	Ceramiales	Dasyaceae	Heterosiphonia		2704	470	601	2882	352	902	583	153	743	15	1678	382	35	2394	231	0	161	29	82	0	0	17	0	0	15	0	0	0	0	0	65	0	0	10	0
MBPK18S_006382	genus	Heterosiphonia	0.9623	182	181	1	Archaeplastida	Rhodophyta	Rhodophyta	Florideophyceae	Ceramiales	Dasyaceae	Heterosiphonia		8	18	16	25	10	5	3	1	1	3	4	12	1	16	25	0	0	2	0	0	3	6	0	18	0	0	2	0	0	0	0	0	2	0	0
MBPK18S_001163	genus	Heterosiphonia	0.9167	84	83	1	Archaeplastida	Rhodophyta	Rhodophyta	Florideophyceae	Ceramiales	Dasyaceae	Heterosiphonia		9	5	15	31	3	6	1	1	4	0	3	0	0	5	0	0	0	0	0	0	0	0	0	0	0	0	0	0	0	0	0	0	0	0	0
MBPK18S_003449	family	Dasyaceae	0.9905	4073	1800	2273	Archaeplastida	Rhodophyta	Rhodophyta	Florideophyceae	Ceramiales	Dasyaceae			453	96	90	273	42	4	388	29	14	28	30	13	24	88	132	6	13	36	0	0	0	0	0	35	0	0	0	0	0	0	0	0	6	0	0
MBPK18S_000563	family	Dasyaceae	0.9905	815	4	811	Archaeplastida	Rhodophyta	Rhodophyta	Florideophyceae	Ceramiales	Dasyaceae			0	0	0	0	2	0	0	0	0	0	0	0	0	0	0	0	0	0	0	0	0	0	2	0	0	0	0	0	0	0	0	0	0	0	0
MBPK18S_003589	species	Cryptopleura ramosa	0.9904	2831	5	2826	Archaeplastida	Rhodophyta	Rhodophyta	Florideophyceae	Ceramiales	Delesseriaceae	Cryptopleura	Cryptopleura ramosa	0	0	0	0	0	0	0	0	0	0	0	0	0	0	0	0	0	0	0	0	0	0	0	0	0	0	0	0	0	0	0	0	0	0	0
MBPK18S_003465	species	Cryptopleura ramosa	0.9712	1090	5	1085	Archaeplastida	Rhodophyta	Rhodophyta	Florideophyceae	Ceramiales	Delesseriaceae	Cryptopleura	Cryptopleura ramosa	0	0	0	0	0	0	0	0	0	0	0	0	0	0	0	0	0	0	5	0	0	0	0	0	0	0	0	0	0	0	0	0	0	0	0
MBPK18S_004314	species	Hypoglossum hypoglossoides	0.9907	3380	352	3028	Archaeplastida	Rhodophyta	Rhodophyta	Florideophyceae	Ceramiales	Delesseriaceae	Hypoglossum	Hypoglossum hypoglossoides	0	0	0	0	0	0	0	0	0	0	0	0	0	0	0	0	0	0	42	22	13	13	28	39	9	0	0	42	17	43	9	23	52	0	0
MBPK18S_005066	species	Hypoglossum hypoglossoides	0.9813	112	4	108	Archaeplastida	Rhodophyta	Rhodophyta	Florideophyceae	Ceramiales	Delesseriaceae	Hypoglossum	Hypoglossum hypoglossoides	0	0	0	0	1	0	0	0	0	0	0	0	0	0	0	1	0	0	0	0	0	0	0	0	0	0	0	0	0	1	1	0	0	0	0
MBPK18S_004250	species	Phycodrys rubens	0.9905	2000	1440	560	Archaeplastida	Rhodophyta	Rhodophyta	Florideophyceae	Ceramiales	Delesseriaceae	Phycodrys	Phycodrys rubens	0	2	0	0	0	0	0	0	0	0	0	0	0	0	0	0	0	0	644	35	11	99	228	155	0	14	5	9	14	31	111	4	64	11	0
MBPK18S_004183	species	Phycodrys rubens	0.9811	207	93	114	Archaeplastida	Rhodophyta	Rhodophyta	Florideophyceae	Ceramiales	Delesseriaceae	Phycodrys	Phycodrys rubens	0	0	0	0	0	0	1	0	0	0	0	0	0	0	0	0	0	0	13	1	0	2	6	8	0	0	0	7	5	7	5	4	23	0	11
MBPK18S_005334	family	Delesseriaceae	0.9623	1076	141	935	Archaeplastida	Rhodophyta	Rhodophyta	Florideophyceae	Ceramiales	Delesseriaceae			0	0	0	0	0	0	0	0	0	0	0	0	0	0	0	0	0	0	56	3	0	40	0	2	4	0	0	0	0	0	30	0	3	3	0
MBPK18S_000289	species	Lophocladia trichoclados	0.9908	216897	216897	0	Archaeplastida	Rhodophyta	Rhodophyta	Florideophyceae	Ceramiales	Rhodomelaceae	Lophocladia	Lophocladia trichoclados	15826	38007	45628	25322	27210	18580	7695	8963	9749	299	6294	993	356	7604	185	0	1152	393	632	0	0	385	0	534	0	0	0	0	0	0	483	195	0	412	0
MBPK18S_003736	species	Lophocladia trichoclados	0.9817	426	422	4	Archaeplastida	Rhodophyta	Rhodophyta	Florideophyceae	Ceramiales	Rhodomelaceae	Lophocladia	Lophocladia trichoclados	28	61	88	36	46	45	23	17	10	2	20	0	1	22	1	0	4	1	2	0	0	2	3	3	0	0	0	3	1	0	1	0	0	2	0
MBPK18S_003074	species	Lophocladia trichoclados	0.9541	171	162	9	Archaeplastida	Rhodophyta	Rhodophyta	Florideophyceae	Ceramiales	Rhodomelaceae	Lophocladia	Lophocladia trichoclados	13	23	27	13	26	15	4	5	5	2	6	3	2	13	0	0	1	0	0	0	0	2	1	0	0	0	0	0	0	0	0	0	1	0	0
MBPK18S_000322	species	Lophocladia trichoclados	0.9633	146	136	10	Archaeplastida	Rhodophyta	Rhodophyta	Florideophyceae	Ceramiales	Rhodomelaceae	Lophocladia	Lophocladia trichoclados	8	17	18	20	19	27	2	5	9	0	2	3	0	2	1	0	0	1	0	0	0	0	0	1	0	0	0	0	0	0	0	0	0	0	0
MBPK18S_001444	species	Lophocladia trichoclados	0.9273	96	86	10	Archaeplastida	Rhodophyta	Rhodophyta	Florideophyceae	Ceramiales	Rhodomelaceae	Lophocladia	Lophocladia trichoclados	11	11	11	5	24	7	0	1	2	0	6	0	0	1	0	0	0	0	0	0	0	0	1	2	0	0	0	0	0	1	0	1	0	1	1
MBPK18S_000693	genus	Polysiphonia	1	259	208	51	Archaeplastida	Rhodophyta	Rhodophyta	Florideophyceae	Ceramiales	Rhodomelaceae	Polysiphonia		7	0	0	2	0	0	0	0	0	11	82	4	22	64	2	5	9	0	0	0	0	0	0	0	0	0	0	0	0	0	0	0	0	0	0
MBPK18S_000181	genus	Polysiphonia	0.9813	151	3	148	Archaeplastida	Rhodophyta	Rhodophyta	Florideophyceae	Ceramiales	Rhodomelaceae	Polysiphonia		0	0	0	1	0	0	0	0	0	0	0	0	0	0	0	0	0	0	0	0	0	2	0	0	0	0	0	0	0	0	0	0	0	0	0
MBPK18S_006378	species	Pterosiphonia pennata	1	284	3	281	Archaeplastida	Rhodophyta	Rhodophyta	Florideophyceae	Ceramiales	Rhodomelaceae	Pterosiphonia	Pterosiphonia pennata	0	0	1	0	0	0	0	0	0	0	0	0	0	0	0	0	0	0	0	0	0	0	1	0	0	0	1	0	0	0	0	0	0	0	0
MBPK18S_001294	family	Rhodomelaceae	0.9905	8400	1321	7079	Archaeplastida	Rhodophyta	Rhodophyta	Florideophyceae	Ceramiales	Rhodomelaceae			91	10	0	20	0	0	15	0	0	212	0	0	71	17	8	42	0	0	177	52	20	206	13	0	257	74	36	0	0	0	0	0	0	0	0
MBPK18S_002119	family	Rhodomelaceae	0.9541	2943	8	2935	Archaeplastida	Rhodophyta	Rhodophyta	Florideophyceae	Ceramiales	Rhodomelaceae			0	0	0	0	0	0	0	0	0	0	0	0	0	0	0	0	0	0	0	0	0	0	5	0	0	0	0	0	0	0	0	0	0	0	0
MBPK18S_004056	family	Rhodomelaceae	0.9706	1664	13	1651	Archaeplastida	Rhodophyta	Rhodophyta	Florideophyceae	Ceramiales	Rhodomelaceae			0	0	0	0	0	0	0	0	0	0	0	0	0	0	0	0	0	0	0	2	0	0	3	3	3	0	0	0	0	0	0	0	2	0	0
MBPK18S_006532	family	Rhodomelaceae	0.9273	952	936	16	Archaeplastida	Rhodophyta	Rhodophyta	Florideophyceae	Ceramiales	Rhodomelaceae			239	0	0	89	0	0	90	0	0	29	133	20	25	207	24	7	51	16	2	0	0	0	2	0	0	2	0	0	0	0	0	0	0	0	0
MBPK18S_003711	family	Rhodomelaceae	0.9905	634	634	0	Archaeplastida	Rhodophyta	Rhodophyta	Florideophyceae	Ceramiales	Rhodomelaceae			0	0	0	0	0	0	0	0	0	0	0	0	0	0	0	0	0	0	0	0	0	0	0	0	0	0	0	634	0	0	0	0	0	0	0
MBPK18S_000856	family	Rhodomelaceae	0.9626	531	0	531	Archaeplastida	Rhodophyta	Rhodophyta	Florideophyceae	Ceramiales	Rhodomelaceae			0	0	0	0	0	0	0	0	0	0	0	0	0	0	0	0	0	0	0	0	0	0	0	0	0	0	0	0	0	0	0	0	0	0	0
MBPK18S_000302	family	Rhodomelaceae	0.9722	335	228	107	Archaeplastida	Rhodophyta	Rhodophyta	Florideophyceae	Ceramiales	Rhodomelaceae			64	0	0	11	0	1	6	0	0	37	23	0	53	24	1	7	0	1	0	0	0	0	0	0	0	0	0	0	0	0	0	0	0	0	0
MBPK18S_006082	family	Rhodomelaceae	0.9902	382	24	358	Archaeplastida	Rhodophyta	Rhodophyta	Florideophyceae	Ceramiales	Rhodomelaceae			0	0	0	0	0	0	0	0	0	2	0	0	5	12	0	0	0	0	0	0	0	0	0	0	0	0	0	0	0	0	0	5	0	0	0
MBPK18S_001555	family	Rhodomelaceae	0.9906	187	185	2	Archaeplastida	Rhodophyta	Rhodophyta	Florideophyceae	Ceramiales	Rhodomelaceae			26	0	0	10	2	0	14	0	1	11	0	7	1	8	1	0	4	0	41	0	1	24	1	0	32	0	1	0	0	0	0	0	0	0	0
MBPK18S_002020	family	Rhodomelaceae	0.9804	178	141	37	Archaeplastida	Rhodophyta	Rhodophyta	Florideophyceae	Ceramiales	Rhodomelaceae			9	2	0	9	0	1	1	2	0	2	9	8	23	9	14	6	1	6	0	6	0	29	0	1	0	0	0	0	0	2	1	0	0	0	0
MBPK18S_001313	family	Rhodomelaceae	1	141	41	100	Archaeplastida	Rhodophyta	Rhodophyta	Florideophyceae	Ceramiales	Rhodomelaceae			0	1	0	0	0	0	0	0	0	0	3	0	0	0	0	0	0	0	7	8	1	8	1	5	2	2	0	0	0	0	0	0	0	0	0
MBPK18S_001823	family	Rhodomelaceae	0.9619	108	10	98	Archaeplastida	Rhodophyta	Rhodophyta	Florideophyceae	Ceramiales	Rhodomelaceae			0	0	0	0	0	0	0	0	0	0	0	0	0	0	0	0	0	0	8	1	0	1	0	0	0	0	0	0	0	0	0	0	0	0	0
MBPK18S_006312	family	Rhodomelaceae	0.9905	91	15	76	Archaeplastida	Rhodophyta	Rhodophyta	Florideophyceae	Ceramiales	Rhodomelaceae			0	0	0	0	0	0	0	0	0	2	0	0	0	0	2	0	0	0	2	0	0	5	0	1	2	1	0	0	0	0	0	0	0	0	0
MBPK18S_002854	family	Rhodomelaceae	0.9346	21	20	1	Archaeplastida	Rhodophyta	Rhodophyta	Florideophyceae	Ceramiales	Rhodomelaceae			0	0	0	0	0	0	0	0	0	2	10	0	2	5	0	0	1	0	0	0	0	0	0	0	0	0	0	0	0	0	0	0	0	0	0
MBPK18S_001590	species	Colaconema daviesii	0.9903	70	15	55	Archaeplastida	Rhodophyta	Rhodophyta	Florideophyceae	Colaconematales	Colaconemataceae	Colaconema	Colaconema daviesii	0	1	1	0	0	0	0	0	0	2	0	0	1	0	1	2	0	0	0	0	0	0	1	0	0	0	0	0	1	0	1	1	1	0	2
MBPK18S_001122	genus	Colaconema	0.9903	803	108	695	Archaeplastida	Rhodophyta	Rhodophyta	Florideophyceae	Colaconematales	Colaconemataceae	Colaconema		5	7	3	6	5	6	0	0	0	3	0	4	12	6	3	6	2	3	2	0	0	2	0	2	2	0	0	4	1	4	1	6	11	0	2
MBPK18S_006221	genus	Amphiroa	0.9706	764	763	1	Archaeplastida	Rhodophyta	Rhodophyta	Florideophyceae	Corallinales	Corallinaceae	Amphiroa		0	0	0	33	0	0	0	0	0	475	0	0	185	0	0	70	0	0	0	0	0	0	0	0	0	0	0	0	0	0	0	0	0	0	0
MBPK18S_003165	genus	Jania	0.9905	3924	27	3897	Archaeplastida	Rhodophyta	Rhodophyta	Florideophyceae	Corallinales	Corallinaceae	Jania		5	0	0	0	0	0	0	0	0	0	0	0	0	0	0	0	0	0	0	0	0	0	0	0	0	0	0	0	0	0	0	0	0	0	0
MBPK18S_000676	species	Lithophyllum incrustans	0.9905	25462	548	24914	Archaeplastida	Rhodophyta	Rhodophyta	Florideophyceae	Corallinales	Corallinaceae	Lithophyllum	Lithophyllum incrustans	0	0	0	0	0	0	0	0	0	0	0	0	0	0	0	0	0	0	0	0	0	0	0	0	0	0	0	0	0	38	286	0	0	71	54
MBPK18S_001952	species	Lithophyllum kotschyanum	0.9619	3054	3054	0	Archaeplastida	Rhodophyta	Rhodophyta	Florideophyceae	Corallinales	Corallinaceae	Lithophyllum	Lithophyllum kotschyanum	202	289	233	122	229	109	53	140	165	183	75	379	282	110	125	172	25	96	13	0	0	13	11	8	7	3	0	0	0	2	0	0	0	0	0
MBPK18S_006138	species	Lithophyllum kotschyanum	0.981	971	969	2	Archaeplastida	Rhodophyta	Rhodophyta	Florideophyceae	Corallinales	Corallinaceae	Lithophyllum	Lithophyllum kotschyanum	0	0	0	0	0	0	0	0	0	0	0	0	0	0	0	0	0	0	0	0	0	26	0	0	0	0	0	72	93	117	99	118	297	31	63
MBPK18S_006010	genus	Metagoniolithon	0.9906	4627	773	3854	Archaeplastida	Rhodophyta	Rhodophyta	Florideophyceae	Corallinales	Corallinaceae	Metagoniolithon		104	71	62	27	46	24	0	10	20	28	0	33	9	9	11	0	0	0	16	0	0	10	11	9	0	0	0	6	33	19	19	94	93	0	0
MBPK18S_005537	genus	Metagoniolithon	0.9906	50	12	38	Archaeplastida	Rhodophyta	Rhodophyta	Florideophyceae	Corallinales	Corallinaceae	Metagoniolithon		0	1	0	0	1	1	0	0	0	0	0	1	0	3	0	0	0	0	2	0	0	0	0	0	0	0	0	0	1	0	0	2	0	0	0
MBPK18S_000156	genus	Neogoniolithon	0.9905	5742	5742	0	Archaeplastida	Rhodophyta	Rhodophyta	Florideophyceae	Corallinales	Corallinaceae	Neogoniolithon		0	0	0	735	95	0	12	0	0	507	0	0	4227	38	7	121	0	0	0	0	0	0	0	0	0	0	0	0	0	0	0	0	0	0	0
MBPK18S_002792	genus	Neogoniolithon	0.9811	77	74	3	Archaeplastida	Rhodophyta	Rhodophyta	Florideophyceae	Corallinales	Corallinaceae	Neogoniolithon		0	0	0	3	2	0	0	0	0	9	0	0	55	0	0	1	0	0	1	0	0	1	0	0	0	0	0	0	0	1	0	0	0	0	0
MBPK18S_004143	species	Spongites yendoi	0.9904	9760	6805	2955	Archaeplastida	Rhodophyta	Rhodophyta	Florideophyceae	Corallinales	Corallinaceae	Spongites	Spongites yendoi	622	138	125	89	192	118	36	90	108	301	28	50	109	49	43	53	0	35	394	103	88	698	457	556	166	178	211	228	174	107	198	191	402	132	211
MBPK18S_000149	species	Spongites yendoi	0.9808	475	475	0	Archaeplastida	Rhodophyta	Rhodophyta	Florideophyceae	Corallinales	Corallinaceae	Spongites	Spongites yendoi	0	0	0	0	0	0	0	0	0	0	0	0	0	0	0	0	0	0	12	0	0	6	0	0	0	0	0	42	39	43	28	65	126	25	54
MBPK18S_000155	species	Spongites yendoi	0.9712	389	386	3	Archaeplastida	Rhodophyta	Rhodophyta	Florideophyceae	Corallinales	Corallinaceae	Spongites	Spongites yendoi	5	66	53	4	113	38	2	27	23	1	0	22	4	3	14	0	0	10	0	0	0	0	0	0	0	0	0	1	0	0	0	0	0	0	0
MBPK18S_000373	species	Spongites yendoi	0.9712	207	206	1	Archaeplastida	Rhodophyta	Rhodophyta	Florideophyceae	Corallinales	Corallinaceae	Spongites	Spongites yendoi	0	0	0	0	0	1	0	0	2	0	0	0	0	0	0	0	0	0	6	0	3	6	0	0	0	0	0	26	37	22	5	11	31	9	21
MBPK18S_006517	species	Spongites yendoi	0.9808	136	89	47	Archaeplastida	Rhodophyta	Rhodophyta	Florideophyceae	Corallinales	Corallinaceae	Spongites	Spongites yendoi	10	2	0	2	7	1	0	4	1	8	0	0	0	21	2	0	0	1	2	2	1	4	0	2	0	0	0	1	3	5	2	2	4	1	1
MBPK18S_004867	species	Spongites yendoi	0.9712	135	135	0	Archaeplastida	Rhodophyta	Rhodophyta	Florideophyceae	Corallinales	Corallinaceae	Spongites	Spongites yendoi	0	0	0	0	0	0	0	0	0	0	0	0	0	0	1	0	0	1	28	7	9	51	6	13	13	6	0	0	0	0	0	0	0	0	0
MBPK18S_001407	species	Titanoderma prototypum	0.9902	243	242	1	Archaeplastida	Rhodophyta	Rhodophyta	Florideophyceae	Corallinales	Corallinaceae	Titanoderma	Titanoderma prototypum	0	0	0	0	0	1	0	0	2	0	0	0	0	0	0	0	0	1	0	1	1	0	0	0	0	2	0	9	10	15	35	68	18	27	25
MBPK18S_001239	species	Titanoderma pustulatum	0.9902	537	344	193	Archaeplastida	Rhodophyta	Rhodophyta	Florideophyceae	Corallinales	Corallinaceae	Titanoderma	Titanoderma pustulatum	0	0	2	4	2	3	0	0	3	0	6	2	13	13	3	5	0	0	7	2	0	7	0	6	0	0	0	25	72	30	13	28	61	12	14
MBPK18S_006271	species	Titanoderma pustulatum	0.9706	139	116	23	Archaeplastida	Rhodophyta	Rhodophyta	Florideophyceae	Corallinales	Corallinaceae	Titanoderma	Titanoderma pustulatum	1	0	3	2	0	0	0	0	0	0	0	5	0	0	0	0	0	0	4	0	0	2	0	0	0	0	0	6	19	9	5	6	38	6	6
MBPK18S_001769	family	Corallinaceae	0.9434	55265	42933	12332	Archaeplastida	Rhodophyta	Rhodophyta	Florideophyceae	Corallinales	Corallinaceae			0	0	0	0	0	0	0	0	0	0	0	0	0	0	0	0	0	0	0	0	0	0	49	332	0	0	0	4364	10974	6459	2907	7169	7430	379	1848
MBPK18S_000577	family	Corallinaceae	0.9717	25081	0	25081	Archaeplastida	Rhodophyta	Rhodophyta	Florideophyceae	Corallinales	Corallinaceae			0	0	0	0	0	0	0	0	0	0	0	0	0	0	0	0	0	0	0	0	0	0	0	0	0	0	0	0	0	0	0	0	0	0	0
MBPK18S_002593	family	Corallinaceae	0.9905	3642	3279	363	Archaeplastida	Rhodophyta	Rhodophyta	Florideophyceae	Corallinales	Corallinaceae			344	182	154	168	183	92	103	52	75	384	49	396	266	135	104	99	15	68	199	10	5	115	28	16	22	6	6	0	0	0	0	0	3	0	0
MBPK18S_003102	family	Corallinaceae	0.9905	3428	3382	46	Archaeplastida	Rhodophyta	Rhodophyta	Florideophyceae	Corallinales	Corallinaceae			209	160	150	61	237	132	69	64	65	123	41	267	55	163	167	44	15	107	15	0	0	23	10	0	0	0	0	67	130	68	115	174	395	34	141
MBPK18S_003172	family	Corallinaceae	0.9714	2149	2149	0	Archaeplastida	Rhodophyta	Rhodophyta	Florideophyceae	Corallinales	Corallinaceae			363	115	81	140	72	45	54	23	55	380	53	219	198	123	46	92	26	37	16	0	0	5	0	3	3	0	0	0	0	0	0	0	0	0	0
MBPK18S_003094	family	Corallinaceae	0.9524	1455	1455	0	Archaeplastida	Rhodophyta	Rhodophyta	Florideophyceae	Corallinales	Corallinaceae			141	22	21	66	10	7	49	3	15	219	41	149	239	159	70	134	23	85	0	0	0	0	0	0	0	0	0	0	0	2	0	0	0	0	0
MBPK18S_001761	family	Corallinaceae	0.9346	1299	1295	4	Archaeplastida	Rhodophyta	Rhodophyta	Florideophyceae	Corallinales	Corallinaceae			0	5	15	13	58	8	0	16	0	44	76	12	135	139	12	66	25	12	8	0	5	25	16	28	6	9	7	81	60	77	24	80	109	21	73
MBPK18S_005652	family	Corallinaceae	0.981	854	522	332	Archaeplastida	Rhodophyta	Rhodophyta	Florideophyceae	Corallinales	Corallinaceae			27	20	22	12	38	12	11	5	0	22	27	18	25	118	11	7	7	0	6	0	0	13	0	0	0	0	0	11	15	16	23	7	27	9	7
MBPK18S_000608	family	Corallinaceae	0.9717	790	788	2	Archaeplastida	Rhodophyta	Rhodophyta	Florideophyceae	Corallinales	Corallinaceae			23	17	22	25	57	10	41	21	12	0	59	64	3	71	61	2	22	61	57	16	0	100	7	4	21	0	6	4	0	0	0	0	2	0	0
MBPK18S_000615	family	Corallinaceae	0.981	738	737	1	Archaeplastida	Rhodophyta	Rhodophyta	Florideophyceae	Corallinales	Corallinaceae			0	2	3	0	10	3	0	2	0	0	0	9	0	0	11	0	0	3	3	0	0	10	3	2	0	0	0	44	72	59	53	106	219	16	70
MBPK18S_005483	family	Corallinaceae	0.9528	723	723	0	Archaeplastida	Rhodophyta	Rhodophyta	Florideophyceae	Corallinales	Corallinaceae			39	20	24	47	73	11	35	21	0	38	11	45	20	96	21	21	17	60	44	7	8	37	7	6	7	0	8	0	0	0	0	0	0	0	0
MBPK18S_001278	family	Corallinaceae	0.9717	718	718	0	Archaeplastida	Rhodophyta	Rhodophyta	Florideophyceae	Corallinales	Corallinaceae			8	17	21	31	58	17	17	10	12	8	8	30	7	21	29	0	8	22	136	23	9	98	24	25	17	9	10	4	4	0	6	4	11	10	0
MBPK18S_005310	family	Corallinaceae	0.9717	663	663	0	Archaeplastida	Rhodophyta	Rhodophyta	Florideophyceae	Corallinales	Corallinaceae			2	0	3	111	44	27	5	0	4	4	0	0	118	290	34	7	5	6	0	0	0	0	0	3	0	0	0	0	0	0	0	0	0	0	0
MBPK18S_001281	family	Corallinaceae	0.981	586	0	586	Archaeplastida	Rhodophyta	Rhodophyta	Florideophyceae	Corallinales	Corallinaceae			0	0	0	0	0	0	0	0	0	0	0	0	0	0	0	0	0	0	0	0	0	0	0	0	0	0	0	0	0	0	0	0	0	0	0
MBPK18S_000879	family	Corallinaceae	0.9626	507	504	3	Archaeplastida	Rhodophyta	Rhodophyta	Florideophyceae	Corallinales	Corallinaceae			0	0	1	1	0	5	0	0	0	0	0	0	1	0	0	0	0	0	183	10	3	138	60	2	26	28	3	1	3	1	0	2	34	0	0
MBPK18S_005563	family	Corallinaceae	0.9626	281	176	105	Archaeplastida	Rhodophyta	Rhodophyta	Florideophyceae	Corallinales	Corallinaceae			0	0	0	0	0	0	0	2	0	0	0	0	2	0	0	0	0	0	3	0	1	2	1	5	0	0	0	18	46	33	5	33	18	0	5
MBPK18S_001176	family	Corallinaceae	0.981	145	0	145	Archaeplastida	Rhodophyta	Rhodophyta	Florideophyceae	Corallinales	Corallinaceae			0	0	0	0	0	0	0	0	0	0	0	0	0	0	0	0	0	0	0	0	0	0	0	0	0	0	0	0	0	0	0	0	0	0	0
MBPK18S_001771	family	Corallinaceae	0.9619	219	219	0	Archaeplastida	Rhodophyta	Rhodophyta	Florideophyceae	Corallinales	Corallinaceae			43	4	5	10	3	3	3	0	10	29	2	0	73	13	1	17	0	1	0	0	0	0	0	0	0	0	0	0	0	0	0	0	0	0	0
MBPK18S_005982	family	Corallinaceae	0.9619	156	4	152	Archaeplastida	Rhodophyta	Rhodophyta	Florideophyceae	Corallinales	Corallinaceae			0	0	0	0	0	0	0	0	0	0	0	0	0	0	0	0	0	0	0	0	0	0	0	0	0	0	0	0	0	0	1	1	2	0	0
MBPK18S_002566	family	Corallinaceae	0.981	124	42	82	Archaeplastida	Rhodophyta	Rhodophyta	Florideophyceae	Corallinales	Corallinaceae			0	0	3	1	0	0	0	1	0	1	1	3	9	2	1	0	1	0	0	0	0	3	1	0	0	0	0	1	7	0	2	2	0	2	0
MBPK18S_001306	family	Corallinaceae	0.9528	141	92	49	Archaeplastida	Rhodophyta	Rhodophyta	Florideophyceae	Corallinales	Corallinaceae			0	0	0	0	0	0	0	0	0	0	0	0	0	0	0	0	0	0	0	0	0	2	0	0	0	0	0	11	24	17	4	12	15	1	6
MBPK18S_005102	family	Corallinaceae	0.9439	126	126	0	Archaeplastida	Rhodophyta	Rhodophyta	Florideophyceae	Corallinales	Corallinaceae			0	0	0	2	2	1	3	0	1	3	1	1	3	37	1	0	4	1	4	0	0	3	1	5	2	1	2	4	1	2	2	7	16	4	3
MBPK18S_003276	family	Corallinaceae	0.9245	76	6	70	Archaeplastida	Rhodophyta	Rhodophyta	Florideophyceae	Corallinales	Corallinaceae			2	2	0	1	0	0	0	1	0	0	0	0	0	0	0	0	0	0	0	0	0	0	0	0	0	0	0	0	0	0	0	0	0	0	0
MBPK18S_001293	family	Corallinaceae	0.9717	117	12	105	Archaeplastida	Rhodophyta	Rhodophyta	Florideophyceae	Corallinales	Corallinaceae			0	0	0	0	0	1	1	0	0	1	0	0	0	1	0	0	1	0	0	0	0	0	0	0	0	0	0	0	0	2	1	0	2	1	1
MBPK18S_000228	family	Corallinaceae	0.9434	103	79	24	Archaeplastida	Rhodophyta	Rhodophyta	Florideophyceae	Corallinales	Corallinaceae			0	0	0	0	2	0	0	0	0	0	0	0	0	0	0	0	0	0	0	0	0	0	0	0	0	0	0	8	17	10	8	16	12	1	0
MBPK18S_004794	family	Corallinaceae	0.9717	96	79	17	Archaeplastida	Rhodophyta	Rhodophyta	Florideophyceae	Corallinales	Corallinaceae			1	6	7	0	7	4	0	1	0	3	4	25	6	7	5	0	0	0	0	0	0	0	0	0	0	0	0	0	0	0	0	0	0	1	1
MBPK18S_002844	family	Corallinaceae	0.951	28	28	0	Archaeplastida	Rhodophyta	Rhodophyta	Florideophyceae	Corallinales	Corallinaceae			0	0	0	1	0	0	0	0	0	20	0	0	5	0	0	2	0	0	0	0	0	0	0	0	0	0	0	0	0	0	0	0	0	0	0
MBPK18S_001488	subfamily	Corallinoideae	0.9906	39095	31279	7816	Archaeplastida	Rhodophyta	Rhodophyta	Florideophyceae	Corallinales	Corallinaceae			162	3183	2559	633	4223	1597	0	141	186	1649	2172	8845	997	2565	2078	101	47	141	0	0	0	0	0	0	0	0	0	0	0	0	0	0	0	0	0
MBPK18S_001299	subfamily	Corallinoideae	0.9905	31061	31029	32	Archaeplastida	Rhodophyta	Rhodophyta	Florideophyceae	Corallinales	Corallinaceae			1330	899	566	1282	658	475	271	378	632	2995	2340	2235	7559	4791	1404	1541	364	482	189	0	0	229	40	275	56	0	0	0	0	0	0	18	0	0	20
MBPK18S_000110	subfamily	Corallinoideae	0.9906	1741	1696	45	Archaeplastida	Rhodophyta	Rhodophyta	Florideophyceae	Corallinales	Corallinaceae			28	12	9	38	22	6	18	4	8	79	71	236	174	475	225	95	55	130	0	0	0	0	5	0	0	2	0	0	0	0	0	2	0	0	0
MBPK18S_001714	subfamily	Corallinoideae	0.9714	244	226	18	Archaeplastida	Rhodophyta	Rhodophyta	Florideophyceae	Corallinales	Corallinaceae			12	3	1	5	8	5	3	2	2	17	32	6	58	35	9	9	1	3	2	0	1	1	0	6	0	0	1	0	0	1	0	2	0	0	0
MBPK18S_000332	subfamily	Corallinoideae	0.972	225	225	0	Archaeplastida	Rhodophyta	Rhodophyta	Florideophyceae	Corallinales	Corallinaceae			0	0	0	0	0	0	0	0	0	0	0	0	0	0	0	0	0	0	0	0	0	0	0	0	0	0	0	213	0	0	7	0	0	2	0
MBPK18S_006444	subfamily	Corallinoideae	0.981	174	170	4	Archaeplastida	Rhodophyta	Rhodophyta	Florideophyceae	Corallinales	Corallinaceae			8	4	5	4	0	2	0	0	4	24	7	9	46	36	8	7	2	3	0	0	0	0	1	0	0	0	0	0	0	0	0	0	0	0	0
MBPK18S_002534	subfamily	Corallinoideae	0.981	90	90	0	Archaeplastida	Rhodophyta	Rhodophyta	Florideophyceae	Corallinales	Corallinaceae			7	4	1	3	0	1	1	0	0	14	5	4	25	12	8	2	1	1	0	0	0	0	0	1	0	0	0	0	0	0	0	0	0	0	0
MBPK18S_000442	subfamily	Corallinoideae	0.9906	68	53	15	Archaeplastida	Rhodophyta	Rhodophyta	Florideophyceae	Corallinales	Corallinaceae			0	7	3	0	9	3	0	0	0	1	1	13	1	10	3	1	0	1	0	0	0	0	0	0	0	0	0	0	0	0	0	0	0	0	0
MBPK18S_000420	subfamily	Lithophylloideae	0.9706	26053	19086	6967	Archaeplastida	Rhodophyta	Rhodophyta	Florideophyceae	Corallinales	Corallinaceae			19	0	0	22	0	0	0	0	0	31	0	0	109	79	0	48	0	0	577	31	0	261	33	53	39	0	0	1910	4418	2279	781	2742	2967	650	1102
MBPK18S_005224	subfamily	Lithophylloideae	0.9608	4857	4857	0	Archaeplastida	Rhodophyta	Rhodophyta	Florideophyceae	Corallinales	Corallinaceae			7	7	0	362	0	19	48	15	0	0	197	16	736	642	118	24	79	33	0	0	17	53	11	37	0	0	0	63	1360	58	104	220	508	31	66
MBPK18S_000086	subfamily	Lithophylloideae	0.9608	131	82	49	Archaeplastida	Rhodophyta	Rhodophyta	Florideophyceae	Corallinales	Corallinaceae			0	0	0	0	0	0	0	0	0	0	0	0	0	0	0	0	0	0	0	0	0	2	0	0	0	0	0	8	26	13	3	9	9	2	4
MBPK18S_000704	genus	Lithothamnion	0.9907	81797	59269	22528	Archaeplastida	Rhodophyta	Rhodophyta	Florideophyceae	Corallinales	Hapalidiaceae	Lithothamnion		0	99	0	0	453	909	0	0	0	97	0	0	248	0	75	0	0	0	1498	286	173	944	936	242	0	134	0	5151	12798	11211	3001	6018	7899	1371	3256
MBPK18S_002953	genus	Lithothamnion	0.9907	119	82	37	Archaeplastida	Rhodophyta	Rhodophyta	Florideophyceae	Corallinales	Hapalidiaceae	Lithothamnion		0	0	0	0	0	0	0	0	0	0	0	0	0	0	0	0	0	0	4	0	0	0	3	0	0	0	0	9	14	18	3	9	15	3	3
MBPK18S_002075	genus	Mesophyllum	0.9906	7959	7757	202	Archaeplastida	Rhodophyta	Rhodophyta	Florideophyceae	Corallinales	Hapalidiaceae	Mesophyllum		0	0	0	0	0	0	0	0	0	0	0	0	0	0	0	0	0	0	69	0	302	37	17	706	0	0	56	759	1859	1547	59	819	586	71	609
MBPK18S_002423	species	Phymatolithon laevigatum	0.9906	27762	4732	23030	Archaeplastida	Rhodophyta	Rhodophyta	Florideophyceae	Corallinales	Hapalidiaceae	Phymatolithon	Phymatolithon laevigatum	0	0	0	88	647	623	0	0	46	906	0	0	1113	177	0	293	0	0	0	0	0	0	0	0	0	0	0	28	317	360	0	0	53	0	0
MBPK18S_001319	species	Phymatolithon laevigatum	0.9811	513	138	375	Archaeplastida	Rhodophyta	Rhodophyta	Florideophyceae	Corallinales	Hapalidiaceae	Phymatolithon	Phymatolithon laevigatum	0	0	0	0	8	9	1	0	0	6	0	0	20	0	0	3	0	0	0	1	0	2	0	0	0	1	0	7	17	29	2	13	10	0	8
MBPK18S_001678	species	Phymatolithon lenormandii	0.972	120	18	102	Archaeplastida	Rhodophyta	Rhodophyta	Florideophyceae	Corallinales	Hapalidiaceae	Phymatolithon	Phymatolithon lenormandii	0	0	0	0	0	0	0	0	0	1	0	0	5	0	0	0	0	0	0	0	0	0	0	0	0	0	0	1	3	0	0	2	4	0	2
MBPK18S_001649	genus	Phymatolithon	0.9717	3790	35	3755	Archaeplastida	Rhodophyta	Rhodophyta	Florideophyceae	Corallinales	Hapalidiaceae	Phymatolithon		3	0	3	0	0	0	0	0	0	0	16	0	13	0	0	0	0	0	0	0	0	0	0	0	0	0	0	0	0	0	0	0	0	0	0
MBPK18S_000733	genus	Phymatolithon	0.9717	3121	3056	65	Archaeplastida	Rhodophyta	Rhodophyta	Florideophyceae	Corallinales	Hapalidiaceae	Phymatolithon		204	70	75	81	39	31	9	0	0	140	113	0	1603	485	0	184	22	0	0	0	0	0	0	0	0	0	0	0	0	0	0	0	0	0	0
MBPK18S_001811	subfamily	Melobesioideae	0.9906	133760	7167	126593	Archaeplastida	Rhodophyta	Rhodophyta	Florideophyceae	Corallinales	Hapalidiaceae			0	0	0	0	0	0	0	0	0	0	0	0	0	0	0	0	0	0	0	0	0	226	173	0	0	0	0	420	992	558	448	1010	2155	192	607
MBPK18S_001362	subfamily	Melobesioideae	0.9717	18006	18006	0	Archaeplastida	Rhodophyta	Rhodophyta	Florideophyceae	Corallinales	Hapalidiaceae			0	0	0	0	0	0	0	0	0	0	0	0	0	0	0	0	0	0	0	0	0	36	0	0	0	0	0	199	3149	987	33	2812	2740	106	1988
MBPK18S_001209	subfamily	Melobesioideae	0.9906	14185	14061	124	Archaeplastida	Rhodophyta	Rhodophyta	Florideophyceae	Corallinales	Hapalidiaceae			0	0	0	23	0	0	0	0	0	0	0	0	0	0	0	0	0	0	0	0	24	119	0	2361	0	0	31	980	338	6469	392	1196	115	322	1489
MBPK18S_003060	subfamily	Melobesioideae	0.9811	11107	221	10886	Archaeplastida	Rhodophyta	Rhodophyta	Florideophyceae	Corallinales	Hapalidiaceae			0	0	0	0	0	0	0	0	0	0	0	0	0	0	0	0	0	0	0	0	0	0	0	0	0	0	0	23	39	46	22	30	61	0	0
MBPK18S_002887	subfamily	Melobesioideae	0.9811	6863	6863	0	Archaeplastida	Rhodophyta	Rhodophyta	Florideophyceae	Corallinales	Hapalidiaceae			0	0	0	0	0	0	0	0	0	0	0	0	0	0	0	0	0	0	2851	0	6	1682	505	651	78	27	39	26	42	659	20	16	132	8	16
MBPK18S_004177	subfamily	Melobesioideae	0.9906	4169	14	4155	Archaeplastida	Rhodophyta	Rhodophyta	Florideophyceae	Corallinales	Hapalidiaceae			0	0	0	0	0	0	0	0	0	0	0	0	0	0	0	0	0	0	0	0	0	0	0	0	0	0	0	0	14	0	0	0	0	0	0
MBPK18S_001429	subfamily	Melobesioideae	0.9528	4011	0	4011	Archaeplastida	Rhodophyta	Rhodophyta	Florideophyceae	Corallinales	Hapalidiaceae			0	0	0	0	0	0	0	0	0	0	0	0	0	0	0	0	0	0	0	0	0	0	0	0	0	0	0	0	0	0	0	0	0	0	0
MBPK18S_001451	subfamily	Melobesioideae	0.9533	2819	13	2806	Archaeplastida	Rhodophyta	Rhodophyta	Florideophyceae	Corallinales	Hapalidiaceae			0	0	0	0	0	0	0	0	0	0	0	0	0	0	0	0	0	0	0	0	0	0	0	0	0	0	0	0	5	8	0	0	0	0	0
MBPK18S_001569	subfamily	Melobesioideae	0.934	421	0	421	Archaeplastida	Rhodophyta	Rhodophyta	Florideophyceae	Corallinales	Hapalidiaceae			0	0	0	0	0	0	0	0	0	0	0	0	0	0	0	0	0	0	0	0	0	0	0	0	0	0	0	0	0	0	0	0	0	0	0
MBPK18S_003124	subfamily	Melobesioideae	0.9623	676	340	336	Archaeplastida	Rhodophyta	Rhodophyta	Florideophyceae	Corallinales	Hapalidiaceae			1	0	0	0	0	0	0	0	0	0	1	0	8	8	0	0	0	0	9	0	0	5	0	6	0	0	0	15	42	32	18	55	98	5	18
MBPK18S_000486	subfamily	Melobesioideae	0.9633	586	586	0	Archaeplastida	Rhodophyta	Rhodophyta	Florideophyceae	Corallinales	Hapalidiaceae			0	0	0	0	0	0	0	0	0	0	0	0	0	0	0	0	0	0	9	20	0	14	33	0	0	10	0	14	100	178	35	42	86	3	32
MBPK18S_000497	subfamily	Melobesioideae	0.9813	543	543	0	Archaeplastida	Rhodophyta	Rhodophyta	Florideophyceae	Corallinales	Hapalidiaceae			0	0	0	0	0	0	0	0	0	0	0	0	0	0	0	0	0	0	0	0	0	0	0	0	0	0	0	0	329	8	8	114	54	0	23
MBPK18S_002791	subfamily	Melobesioideae	0.9813	369	227	142	Archaeplastida	Rhodophyta	Rhodophyta	Florideophyceae	Corallinales	Hapalidiaceae			0	0	0	0	3	5	0	0	0	0	1	0	2	0	3	0	0	0	7	0	0	2	2	5	0	0	0	21	43	49	8	24	21	10	19
MBPK18S_006644	subfamily	Melobesioideae	0.9623	113	10	103	Archaeplastida	Rhodophyta	Rhodophyta	Florideophyceae	Corallinales	Hapalidiaceae			0	0	0	0	0	0	0	0	0	1	0	0	7	1	0	0	0	0	0	0	0	0	0	0	0	0	0	0	0	1	0	0	0	0	0
MBPK18S_005051	subfamily	Melobesioideae	0.9537	107	107	0	Archaeplastida	Rhodophyta	Rhodophyta	Florideophyceae	Corallinales	Hapalidiaceae			0	1	0	0	5	12	0	1	0	0	0	8	0	0	5	0	0	8	0	0	6	24	7	12	6	3	9	0	0	0	0	0	0	0	0
MBPK18S_006533	subfamily	Melobesioideae	0.9811	76	28	48	Archaeplastida	Rhodophyta	Rhodophyta	Florideophyceae	Corallinales	Hapalidiaceae			0	0	0	0	0	0	0	0	0	0	0	0	0	0	0	0	0	0	0	1	1	0	0	0	0	0	0	1	0	3	2	8	8	0	3
MBPK18S_002465	subfamily	Melobesioideae	0.9717	74	0	74	Archaeplastida	Rhodophyta	Rhodophyta	Florideophyceae	Corallinales	Hapalidiaceae			0	0	0	0	0	0	0	0	0	0	0	0	0	0	0	0	0	0	0	0	0	0	0	0	0	0	0	0	0	0	0	0	0	0	0
MBPK18S_002299	subfamily	Melobesioideae	0.9811	71	10	61	Archaeplastida	Rhodophyta	Rhodophyta	Florideophyceae	Corallinales	Hapalidiaceae			0	1	1	1	0	0	0	0	0	0	1	0	0	5	0	1	0	0	0	0	0	0	0	0	0	0	0	0	0	0	0	0	0	0	0
MBPK18S_000273	subfamily	Melobesioideae	0.9717	51	51	0	Archaeplastida	Rhodophyta	Rhodophyta	Florideophyceae	Corallinales	Hapalidiaceae			0	0	0	0	0	0	0	0	0	0	0	0	0	0	0	0	0	0	0	0	0	0	0	20	0	0	0	10	0	17	3	0	0	1	0
MBPK18S_002765	subfamily	Melobesioideae	0.9906	41	0	41	Archaeplastida	Rhodophyta	Rhodophyta	Florideophyceae	Corallinales	Hapalidiaceae			0	0	0	0	0	0	0	0	0	0	0	0	0	0	0	0	0	0	0	0	0	0	0	0	0	0	0	0	0	0	0	0	0	0	0
MBPK18S_001561	species	Sporolithon durum	0.9826	164	162	2	Archaeplastida	Rhodophyta	Rhodophyta	Florideophyceae	Corallinales	Sporolithaceae	Sporolithon	Sporolithon durum	1	1	0	0	0	0	0	0	0	0	0	0	0	0	0	0	0	0	0	95	0	0	58	0	0	7	0	0	0	0	0	0	0	0	0
MBPK18S_006097	species	Sporolithon ptychoides	0.9916	480	479	1	Archaeplastida	Rhodophyta	Rhodophyta	Florideophyceae	Corallinales	Sporolithaceae	Sporolithon	Sporolithon ptychoides	1	0	0	234	20	0	14	15	2	0	0	0	2	0	6	5	1	4	0	0	0	22	0	2	0	0	0	0	28	34	0	0	77	0	0
MBPK18S_004201	order	Corallinales	0.9434	2488	2488	0	Archaeplastida	Rhodophyta	Rhodophyta	Florideophyceae	Corallinales				0	0	0	43	0	0	0	0	0	0	116	0	11	2232	0	0	86	0	0	0	0	0	0	0	0	0	0	0	0	0	0	0	0	0	0
MBPK18S_006609	order	Corallinales	0.9159	1672	1672	0	Archaeplastida	Rhodophyta	Rhodophyta	Florideophyceae	Corallinales				0	11	13	10	106	197	19	28	222	5	0	94	18	3	68	0	0	158	103	5	13	103	74	35	70	116	46	0	0	4	3	0	75	16	0
MBPK18S_005712	order	Corallinales	0.9038	983	0	983	Archaeplastida	Rhodophyta	Rhodophyta	Florideophyceae	Corallinales				0	0	0	0	0	0	0	0	0	0	0	0	0	0	0	0	0	0	0	0	0	0	0	0	0	0	0	0	0	0	0	0	0	0	0
MBPK18S_001744	order	Corallinales	0.9533	762	762	0	Archaeplastida	Rhodophyta	Rhodophyta	Florideophyceae	Corallinales				44	93	63	16	10	32	10	15	49	63	25	38	67	72	6	52	17	6	53	4	0	15	0	0	8	2	0	0	0	0	0	2	0	0	0
MBPK18S_001865	order	Corallinales	0.8981	579	360	219	Archaeplastida	Rhodophyta	Rhodophyta	Florideophyceae	Corallinales				2	0	0	0	0	0	0	0	0	8	0	0	11	0	0	4	1	0	22	42	0	33	5	6	6	5	0	42	4	2	57	3	22	49	5
MBPK18S_005042	order	Corallinales	0.934	409	304	105	Archaeplastida	Rhodophyta	Rhodophyta	Florideophyceae	Corallinales				0	0	0	0	0	0	0	0	0	0	0	0	1	0	0	0	0	0	0	0	0	0	0	0	0	0	0	35	87	43	12	36	57	3	12
MBPK18S_001119	order	Corallinales	0.9245	395	250	145	Archaeplastida	Rhodophyta	Rhodophyta	Florideophyceae	Corallinales				0	0	0	0	0	0	0	0	0	0	0	0	0	0	0	0	0	0	0	0	0	0	0	0	0	0	0	16	74	59	14	29	40	1	10
MBPK18S_001608	order	Corallinales	0.9074	317	75	242	Archaeplastida	Rhodophyta	Rhodophyta	Florideophyceae	Corallinales				0	0	0	0	0	0	0	0	0	0	0	0	0	0	0	0	0	0	0	0	0	0	0	0	0	0	0	4	7	9	7	7	24	0	12
MBPK18S_000303	order	Corallinales	0.8972	281	28	253	Archaeplastida	Rhodophyta	Rhodophyta	Florideophyceae	Corallinales				0	0	2	0	0	2	0	0	0	1	1	0	0	0	0	0	0	0	0	0	0	0	0	0	0	0	0	1	1	2	5	6	7	0	0
MBPK18S_006396	order	Corallinales	0.9429	124	88	36	Archaeplastida	Rhodophyta	Rhodophyta	Florideophyceae	Corallinales				4	3	3	2	12	2	0	0	0	5	15	6	4	21	4	0	0	0	0	0	0	1	0	2	0	0	0	0	2	1	0	0	1	0	0
MBPK18S_001158	order	Corallinales	0.9528	101	98	3	Archaeplastida	Rhodophyta	Rhodophyta	Florideophyceae	Corallinales				1	19	31	7	16	6	0	1	0	2	5	3	0	4	1	0	0	1	0	0	0	0	1	0	0	0	0	0	0	0	0	0	0	0	0
MBPK18S_006676	order	Corallinales	0.9352	101	96	5	Archaeplastida	Rhodophyta	Rhodophyta	Florideophyceae	Corallinales				0	0	0	0	2	4	0	0	0	0	0	0	0	0	0	0	0	0	0	0	0	21	3	1	0	1	1	0	28	0	0	0	0	0	34
MBPK18S_000785	order	Corallinales	0.9151	91	1	90	Archaeplastida	Rhodophyta	Rhodophyta	Florideophyceae	Corallinales				0	0	0	0	1	0	0	0	0	0	0	0	0	0	0	0	0	0	0	0	0	0	0	0	0	0	0	0	0	0	0	0	0	0	0
MBPK18S_003971	order	Corallinales	0.9714	51	2	49	Archaeplastida	Rhodophyta	Rhodophyta	Florideophyceae	Corallinales				0	0	0	0	0	0	0	0	0	2	0	0	0	0	0	0	0	0	0	0	0	0	0	0	0	0	0	0	0	0	0	0	0	0	0
MBPK18S_005479	order	Corallinales	0.9151	42	36	6	Archaeplastida	Rhodophyta	Rhodophyta	Florideophyceae	Corallinales				0	0	0	0	0	0	0	0	0	0	0	0	0	0	0	0	0	0	1	0	0	0	0	0	0	0	0	6	11	5	4	5	3	1	0
MBPK18S_003896	order	Corallinales	0.9439	22	15	7	Archaeplastida	Rhodophyta	Rhodophyta	Florideophyceae	Corallinales				0	0	0	0	0	0	0	0	0	0	0	0	0	0	0	0	0	0	0	0	0	0	1	0	0	0	0	0	0	12	0	0	2	0	0
MBPK18S_000508	genus	Gelidium	1	162	23	139	Archaeplastida	Rhodophyta	Rhodophyta	Florideophyceae	Gelidiales	Gelidiaceae	Gelidium		0	0	0	14	0	0	1	0	0	0	2	1	0	5	0	0	0	0	0	0	0	0	0	0	0	0	0	0	0	0	0	0	0	0	0
MBPK18S_002327	family	Gelidiaceae	0.9906	2581	0	2581	Archaeplastida	Rhodophyta	Rhodophyta	Florideophyceae	Gelidiales	Gelidiaceae			0	0	0	0	0	0	0	0	0	0	0	0	0	0	0	0	0	0	0	0	0	0	0	0	0	0	0	0	0	0	0	0	0	0	0
MBPK18S_001732	genus	Schmitzia	0.9528	870	868	2	Archaeplastida	Rhodophyta	Rhodophyta	Florideophyceae	Gigartinales	Calosiphoniaceae	Schmitzia		7	7	9	16	28	20	4	7	7	5	3	4	22	8	17	4	0	4	54	9	6	191	175	140	21	25	11	13	3	13	6	2	17	0	7
MBPK18S_002241	genus	Schmitzia	1	34	34	0	Archaeplastida	Rhodophyta	Rhodophyta	Florideophyceae	Gigartinales	Calosiphoniaceae	Schmitzia		0	0	0	0	0	0	0	0	0	0	0	0	0	0	0	0	0	0	0	0	0	0	0	0	0	0	0	0	0	22	0	0	9	0	0
MBPK18S_000244	species	Cruoria pellita	1	524	0	524	Archaeplastida	Rhodophyta	Rhodophyta	Florideophyceae	Gigartinales	Cruoriaceae	Cruoria	Cruoria pellita	0	0	0	0	0	0	0	0	0	0	0	0	0	0	0	0	0	0	0	0	0	0	0	0	0	0	0	0	0	0	0	0	0	0	0
MBPK18S_000474	species	Dudresnaya capricornica	0.9907	2630	1154	1476	Archaeplastida	Rhodophyta	Rhodophyta	Florideophyceae	Gigartinales	Dumontiaceae	Dudresnaya	Dudresnaya capricornica	0	0	0	0	0	0	0	0	0	0	0	0	0	0	0	0	0	0	8	0	0	0	6	14	0	0	0	110	131	128	113	218	327	27	44
MBPK18S_001374	species	Neodilsea yendoana	0.9813	449	446	3	Archaeplastida	Rhodophyta	Rhodophyta	Florideophyceae	Gigartinales	Dumontiaceae	Neodilsea	Neodilsea yendoana	0	0	0	0	0	0	0	0	0	0	0	0	0	0	0	0	0	0	137	0	0	239	0	16	29	0	3	21	0	1	0	0	0	0	0
MBPK18S_001144	family	Dumontiaceae	0.9905	512	0	512	Archaeplastida	Rhodophyta	Rhodophyta	Florideophyceae	Gigartinales	Dumontiaceae			0	0	0	0	0	0	0	0	0	0	0	0	0	0	0	0	0	0	0	0	0	0	0	0	0	0	0	0	0	0	0	0	0	0	0
MBPK18S_001878	species	Sarcothalia crassifolia	1	357	1	356	Archaeplastida	Rhodophyta	Rhodophyta	Florideophyceae	Gigartinales	Gigartinaceae	Sarcothalia	Sarcothalia crassifolia	0	0	0	0	0	0	0	0	0	0	0	0	0	0	0	0	0	0	0	0	0	0	0	0	0	0	0	0	0	0	1	0	0	0	0
MBPK18S_000833	family	Gigartinaceae	0.9906	18191	0	18191	Archaeplastida	Rhodophyta	Rhodophyta	Florideophyceae	Gigartinales	Gigartinaceae			0	0	0	0	0	0	0	0	0	0	0	0	0	0	0	0	0	0	0	0	0	0	0	0	0	0	0	0	0	0	0	0	0	0	0
MBPK18S_005344	species	Pugetia fragilissima	0.9709	6572	0	6572	Archaeplastida	Rhodophyta	Rhodophyta	Florideophyceae	Gigartinales	Kallymeniaceae	Pugetia	Pugetia fragilissima	0	0	0	0	0	0	0	0	0	0	0	0	0	0	0	0	0	0	0	0	0	0	0	0	0	0	0	0	0	0	0	0	0	0	0
MBPK18S_003900	family	Kallymeniaceae	0.9904	1014	989	25	Archaeplastida	Rhodophyta	Rhodophyta	Florideophyceae	Gigartinales	Kallymeniaceae			0	0	0	0	0	0	0	0	0	0	0	0	0	0	2	0	0	0	150	7	20	122	23	41	16	5	3	93	109	81	24	55	156	24	29
MBPK18S_001056	species	Peyssonnelia squamaria	0.9906	873	873	0	Archaeplastida	Rhodophyta	Rhodophyta	Florideophyceae	Gigartinales	Peyssonneliaceae	Peyssonnelia	Peyssonnelia squamaria	169	14	28	61	63	116	0	0	2	46	31	106	135	57	33	0	0	0	0	0	0	9	0	3	0	0	0	0	0	0	0	0	0	0	0
MBPK18S_003250	species	Peyssonnelia squamaria	0.972	405	208	197	Archaeplastida	Rhodophyta	Rhodophyta	Florideophyceae	Gigartinales	Peyssonneliaceae	Peyssonnelia	Peyssonnelia squamaria	2	0	0	0	2	0	0	0	0	0	0	0	0	2	0	0	0	0	60	0	0	30	0	0	0	0	0	27	7	7	14	11	22	8	16
MBPK18S_001301	species	Ramicrusta textilis	1	153	148	5	Archaeplastida	Rhodophyta	Rhodophyta	Florideophyceae	Gigartinales	Peyssonneliaceae	Ramicrusta	Ramicrusta textilis	0	0	0	0	0	0	0	0	0	0	7	0	9	14	0	0	0	0	0	0	0	0	0	0	0	0	0	0	39	0	0	75	0	0	4
MBPK18S_000267	family	Peyssonneliaceae	0.9906	29752	5292	24460	Archaeplastida	Rhodophyta	Rhodophyta	Florideophyceae	Gigartinales	Peyssonneliaceae			35	39	0	48	191	0	0	0	0	227	61	0	538	72	41	0	0	0	65	0	0	0	0	0	0	0	0	1059	327	226	755	545	612	240	59
MBPK18S_006685	family	Peyssonneliaceae	0.9717	24576	23888	688	Archaeplastida	Rhodophyta	Rhodophyta	Florideophyceae	Gigartinales	Peyssonneliaceae			1931	2625	1914	1631	5107	1363	71	106	63	242	2387	35	139	3183	919	0	76	58	200	158	0	781	635	57	0	0	0	42	37	89	0	39	0	0	0
MBPK18S_002414	family	Peyssonneliaceae	0.9623	5266	5266	0	Archaeplastida	Rhodophyta	Rhodophyta	Florideophyceae	Gigartinales	Peyssonneliaceae			0	0	0	0	13	0	0	0	0	0	0	0	0	0	0	0	0	0	3336	0	0	1309	6	0	14	0	0	239	22	0	284	0	20	23	0
MBPK18S_000913	family	Peyssonneliaceae	0.9905	1091	1091	0	Archaeplastida	Rhodophyta	Rhodophyta	Florideophyceae	Gigartinales	Peyssonneliaceae			2	2	0	69	11	0	0	0	0	0	158	0	44	796	0	0	7	0	0	0	0	0	2	0	0	0	0	0	0	0	0	0	0	0	0
MBPK18S_003910	family	Peyssonneliaceae	0.9811	831	301	530	Archaeplastida	Rhodophyta	Rhodophyta	Florideophyceae	Gigartinales	Peyssonneliaceae			13	23	13	11	35	10	0	3	0	4	15	0	13	26	21	2	0	0	8	0	0	13	6	0	0	0	0	15	8	15	6	21	10	0	8
MBPK18S_003050	family	Peyssonneliaceae	0.9717	68	25	43	Archaeplastida	Rhodophyta	Rhodophyta	Florideophyceae	Gigartinales	Peyssonneliaceae			1	5	2	0	6	1	0	0	0	1	3	0	0	4	1	0	0	1	0	0	0	0	0	0	0	0	0	0	0	0	0	0	0	0	0
MBPK18S_001970	species	Stenogramma interruptum	0.9906	14506	17	14489	Archaeplastida	Rhodophyta	Rhodophyta	Florideophyceae	Gigartinales	Phyllophoraceae	Stenogramma	Stenogramma interruptum	0	0	0	0	0	0	0	0	0	0	0	0	0	0	0	0	0	0	0	0	0	0	0	0	0	0	0	0	0	0	0	0	17	0	0
MBPK18S_000805	family	Phyllophoraceae	0.9906	408	168	240	Archaeplastida	Rhodophyta	Rhodophyta	Florideophyceae	Gigartinales	Phyllophoraceae			0	0	0	0	0	0	0	0	0	0	0	0	0	0	1	0	0	0	0	0	0	0	0	0	0	0	0	4	105	5	6	14	26	0	7
MBPK18S_002406	species	Portieria hornemanii	0.9722	936	934	2	Archaeplastida	Rhodophyta	Rhodophyta	Florideophyceae	Gigartinales	Rhizophyllidaceae	Portieria	Portieria hornemanii	4	10	12	86	92	5	0	5	0	7	0	0	12	5	3	0	0	0	5	0	0	3	5	0	0	0	0	104	43	148	143	24	76	76	35
MBPK18S_001751	species	Portieria hornemanii	0.9815	364	363	1	Archaeplastida	Rhodophyta	Rhodophyta	Florideophyceae	Gigartinales	Rhizophyllidaceae	Portieria	Portieria hornemanii	3	0	0	2	0	1	3	1	0	6	23	0	157	30	0	8	0	0	14	1	1	73	2	0	0	0	0	12	0	1	1	2	21	0	1
MBPK18S_000658	genus	Kappaphycus	0.9811	299	73	226	Archaeplastida	Rhodophyta	Rhodophyta	Florideophyceae	Gigartinales	Solieriaceae	Kappaphycus		1	12	9	7	25	2	0	1	3	0	0	0	1	0	1	0	0	0	0	1	1	0	2	3	0	0	0	0	0	1	1	0	0	1	0
MBPK18S_003753	order	Gigartinales	0.9722	567	330	237	Archaeplastida	Rhodophyta	Rhodophyta	Florideophyceae	Gigartinales				0	0	0	0	5	0	0	0	0	1	24	5	6	24	1	0	0	0	2	0	5	16	30	2	0	0	0	23	26	54	9	21	63	1	10
MBPK18S_000808	order	Gigartinales	0.9813	101	101	0	Archaeplastida	Rhodophyta	Rhodophyta	Florideophyceae	Gigartinales				0	0	0	0	0	0	0	0	0	0	0	0	0	1	0	0	0	0	5	3	2	2	7	15	0	2	0	1	0	7	0	30	26	0	0
MBPK18S_002437	genus	Gracilaria	0.9811	1849	41	1808	Archaeplastida	Rhodophyta	Rhodophyta	Florideophyceae	Gracilariales	Gracilariaceae	Gracilaria		0	0	0	0	0	0	0	0	0	0	0	0	0	0	0	0	0	0	0	0	0	0	0	0	0	0	0	0	0	0	41	0	0	0	0
MBPK18S_005105	family	Gracilariaceae	0.991	3168	0	3168	Archaeplastida	Rhodophyta	Rhodophyta	Florideophyceae	Gracilariales	Gracilariaceae			0	0	0	0	0	0	0	0	0	0	0	0	0	0	0	0	0	0	0	0	0	0	0	0	0	0	0	0	0	0	0	0	0	0	0
MBPK18S_000617	species	Hildenbrandia rubra	0.981	253	253	0	Archaeplastida	Rhodophyta	Rhodophyta	Florideophyceae	Hildenbrandiales	Hildenbrandiaceae	Hildenbrandia	Hildenbrandia rubra	0	13	1	7	17	86	2	0	6	1	0	31	0	0	27	0	0	5	0	11	0	4	33	0	2	7	0	0	0	0	0	0	0	0	0
MBPK18S_005267	species	Hildenbrandia rubra	1	233	18	215	Archaeplastida	Rhodophyta	Rhodophyta	Florideophyceae	Hildenbrandiales	Hildenbrandiaceae	Hildenbrandia	Hildenbrandia rubra	7	0	0	2	0	2	0	0	0	0	1	4	0	0	0	0	0	0	0	0	1	0	1	0	0	0	0	0	0	0	0	0	0	0	0
MBPK18S_000919	species	Hildenbrandia rubra	0.9138	31	0	31	Archaeplastida	Rhodophyta	Rhodophyta	Florideophyceae	Hildenbrandiales	Hildenbrandiaceae	Hildenbrandia	Hildenbrandia rubra	0	0	0	0	0	0	0	0	0	0	0	0	0	0	0	0	0	0	0	0	0	0	0	0	0	0	0	0	0	0	0	0	0	0	0
MBPK18S_004274	genus	Hildenbrandia	0.9619	1125	1120	5	Archaeplastida	Rhodophyta	Rhodophyta	Florideophyceae	Hildenbrandiales	Hildenbrandiaceae	Hildenbrandia		544	0	2	276	0	0	7	0	0	0	0	154	0	0	19	0	0	12	21	0	0	31	39	0	2	11	0	0	0	2	0	0	0	0	0
MBPK18S_000821	genus	Hildenbrandia	0.9537	360	359	1	Archaeplastida	Rhodophyta	Rhodophyta	Florideophyceae	Hildenbrandiales	Hildenbrandiaceae	Hildenbrandia		0	0	0	0	3	3	1	1	0	0	0	0	0	0	6	0	0	1	45	0	12	19	22	38	0	2	0	10	40	121	2	16	10	0	5
MBPK18S_000918	genus	Hildenbrandia	0.9537	83	80	3	Archaeplastida	Rhodophyta	Rhodophyta	Florideophyceae	Hildenbrandiales	Hildenbrandiaceae	Hildenbrandia		0	0	0	0	0	0	0	0	0	0	0	0	0	0	0	0	0	0	0	0	0	0	0	0	0	0	0	5	7	12	6	36	13	0	1
MBPK18S_006983	family	Hildenbrandiaceae	0.9245	57	0	57	Archaeplastida	Rhodophyta	Rhodophyta	Florideophyceae	Hildenbrandiales	Hildenbrandiaceae			0	0	0	0	0	0	0	0	0	0	0	0	0	0	0	0	0	0	0	0	0	0	0	0	0	0	0	0	0	0	0	0	0	0	0
MBPK18S_000720	species	Dichotomaria marginata	1	1081	1080	1	Archaeplastida	Rhodophyta	Rhodophyta	Florideophyceae	Nemaliales	Galaxauraceae	Dichotomaria	Dichotomaria marginata	112	108	86	74	163	0	5	12	0	14	331	0	13	148	3	0	11	0	0	0	0	0	0	0	0	0	0	0	0	0	0	0	0	0	0
MBPK18S_004499	species	Cumagloia andersonii	0.9904	178	29	149	Archaeplastida	Rhodophyta	Rhodophyta	Florideophyceae	Nemaliales	Liagoraceae	Cumagloia	Cumagloia andersonii	0	0	0	0	0	0	0	0	0	19	0	0	2	7	1	0	0	0	0	0	0	0	0	0	0	0	0	0	0	0	0	0	0	0	0
MBPK18S_001806	family	Schizymeniaceae	1	681	681	0	Archaeplastida	Rhodophyta	Rhodophyta	Florideophyceae	Nemastomatales	Schizymeniaceae			0	0	0	0	0	0	0	0	0	0	0	0	0	0	0	0	0	0	0	0	3	0	12	16	0	0	0	370	172	0	83	0	11	10	4
MBPK18S_002947	order	Nemastomatales	0.981	1658	811	847	Archaeplastida	Rhodophyta	Rhodophyta	Florideophyceae	Nemastomatales				0	0	2	0	0	0	0	0	0	0	2	0	2	0	0	0	0	0	0	0	0	11	5	4	3	0	0	65	111	68	89	152	234	10	26
MBPK18S_002703	family	Plocamiaceae	0.9905	6926	700	6226	Archaeplastida	Rhodophyta	Rhodophyta	Florideophyceae	Plocamiales	Plocamiaceae			0	0	0	0	0	0	0	0	0	0	0	0	0	0	0	0	0	0	21	0	49	64	28	256	9	0	25	18	45	0	59	9	95	14	8
MBPK18S_001436	genus	Champia	0.9906	12922	92	12830	Archaeplastida	Rhodophyta	Rhodophyta	Florideophyceae	Rhodymeniales	Champiaceae	Champia		0	0	0	20	0	0	0	0	0	0	0	0	0	0	0	0	0	0	14	0	0	26	9	0	0	0	0	0	0	0	0	0	0	0	0
MBPK18S_001126	genus	Champia	0.9811	71	2	69	Archaeplastida	Rhodophyta	Rhodophyta	Florideophyceae	Rhodymeniales	Champiaceae	Champia		0	0	0	0	1	0	0	0	0	0	1	0	0	0	0	0	0	0	0	0	0	0	0	0	0	0	0	0	0	0	0	0	0	0	0
MBPK18S_003746	family	Champiaceae	0.9905	8935	27	8908	Archaeplastida	Rhodophyta	Rhodophyta	Florideophyceae	Rhodymeniales	Champiaceae			0	0	0	0	0	0	0	0	0	0	0	0	0	0	5	0	0	0	0	0	0	0	0	0	0	0	0	0	0	5	0	0	0	0	0
MBPK18S_005091	family	Champiaceae	0.981	161	93	68	Archaeplastida	Rhodophyta	Rhodophyta	Florideophyceae	Rhodymeniales	Champiaceae			0	1	0	0	1	0	0	0	0	0	2	0	0	0	0	0	0	0	20	16	1	3	5	17	1	0	3	19	0	0	0	1	2	0	0
MBPK18S_004086	genus	Gloiocladia	0.9905	1283	1283	0	Archaeplastida	Rhodophyta	Rhodophyta	Florideophyceae	Rhodymeniales	Faucheaceae	Gloiocladia		0	0	0	0	0	0	0	0	0	0	3	0	0	0	0	0	0	0	302	30	11	37	52	174	0	9	6	67	4	3	204	62	305	4	10
MBPK18S_005728	family	Faucheaceae	0.9717	124	123	1	Archaeplastida	Rhodophyta	Rhodophyta	Florideophyceae	Rhodymeniales	Faucheaceae			0	0	0	0	0	0	0	0	0	1	0	0	0	0	0	0	0	0	0	0	0	0	0	0	0	0	0	1	0	0	0	75	45	0	0
MBPK18S_000115	family	Lomentariaceae	0.9238	602	35	567	Archaeplastida	Rhodophyta	Rhodophyta	Florideophyceae	Rhodymeniales	Lomentariaceae			0	0	0	0	2	0	0	0	0	2	0	0	2	0	0	0	0	0	0	0	4	8	2	2	2	2	0	4	0	1	4	0	0	0	0
MBPK18S_000103	family	Lomentariaceae	0.9903	134	27	107	Archaeplastida	Rhodophyta	Rhodophyta	Florideophyceae	Rhodymeniales	Lomentariaceae			0	0	0	0	0	0	0	0	0	0	0	0	0	0	0	0	0	0	26	0	0	0	0	0	0	1	0	0	0	0	0	0	0	0	0
MBPK18S_004263	species	Coelothrix irregularis	0.972	1434	0	1434	Archaeplastida	Rhodophyta	Rhodophyta	Florideophyceae	Rhodymeniales	Rhodymeniaceae	Coelothrix	Coelothrix irregularis	0	0	0	0	0	0	0	0	0	0	0	0	0	0	0	0	0	0	0	0	0	0	0	0	0	0	0	0	0	0	0	0	0	0	0
MBPK18S_000390	genus	Sebdenia	1	320	320	0	Archaeplastida	Rhodophyta	Rhodophyta	Florideophyceae	Sebdeniales	Sebdeniaceae	Sebdenia		1	11	29	0	27	0	0	4	0	1	0	0	2	0	1	0	0	0	3	0	15	14	2	29	0	0	2	0	0	7	34	0	134	2	0
MBPK18S_005477	class	Florideophyceae	0.9434	22208	22208	0	Archaeplastida	Rhodophyta	Rhodophyta	Florideophyceae					869	0	0	62	1280	159	0	0	0	0	8406	1208	1062	7978	769	54	252	67	0	0	0	0	18	24	0	0	0	0	0	0	0	0	0	0	0
MBPK18S_003425	class	Florideophyceae	0.9439	12323	12307	16	Archaeplastida	Rhodophyta	Rhodophyta	Florideophyceae					3999	8	0	1684	0	0	108	0	0	2914	0	0	3224	0	0	353	0	0	0	0	0	0	10	0	0	0	0	0	0	0	0	0	0	0	0
MBPK18S_005785	class	Florideophyceae	0.9623	9642	8606	1036	Archaeplastida	Rhodophyta	Rhodophyta	Florideophyceae					2200	199	175	37	145	195	0	0	12	11	32	544	0	55	103	0	0	0	0	0	293	15	12	113	0	0	0	279	506	651	546	1341	921	34	125
MBPK18S_001856	class	Florideophyceae	0.9811	7234	6908	326	Archaeplastida	Rhodophyta	Rhodophyta	Florideophyceae					1829	134	78	261	211	0	8	9	0	153	1015	17	26	930	48	0	13	0	322	0	113	84	152	202	0	7	0	362	315	124	104	127	222	14	16
MBPK18S_004516	class	Florideophyceae	0.9626	4901	113	4788	Archaeplastida	Rhodophyta	Rhodophyta	Florideophyceae					8	0	0	0	0	0	0	0	0	0	12	0	0	0	0	0	0	0	0	0	0	0	0	0	0	0	0	7	35	20	0	0	0	0	19
MBPK18S_006264	class	Florideophyceae	0.9346	3869	3863	6	Archaeplastida	Rhodophyta	Rhodophyta	Florideophyceae					0	27	15	0	3752	0	0	37	0	0	0	9	0	0	23	0	0	0	0	0	0	0	0	0	0	0	0	0	0	0	0	0	0	0	0
MBPK18S_000010	class	Florideophyceae	0.9717	3698	3673	25	Archaeplastida	Rhodophyta	Rhodophyta	Florideophyceae					0	3	6	0	0	0	0	0	0	0	0	0	0	0	3	0	0	0	0	0	0	0	0	0	0	0	0	0	10	2131	0	0	1267	0	0
MBPK18S_006692	class	Florideophyceae	0.9717	3451	3449	2	Archaeplastida	Rhodophyta	Rhodophyta	Florideophyceae					0	32	32	14	276	299	4	56	63	0	0	0	0	3	19	0	0	0	1378	210	0	531	369	12	17	30	3	4	3	5	0	0	86	0	0
MBPK18S_001501	class	Florideophyceae	0.9619	2199	2199	0	Archaeplastida	Rhodophyta	Rhodophyta	Florideophyceae					0	0	3	0	0	0	0	0	0	0	0	0	0	0	0	0	0	0	19	0	33	712	0	1357	33	0	32	0	0	0	0	0	0	0	0
MBPK18S_001635	class	Florideophyceae	0.9811	1461	132	1329	Archaeplastida	Rhodophyta	Rhodophyta	Florideophyceae					0	0	0	0	0	0	0	0	0	0	0	0	0	0	0	0	0	0	0	0	0	0	0	0	0	0	0	12	18	10	11	30	41	0	4
MBPK18S_006634	class	Florideophyceae	0.9717	1355	295	1060	Archaeplastida	Rhodophyta	Rhodophyta	Florideophyceae					0	0	0	0	0	0	0	0	0	0	0	0	0	0	0	0	0	0	0	0	0	0	0	0	0	0	0	17	111	28	16	72	39	0	9
MBPK18S_002708	class	Florideophyceae	0.9048	1244	106	1138	Archaeplastida	Rhodophyta	Rhodophyta	Florideophyceae					2	0	0	2	4	2	0	0	0	0	0	0	2	0	0	5	0	2	0	0	0	0	0	0	0	0	0	2	17	13	7	23	20	0	2
MBPK18S_006986	class	Florideophyceae	0.8431	1107	566	541	Archaeplastida	Rhodophyta	Rhodophyta	Florideophyceae					6	3	6	4	8	4	0	0	7	9	0	3	5	7	0	0	0	4	7	17	4	22	18	28	0	12	9	42	31	40	57	59	114	7	21
MBPK18S_000417	class	Florideophyceae	0.9811	1056	1049	7	Archaeplastida	Rhodophyta	Rhodophyta	Florideophyceae					0	0	0	29	12	171	0	0	0	0	0	8	0	0	752	0	0	68	0	0	0	0	2	0	0	0	0	0	2	0	0	0	2	0	0
MBPK18S_004818	class	Florideophyceae	0.8785	980	980	0	Archaeplastida	Rhodophyta	Rhodophyta	Florideophyceae					185	38	48	50	37	10	6	2	2	149	73	40	65	63	3	20	2	7	15	0	49	11	9	94	0	0	2	0	0	0	0	0	0	0	0
MBPK18S_000502	class	Florideophyceae	0.8727	902	898	4	Archaeplastida	Rhodophyta	Rhodophyta	Florideophyceae					60	8	7	58	0	0	52	0	3	29	86	56	81	295	12	37	80	28	0	0	0	0	4	2	0	0	0	0	0	0	0	0	0	0	0
MBPK18S_000694	class	Florideophyceae	0.9906	842	838	4	Archaeplastida	Rhodophyta	Rhodophyta	Florideophyceae					97	10	3	14	3	10	3	0	3	68	8	18	10	20	16	0	2	3	11	0	102	0	2	139	0	0	27	15	50	47	9	30	92	4	7
MBPK18S_006188	class	Florideophyceae	0.9813	820	39	781	Archaeplastida	Rhodophyta	Rhodophyta	Florideophyceae					0	0	0	0	0	8	0	0	0	3	5	0	13	10	0	0	0	0	0	0	0	0	0	0	0	0	0	0	0	0	0	0	0	0	0
MBPK18S_001849	class	Florideophyceae	0.8333	614	612	2	Archaeplastida	Rhodophyta	Rhodophyta	Florideophyceae					0	5	8	3	42	39	6	19	13	2	17	15	0	64	29	0	10	25	8	27	5	165	48	18	26	13	3	0	0	0	0	0	0	0	0
MBPK18S_004007	class	Florideophyceae	0.9717	457	271	186	Archaeplastida	Rhodophyta	Rhodophyta	Florideophyceae					1	0	0	0	6	0	0	0	0	0	10	0	0	3	1	0	1	0	42	0	0	60	9	17	2	0	0	28	7	7	7	48	6	3	13
MBPK18S_001558	class	Florideophyceae	0.7895	400	23	377	Archaeplastida	Rhodophyta	Rhodophyta	Florideophyceae					0	14	2	0	0	0	0	0	0	1	1	0	1	2	0	0	0	0	0	0	0	0	0	0	0	0	0	0	0	0	0	0	0	0	0
MBPK18S_000470	class	Florideophyceae	0.9238	398	47	351	Archaeplastida	Rhodophyta	Rhodophyta	Florideophyceae					1	0	0	0	0	0	0	0	0	0	0	0	0	0	1	0	0	0	0	0	0	0	0	0	0	0	0	1	12	8	3	10	10	1	0
MBPK18S_000472	class	Florideophyceae	0.9811	397	397	0	Archaeplastida	Rhodophyta	Rhodophyta	Florideophyceae					0	0	0	0	0	0	0	0	0	0	0	0	0	0	0	0	0	0	0	0	0	0	0	0	0	0	0	2	2	0	281	0	11	101	0
MBPK18S_000233	class	Florideophyceae	0.9811	395	395	0	Archaeplastida	Rhodophyta	Rhodophyta	Florideophyceae					0	0	0	0	0	0	0	0	0	0	0	0	0	0	0	0	0	0	6	0	0	0	0	5	0	0	0	40	8	122	15	5	142	23	3
MBPK18S_005615	class	Florideophyceae	0.8889	362	360	2	Archaeplastida	Rhodophyta	Rhodophyta	Florideophyceae					0	0	0	0	0	6	3	6	7	0	0	3	0	2	5	0	0	6	71	7	0	101	32	8	47	44	10	0	1	0	1	0	0	0	0
MBPK18S_001147	class	Florideophyceae	0.9515	304	219	85	Archaeplastida	Rhodophyta	Rhodophyta	Florideophyceae					0	2	15	0	3	0	0	0	0	0	0	0	0	0	1	0	0	0	2	0	0	9	0	3	0	0	0	13	17	24	21	38	52	2	15
MBPK18S_003117	class	Florideophyceae	0.8868	290	289	1	Archaeplastida	Rhodophyta	Rhodophyta	Florideophyceae					0	0	2	1	0	0	1	1	0	0	0	11	0	9	8	0	0	4	64	11	2	68	36	18	15	10	3	0	0	0	0	0	25	0	0
MBPK18S_000632	class	Florideophyceae	0.9714	219	59	160	Archaeplastida	Rhodophyta	Rhodophyta	Florideophyceae					0	0	0	0	0	0	0	0	0	1	4	0	0	5	1	0	0	0	0	0	0	6	16	6	0	2	0	0	0	7	0	1	10	0	0
MBPK18S_003355	class	Florideophyceae	0.9434	221	221	0	Archaeplastida	Rhodophyta	Rhodophyta	Florideophyceae					1	0	0	0	0	0	0	0	0	0	0	0	0	0	0	0	0	0	0	0	0	18	0	1	0	0	0	35	0	5	144	11	3	1	2
MBPK18S_000460	class	Florideophyceae	0.9057	215	201	14	Archaeplastida	Rhodophyta	Rhodophyta	Florideophyceae					0	0	0	0	0	1	0	0	0	0	0	0	0	0	0	0	0	0	96	18	48	14	4	6	0	0	2	0	0	0	0	0	12	0	0
MBPK18S_001622	class	Florideophyceae	0.9714	183	103	80	Archaeplastida	Rhodophyta	Rhodophyta	Florideophyceae					12	2	1	4	10	2	1	0	0	0	21	7	1	27	3	0	0	1	0	0	0	0	0	6	0	0	0	0	0	5	0	0	0	0	0
MBPK18S_006747	class	Florideophyceae	0.9151	177	177	0	Archaeplastida	Rhodophyta	Rhodophyta	Florideophyceae					40	6	2	31	4	6	8	4	12	0	19	3	0	37	1	0	2	0	2	0	0	0	0	0	0	0	0	0	0	0	0	0	0	0	0
MBPK18S_004766	class	Florideophyceae	0.934	145	116	29	Archaeplastida	Rhodophyta	Rhodophyta	Florideophyceae					13	2	1	2	12	0	0	0	0	10	18	5	16	24	4	2	0	0	2	0	0	1	0	0	0	0	0	1	1	0	1	0	0	0	1
MBPK18S_003156	class	Florideophyceae	0.934	146	86	60	Archaeplastida	Rhodophyta	Rhodophyta	Florideophyceae					3	0	3	2	1	2	0	0	1	0	0	0	2	0	1	2	0	1	5	3	3	18	15	14	0	2	1	1	1	4	0	0	1	0	0
MBPK18S_006093	class	Florideophyceae	0.9083	144	28	116	Archaeplastida	Rhodophyta	Rhodophyta	Florideophyceae					0	0	0	0	0	0	0	0	0	0	0	0	0	0	0	0	0	0	0	2	1	0	6	18	0	1	0	0	0	0	0	0	0	0	0
MBPK18S_001726	class	Florideophyceae	0.9714	107	0	107	Archaeplastida	Rhodophyta	Rhodophyta	Florideophyceae					0	0	0	0	0	0	0	0	0	0	0	0	0	0	0	0	0	0	0	0	0	0	0	0	0	0	0	0	0	0	0	0	0	0	0
MBPK18S_002266	class	Florideophyceae	0.8654	103	99	4	Archaeplastida	Rhodophyta	Rhodophyta	Florideophyceae					8	13	8	21	9	5	0	4	2	2	5	0	1	12	1	0	1	0	0	0	0	1	0	0	0	0	1	0	0	0	2	2	0	0	1
MBPK18S_005391	class	Florideophyceae	0.8558	98	98	0	Archaeplastida	Rhodophyta	Rhodophyta	Florideophyceae					8	6	13	20	16	12	2	0	1	0	11	0	1	6	0	0	0	0	1	0	0	1	0	0	0	0	0	0	0	0	0	0	0	0	0
MBPK18S_004138	class	Florideophyceae	0.8899	93	30	63	Archaeplastida	Rhodophyta	Rhodophyta	Florideophyceae					0	0	0	0	0	0	0	0	0	0	0	0	0	0	0	0	0	0	0	0	10	1	7	6	0	0	2	0	0	0	1	0	3	0	0
MBPK18S_001909	class	Florideophyceae	0.934	81	27	54	Archaeplastida	Rhodophyta	Rhodophyta	Florideophyceae					0	0	0	1	1	2	0	0	0	2	1	0	1	0	0	0	0	0	4	1	0	2	1	1	0	0	0	4	1	0	1	1	1	0	1
MBPK18S_002798	class	Florideophyceae	0.8584	76	73	3	Archaeplastida	Rhodophyta	Rhodophyta	Florideophyceae					2	13	9	4	8	14	3	2	8	0	0	2	0	1	0	0	1	1	0	0	0	0	2	0	0	0	1	0	0	0	0	0	0	0	1
MBPK18S_006889	class	Florideophyceae	0.9259	71	27	44	Archaeplastida	Rhodophyta	Rhodophyta	Florideophyceae					0	0	0	0	0	0	0	0	0	0	0	0	0	0	0	0	0	0	0	0	0	0	1	0	0	0	0	7	3	3	3	4	4	1	1
MBPK18S_004834	class	Florideophyceae	0.8519	68	68	0	Archaeplastida	Rhodophyta	Rhodophyta	Florideophyceae					0	0	0	0	0	0	0	0	0	0	0	0	0	0	0	0	0	0	0	0	0	0	0	0	0	0	0	8	23	19	1	4	7	0	2
MBPK18S_001595	class	Florideophyceae	0.8547	64	64	0	Archaeplastida	Rhodophyta	Rhodophyta	Florideophyceae					0	1	0	4	0	0	2	0	0	0	13	0	0	18	1	0	3	0	1	10	1	0	5	2	1	2	0	0	0	0	0	0	0	0	0
MBPK18S_002138	class	Florideophyceae	0.9717	54	3	51	Archaeplastida	Rhodophyta	Rhodophyta	Florideophyceae					0	0	0	0	0	0	0	0	0	0	1	0	0	0	0	0	0	0	0	0	0	0	0	0	0	0	0	0	2	0	0	0	0	0	0
MBPK18S_002420	class	Florideophyceae	0.9533	53	46	7	Archaeplastida	Rhodophyta	Rhodophyta	Florideophyceae					8	0	0	5	0	1	0	0	0	4	1	1	19	0	0	2	0	0	0	0	0	0	0	0	0	0	0	0	0	2	0	1	2	0	0
MBPK18S_002914	class	Florideophyceae	0.9808	41	4	37	Archaeplastida	Rhodophyta	Rhodophyta	Florideophyceae					0	0	0	1	0	0	0	0	0	0	0	0	0	0	0	0	0	0	0	0	0	2	0	1	0	0	0	0	0	0	0	0	0	0	0
MBPK18S_002455	class	Florideophyceae	0.9439	39	0	39	Archaeplastida	Rhodophyta	Rhodophyta	Florideophyceae					0	0	0	0	0	0	0	0	0	0	0	0	0	0	0	0	0	0	0	0	0	0	0	0	0	0	0	0	0	0	0	0	0	0	0
MBPK18S_004165	class	Florideophyceae	0.9245	34	34	0	Archaeplastida	Rhodophyta	Rhodophyta	Florideophyceae					1	0	0	0	5	1	0	1	0	0	13	0	0	13	0	0	0	0	0	0	0	0	0	0	0	0	0	0	0	0	0	0	0	0	0
MBPK18S_001976	class	Florideophyceae	0.8704	27	24	3	Archaeplastida	Rhodophyta	Rhodophyta	Florideophyceae					0	0	0	1	1	0	0	0	0	0	0	0	0	0	0	0	0	0	0	0	2	0	0	19	0	0	1	0	0	0	0	0	0	0	0
MBPK18S_002333	class	Florideophyceae	0.8585	25	25	0	Archaeplastida	Rhodophyta	Rhodophyta	Florideophyceae					0	0	0	0	0	0	0	0	0	0	0	0	0	0	0	0	0	0	0	0	0	0	0	0	0	0	0	11	5	0	0	9	0	0	0
MBPK18S_001745	species	Stylonema alsidii	1	45	0	45	Archaeplastida	Rhodophyta	Rhodophyta	Stylonematophyceae	Stylonematales	Stylonemataceae	Stylonema	Stylonema alsidii	0	0	0	0	0	0	0	0	0	0	0	0	0	0	0	0	0	0	0	0	0	0	0	0	0	0	0	0	0	0	0	0	0	0	0
MBPK18S_002901	species	Microdictyon boergesenii	0.9898	55	55	0	Archaeplastida	Viridiplantae	Chlorophyta	Ulvophyceae	Cladophorales	Anadyomenaceae	Microdictyon	Microdictyon boergesenii	1	1	0	2	0	0	0	0	0	0	20	0	0	13	0	0	8	0	2	0	0	1	1	0	0	0	3	0	1	0	0	0	1	1	0
MBPK18S_000083	species	Chaetomorpha norvegica	1	69	18	51	Archaeplastida	Viridiplantae	Chlorophyta	Ulvophyceae	Cladophorales	Cladophoraceae	Chaetomorpha	Chaetomorpha norvegica	0	3	5	0	1	0	0	0	0	0	0	0	0	0	0	0	0	0	0	0	0	0	0	1	0	0	0	0	2	0	0	0	0	2	1
MBPK18S_000870	genus	Ulvella	1	158	25	133	Archaeplastida	Viridiplantae	Chlorophyta	Ulvophyceae	Ulvales	Ulvellaceae	Ulvella		2	1	1	0	0	0	0	0	0	1	0	0	1	2	0	0	0	0	2	0	0	10	1	0	0	1	0	0	1	0	0	0	0	1	0
MBPK18S_004350	order	Ulvales	0.9899	136	3	133	Archaeplastida	Viridiplantae	Chlorophyta	Ulvophyceae	Ulvales				0	0	0	0	0	0	0	0	0	0	0	0	0	0	0	0	1	0	0	0	2	0	0	0	0	0	0	0	0	0	0	0	0	0	0
MBPK18S_000945	order	Ulvales	0.9798	53	5	48	Archaeplastida	Viridiplantae	Chlorophyta	Ulvophyceae	Ulvales				0	0	0	0	0	0	0	0	0	0	0	0	0	0	0	0	0	0	1	0	0	1	0	0	0	0	0	0	0	0	0	0	0	2	0
MBPK18S_001644	phylum	Chlorophyta	0.8922	194	190	4	Archaeplastida	Viridiplantae	Chlorophyta						0	0	0	0	0	1	0	0	0	0	1	0	1	8	1	0	0	0	3	0	0	9	0	5	0	1	0	13	72	11	6	10	35	4	4
MBPK18S_000309	kingdom	Viridiplantae	0.8447	308	264	44	Archaeplastida	Viridiplantae							2	0	2	2	2	0	0	7	2	2	5	4	2	4	4	4	1	8	15	6	7	20	10	7	12	14	4	5	10	5	12	33	24	10	10
MBPK18S_002812	family	Adeleidae	0.9109	29	29	0	Chromalveolata	Alveolata	Apicomplexa	Conoidasida	Eucoccidiorida	Adeleidae			0	0	0	0	0	0	0	0	0	0	0	0	0	0	0	0	0	0	0	0	0	16	2	0	3	4	1	2	0	0	1	0	0	0	0
MBPK18S_003479	order	Eucoccidiorida	0.902	157	146	11	Chromalveolata	Alveolata	Apicomplexa	Conoidasida	Eucoccidiorida				0	0	0	0	0	0	0	0	0	0	0	0	0	0	1	0	0	0	0	0	0	0	0	0	0	0	0	7	25	20	5	10	53	0	20
MBPK18S_002536	species	Lankesteria abbotti	0.899	102	101	1	Chromalveolata	Alveolata	Apicomplexa	Conoidasida	Eugregarinorida	Lecudinidae	Lankesteria	Lankesteria abbotti	1	0	0	3	2	1	5	0	0	1	3	0	0	1	0	29	0	0	7	1	0	4	7	6	3	8	10	1	0	2	0	1	0	2	2
MBPK18S_002533	family	Lecudinidae	0.8878	66	3	63	Chromalveolata	Alveolata	Apicomplexa	Conoidasida	Eugregarinorida	Lecudinidae			0	1	0	0	0	0	1	0	0	0	0	0	0	0	0	0	0	0	0	0	0	0	0	0	0	0	1	0	0	0	0	0	0	0	0
MBPK18S_002551	family	Lecudinidae	0.88	39	39	0	Chromalveolata	Alveolata	Apicomplexa	Conoidasida	Eugregarinorida	Lecudinidae			2	0	0	1	2	0	0	0	0	0	4	1	11	4	0	3	1	1	0	2	1	0	1	0	0	0	0	0	1	1	1	0	0	0	1
MBPK18S_000648	class	Colpodea	0.9293	38	33	5	Chromalveolata	Alveolata	Ciliophora	Colpodea					0	0	0	0	0	0	0	0	0	0	0	0	0	0	0	0	0	0	0	0	0	0	0	0	0	0	0	0	0	0	2	2	0	14	11
MBPK18S_001790	species	Folliculina WWS-2008	0.9896	387	352	35	Chromalveolata	Alveolata	Ciliophora	Heterotrichea	Heterotrichida	Folliculinidae	Folliculina	Folliculina WWS-2008	1	16	7	2	17	11	5	26	55	0	0	3	9	2	10	8	0	5	0	2	6	3	7	20	3	7	18	7	9	0	6	18	25	22	11
MBPK18S_000059	species	Folliculina WWS-2008	0.9896	329	98	231	Chromalveolata	Alveolata	Ciliophora	Heterotrichea	Heterotrichida	Folliculinidae	Folliculina	Folliculina WWS-2008	0	2	0	0	2	1	3	4	4	1	1	0	1	0	2	5	0	1	7	0	0	3	5	3	6	7	12	2	2	0	1	1	9	10	3
MBPK18S_001858	species	Folliculina WWS-2008	0.9896	214	165	49	Chromalveolata	Alveolata	Ciliophora	Heterotrichea	Heterotrichida	Folliculinidae	Folliculina	Folliculina WWS-2008	1	2	2	1	4	3	2	3	5	2	0	3	6	3	2	9	2	12	3	0	1	2	1	9	4	4	6	6	2	0	1	13	19	10	9
MBPK18S_004909	family	Folliculinidae	0.9479	280	38	242	Chromalveolata	Alveolata	Ciliophora	Heterotrichea	Heterotrichida	Folliculinidae			0	0	0	0	2	3	0	0	0	1	2	0	0	0	0	0	1	0	2	0	0	2	0	4	2	0	5	2	0	2	0	4	4	2	0
MBPK18S_000493	family	Folliculinidae	0.9688	131	56	75	Chromalveolata	Alveolata	Ciliophora	Heterotrichea	Heterotrichida	Folliculinidae			0	0	0	0	0	0	1	1	4	0	2	2	2	0	0	0	1	4	0	0	0	1	1	0	0	3	0	1	1	0	0	4	8	4	2
MBPK18S_001786	species	Condylostentor auriculatus	1	297	3	294	Chromalveolata	Alveolata	Ciliophora	Heterotrichea	Heterotrichida	Stentoridae	Condylostentor	Condylostentor auriculatus	0	0	1	0	0	0	0	0	0	1	0	0	0	0	0	0	0	0	0	0	0	0	0	0	0	0	0	0	0	1	0	0	0	0	0
MBPK18S_002185	species	Condylostentor auriculatus	0.9691	27	23	4	Chromalveolata	Alveolata	Ciliophora	Heterotrichea	Heterotrichida	Stentoridae	Condylostentor	Condylostentor auriculatus	0	0	0	0	0	0	0	1	1	0	0	0	0	0	0	0	0	0	0	0	0	0	0	0	21	0	0	0	0	0	0	0	0	0	0
MBPK18S_005639	genus	Strombidium	0.91	34	34	0	Chromalveolata	Alveolata	Ciliophora	Intramacronucleata	Strombidiida	Strombidiidae	Strombidium		0	5	8	0	2	1	0	0	0	10	0	0	1	0	0	0	0	0	0	0	1	0	0	4	1	0	0	0	0	1	0	0	0	0	0
MBPK18S_000485	subphylum	Intramacronucleata	0.9082	208	35	173	Chromalveolata	Alveolata	Ciliophora	Intramacronucleata					0	0	0	0	0	0	1	0	0	0	0	0	0	0	0	0	0	0	0	0	0	0	0	0	9	2	1	0	0	0	0	0	4	12	1
MBPK18S_001693	subphylum	Intramacronucleata	0.89	117	91	26	Chromalveolata	Alveolata	Ciliophora	Intramacronucleata					0	0	0	0	0	0	0	0	0	0	0	1	0	0	0	0	0	0	0	0	0	0	0	0	5	3	7	0	1	0	2	0	0	72	0
MBPK18S_005906	subphylum	Intramacronucleata	0.84	64	50	14	Chromalveolata	Alveolata	Ciliophora	Intramacronucleata					0	0	0	0	0	0	0	0	0	1	0	0	0	0	0	47	1	0	0	0	0	0	0	0	1	0	0	0	0	0	0	0	0	0	0
MBPK18S_006651	subphylum	Intramacronucleata	0.8641	58	54	4	Chromalveolata	Alveolata	Ciliophora	Intramacronucleata					0	0	0	0	0	0	4	1	5	0	0	0	0	0	0	6	5	11	0	0	0	1	3	0	3	3	2	0	0	0	0	0	0	9	0
MBPK18S_002984	genus	Askenasia	0.8866	60	53	7	Chromalveolata	Alveolata	Ciliophora	Litostomatea	Cyclotrichida	Mesodiniidae	Askenasia		0	2	0	1	1	1	3	1	1	0	1	17	0	2	0	0	4	6	0	0	0	0	0	0	1	1	0	0	0	0	0	1	0	3	5
MBPK18S_001485	order	Entodiniomorphida	0.8788	30	3	27	Chromalveolata	Alveolata	Ciliophora	Litostomatea	Entodiniomorphida				0	0	0	0	0	0	0	0	0	0	0	0	0	0	1	0	0	0	0	0	0	0	0	0	0	0	0	0	0	0	0	0	0	2	0
MBPK18S_003143	species	Phialina salinarum	0.9798	182	111	71	Chromalveolata	Alveolata	Ciliophora	Litostomatea	Haptorida	Lacrymariidae	Phialina	Phialina salinarum	0	0	0	0	0	0	1	0	0	0	1	0	0	4	0	15	12	1	0	0	0	3	0	0	5	7	1	2	1	2	9	5	12	15	7
MBPK18S_000974	species	Phialina salinarum	0.9394	132	77	55	Chromalveolata	Alveolata	Ciliophora	Litostomatea	Haptorida	Lacrymariidae	Phialina	Phialina salinarum	0	0	0	0	0	1	3	0	0	0	0	0	0	0	0	6	2	0	0	3	0	3	3	0	8	8	0	3	2	2	1	7	8	6	5
MBPK18S_001697	species	Phialina salinarum	0.9495	116	100	16	Chromalveolata	Alveolata	Ciliophora	Litostomatea	Haptorida	Lacrymariidae	Phialina	Phialina salinarum	0	0	0	0	0	0	0	0	3	0	0	0	2	0	0	2	0	0	4	4	0	5	1	5	27	26	21	0	0	0	0	0	0	0	0
MBPK18S_004703	species	Phialina salinarum	0.95	107	85	22	Chromalveolata	Alveolata	Ciliophora	Litostomatea	Haptorida	Lacrymariidae	Phialina	Phialina salinarum	0	0	1	0	0	0	1	2	2	0	0	0	1	0	0	8	2	4	7	0	0	4	0	0	10	3	0	1	0	0	0	4	9	5	13
MBPK18S_001135	species	Phialina salinarum	0.95	74	74	0	Chromalveolata	Alveolata	Ciliophora	Litostomatea	Haptorida	Lacrymariidae	Phialina	Phialina salinarum	0	0	0	0	0	0	4	0	0	4	1	12	3	4	0	18	20	4	0	0	1	0	0	0	3	0	0	0	0	0	0	0	0	0	0
MBPK18S_005121	species	Phialina salinarum	0.9899	35	31	4	Chromalveolata	Alveolata	Ciliophora	Litostomatea	Haptorida	Lacrymariidae	Phialina	Phialina salinarum	0	0	0	0	0	0	0	0	4	0	0	2	0	0	0	0	0	3	0	0	0	0	0	0	0	1	0	0	0	0	2	1	1	3	14
MBPK18S_000573	order	Haptorida	0.9208	884	881	3	Chromalveolata	Alveolata	Ciliophora	Litostomatea	Haptorida				18	58	40	8	4	5	49	94	100	8	0	268	6	0	12	16	3	187	0	0	0	0	2	0	3	0	0	0	0	0	0	0	0	0	0
MBPK18S_003889	species	Vampyrophrya pelagica	1	34	10	24	Chromalveolata	Alveolata	Ciliophora	Oligohymenophorea	Apostomatida	Foettingeriidae	Vampyrophrya	Vampyrophrya pelagica	0	0	0	0	0	0	0	0	0	0	0	1	0	0	1	0	0	0	0	0	0	0	0	0	0	0	0	0	0	0	0	0	0	0	8
MBPK18S_000171	order	Apostomatida	0.9694	136	5	131	Chromalveolata	Alveolata	Ciliophora	Oligohymenophorea	Apostomatida				0	0	0	0	0	0	0	0	0	0	0	0	2	0	0	0	0	0	0	0	0	0	1	0	0	1	0	0	0	0	0	0	1	0	0
MBPK18S_000949	order	Apostomatida	0.9694	116	30	86	Chromalveolata	Alveolata	Ciliophora	Oligohymenophorea	Apostomatida				0	0	0	0	0	0	0	0	0	0	0	0	4	1	0	0	1	0	0	0	1	0	0	0	0	0	0	0	0	0	0	7	3	0	12
MBPK18S_003691	order	Apostomatida	0.9796	105	31	74	Chromalveolata	Alveolata	Ciliophora	Oligohymenophorea	Apostomatida				0	0	0	1	0	0	1	0	1	0	0	0	3	1	0	3	2	1	0	1	0	1	2	0	0	0	0	2	0	0	0	4	1	4	2
MBPK18S_003077	order	Apostomatida	0.9694	91	25	66	Chromalveolata	Alveolata	Ciliophora	Oligohymenophorea	Apostomatida				0	0	0	0	2	0	1	0	3	0	0	1	7	1	1	2	0	1	0	0	0	1	1	0	1	0	0	0	0	0	1	2	0	0	0
MBPK18S_000873	genus	Frontonia	0.9592	235	234	1	Chromalveolata	Alveolata	Ciliophora	Oligohymenophorea	Peniculida	Frontoniidae	Frontonia		0	0	0	0	0	0	40	0	0	0	0	0	0	0	0	182	11	0	0	0	0	0	0	0	0	0	0	0	0	0	0	0	0	1	0
MBPK18S_006874	genus	Frontonia	0.9495	116	42	74	Chromalveolata	Alveolata	Ciliophora	Oligohymenophorea	Peniculida	Frontoniidae	Frontonia		0	0	0	0	0	0	0	0	0	0	2	0	0	0	1	8	23	0	0	0	0	0	1	0	0	0	0	0	0	0	0	0	1	0	3
MBPK18S_002749	genus	Frontonia	0.9596	25	1	24	Chromalveolata	Alveolata	Ciliophora	Oligohymenophorea	Peniculida	Frontoniidae	Frontonia		0	0	0	0	0	0	0	0	0	0	0	0	0	0	0	0	0	0	0	0	0	0	0	0	1	0	0	0	0	0	0	0	0	0	0
MBPK18S_001880	species	Pseudovorticella punctata	1	256	2	254	Chromalveolata	Alveolata	Ciliophora	Oligohymenophorea	Peritrichia	Vorticellidae	Pseudovorticella	Pseudovorticella punctata	0	0	0	0	0	0	0	0	0	0	0	0	0	0	0	0	0	0	0	0	1	0	0	0	0	0	0	0	0	0	0	0	0	1	0
MBPK18S_000131	genus	Zoothamnium	1	833	800	33	Chromalveolata	Alveolata	Ciliophora	Oligohymenophorea	Peritrichia	Zoothamniidae	Zoothamnium		0	0	0	0	0	0	0	0	0	2	0	0	0	0	1	0	0	0	0	2	0	8	6	3	9	52	16	38	17	5	54	65	104	197	146
MBPK18S_005118	genus	Zoothamnium	0.9694	174	2	172	Chromalveolata	Alveolata	Ciliophora	Oligohymenophorea	Peritrichia	Zoothamniidae	Zoothamnium		0	0	0	0	0	0	0	0	0	0	0	0	0	0	0	0	0	0	0	0	1	0	1	0	0	0	0	0	0	0	0	0	0	0	0
MBPK18S_005866	genus	Zoothamnium	0.9796	99	3	96	Chromalveolata	Alveolata	Ciliophora	Oligohymenophorea	Peritrichia	Zoothamniidae	Zoothamnium		0	0	0	0	0	0	0	0	0	0	0	0	0	0	0	0	0	0	0	0	0	0	0	0	0	0	0	1	0	0	1	0	0	0	0
MBPK18S_004433	family	Zoothamniidae	0.9596	60	0	60	Chromalveolata	Alveolata	Ciliophora	Oligohymenophorea	Peritrichia	Zoothamniidae			0	0	0	0	0	0	0	0	0	0	0	0	0	0	0	0	0	0	0	0	0	0	0	0	0	0	0	0	0	0	0	0	0	0	0
MBPK18S_000146	subclass	Peritrichia	0.92	191	28	163	Chromalveolata	Alveolata	Ciliophora	Oligohymenophorea	Peritrichia				0	0	1	0	0	0	1	1	0	0	0	0	0	0	0	18	2	1	0	0	1	1	0	0	0	1	0	0	0	0	0	1	0	0	0
MBPK18S_001289	subclass	Peritrichia	0.9286	258	6	252	Chromalveolata	Alveolata	Ciliophora	Oligohymenophorea	Peritrichia				0	0	0	0	0	0	0	0	0	1	0	0	0	0	1	0	0	0	0	0	0	0	2	0	0	2	0	0	0	0	0	0	0	0	0
MBPK18S_001565	subclass	Peritrichia	0.8889	178	28	150	Chromalveolata	Alveolata	Ciliophora	Oligohymenophorea	Peritrichia				0	0	0	0	0	0	0	0	0	0	0	0	0	0	0	3	0	0	0	0	0	0	0	0	2	2	0	3	0	0	1	0	1	7	8
MBPK18S_001712	subclass	Peritrichia	0.899	92	20	72	Chromalveolata	Alveolata	Ciliophora	Oligohymenophorea	Peritrichia				0	1	0	0	0	0	1	0	1	0	2	0	1	0	0	3	1	1	0	0	0	0	0	0	0	1	0	0	1	0	0	3	2	2	0
MBPK18S_001170	subclass	Peritrichia	0.9394	161	1	160	Chromalveolata	Alveolata	Ciliophora	Oligohymenophorea	Peritrichia				0	0	0	0	0	0	0	0	0	0	0	0	0	0	0	0	0	0	0	0	1	0	0	0	0	0	0	0	0	0	0	0	0	0	0
MBPK18S_005473	subclass	Peritrichia	0.9388	127	1	126	Chromalveolata	Alveolata	Ciliophora	Oligohymenophorea	Peritrichia				0	0	0	0	0	0	0	0	0	0	0	0	0	0	0	0	0	1	0	0	0	0	0	0	0	0	0	0	0	0	0	0	0	0	0
MBPK18S_004901	subclass	Peritrichia	0.92	108	13	95	Chromalveolata	Alveolata	Ciliophora	Oligohymenophorea	Peritrichia				0	0	0	0	0	0	0	0	0	0	0	2	0	1	0	0	0	0	0	0	0	1	0	0	2	1	0	0	0	0	0	1	1	3	1
MBPK18S_000056	subclass	Peritrichia	0.9184	102	37	65	Chromalveolata	Alveolata	Ciliophora	Oligohymenophorea	Peritrichia				0	0	0	0	1	0	0	0	4	0	0	1	0	3	1	5	0	0	1	0	0	1	0	0	2	0	0	0	0	0	0	7	0	2	3
MBPK18S_000064	subclass	Peritrichia	0.9184	94	33	61	Chromalveolata	Alveolata	Ciliophora	Oligohymenophorea	Peritrichia				0	0	1	1	0	0	0	2	2	0	0	1	1	1	0	2	1	1	2	1	1	0	2	1	4	3	4	0	0	0	0	0	1	1	0
MBPK18S_006106	subclass	Peritrichia	0.9192	80	5	75	Chromalveolata	Alveolata	Ciliophora	Oligohymenophorea	Peritrichia				0	0	0	0	0	0	0	0	0	0	0	0	0	0	0	0	0	0	0	0	0	0	0	0	0	0	1	0	0	0	0	0	0	2	2
MBPK18S_005879	subclass	Peritrichia	0.9388	58	54	4	Chromalveolata	Alveolata	Ciliophora	Oligohymenophorea	Peritrichia				0	0	0	1	4	3	1	4	3	0	0	2	0	0	0	1	0	1	3	0	0	1	2	1	2	13	1	0	0	0	2	1	5	1	0
MBPK18S_004448	subclass	Peritrichia	0.91	37	0	37	Chromalveolata	Alveolata	Ciliophora	Oligohymenophorea	Peritrichia				0	0	0	0	0	0	0	0	0	0	0	0	0	0	0	0	0	0	0	0	0	0	0	0	0	0	0	0	0	0	0	0	0	0	0
MBPK18S_002362	subclass	Peritrichia	0.9293	27	0	27	Chromalveolata	Alveolata	Ciliophora	Oligohymenophorea	Peritrichia				0	0	0	0	0	0	0	0	0	0	0	0	0	0	0	0	0	0	0	0	0	0	0	0	0	0	0	0	0	0	0	0	0	0	0
MBPK18S_005320	genus	Mesanophrys	0.9899	159	69	90	Chromalveolata	Alveolata	Ciliophora	Oligohymenophorea	Philasterida	Orchitophryidae	Mesanophrys		0	0	1	0	0	0	0	2	3	7	0	0	6	0	2	5	0	3	4	0	0	0	0	0	0	1	1	1	1	4	1	2	7	11	4
MBPK18S_001026	family	Orchitophryidae	0.9208	14	14	0	Chromalveolata	Alveolata	Ciliophora	Oligohymenophorea	Philasterida	Orchitophryidae			0	0	0	0	0	0	0	0	0	0	0	14	0	0	0	0	0	0	0	0	0	0	0	0	0	0	0	0	0	0	0	0	0	0	0
MBPK18S_006563	species	Miamiensis avidus	1	167	105	62	Chromalveolata	Alveolata	Ciliophora	Oligohymenophorea	Philasterida	Philasteridae	Miamiensis	Miamiensis avidus	1	1	1	0	5	0	1	1	0	4	0	0	2	0	1	4	0	3	0	1	1	0	0	0	22	22	12	1	0	2	0	2	1	14	2
MBPK18S_004551	order	Philasterida	0.9798	190	149	41	Chromalveolata	Alveolata	Ciliophora	Oligohymenophorea	Philasterida				0	3	6	0	11	8	0	3	3	9	8	49	1	1	5	11	9	10	0	0	0	0	1	0	0	0	1	0	0	0	0	0	2	6	0
MBPK18S_002231	order	Philasterida	0.9899	143	18	125	Chromalveolata	Alveolata	Ciliophora	Oligohymenophorea	Philasterida				0	1	0	1	0	0	1	0	0	0	0	0	0	0	1	4	0	1	0	0	0	0	0	0	0	0	0	1	0	0	0	0	1	7	0
MBPK18S_004731	class	Oligohymenophorea	0.93	301	61	240	Chromalveolata	Alveolata	Ciliophora	Oligohymenophorea					0	0	0	0	0	0	0	0	0	0	0	0	1	0	0	0	0	0	7	0	0	4	0	0	4	6	12	0	0	1	1	0	0	6	19
MBPK18S_000866	class	Oligohymenophorea	0.8911	243	241	2	Chromalveolata	Alveolata	Ciliophora	Oligohymenophorea					0	0	0	0	0	0	0	0	0	0	0	0	0	0	0	0	0	0	50	0	0	24	0	0	167	0	0	0	0	0	0	0	0	0	0
MBPK18S_001815	species	Metacylis sp. MNB99	0.9899	86	2	84	Chromalveolata	Alveolata	Ciliophora	Oligotrichea	Tintinnida	Metacylididae	Metacylis	Metacylis sp. MNB99	0	0	1	0	0	0	0	0	0	0	0	0	0	0	0	0	0	0	0	0	0	0	0	0	0	0	0	0	0	1	0	0	0	0	0
MBPK18S_003149	subclass	Oligotrichia	0.9151	36	5	31	Chromalveolata	Alveolata	Ciliophora	Oligotrichea					0	1	0	0	0	0	0	2	0	0	0	2	0	0	0	0	0	0	0	0	0	0	0	0	0	0	0	0	0	0	0	0	0	0	0
MBPK18S_001699	family	Colepidae	0.8969	584	58	526	Chromalveolata	Alveolata	Ciliophora	Prostomatea	Prorodontida	Colepidae			0	0	0	0	0	0	3	0	0	0	2	0	0	0	0	12	7	0	0	0	0	0	0	0	0	0	0	0	2	0	3	7	3	3	6
MBPK18S_001190	family	Colepidae	0.9175	264	208	56	Chromalveolata	Alveolata	Ciliophora	Prostomatea	Prorodontida	Colepidae			0	0	0	1	0	0	5	1	3	0	1	4	1	0	1	48	56	43	0	0	0	0	0	0	6	1	36	0	0	0	0	1	0	0	0
MBPK18S_000265	species	Aspidisca aculeata	0.9897	176	21	155	Chromalveolata	Alveolata	Ciliophora	Spirotrichea	Euplotida	Aspidiscidae	Aspidisca	Aspidisca aculeata	1	0	1	0	0	0	4	2	2	1	0	0	0	0	0	2	0	1	0	0	0	0	1	0	0	1	0	0	0	0	0	0	0	1	3
MBPK18S_002305	genus	Euplotes	1	107	76	31	Chromalveolata	Alveolata	Ciliophora	Spirotrichea	Euplotida	Euplotidae	Euplotes		1	8	3	0	4	0	2	2	14	5	2	1	4	2	0	4	1	4	0	2	0	1	0	0	3	3	3	1	2	1	0	1	0	2	0
MBPK18S_002715	genus	Euplotes	0.9478	22	22	0	Chromalveolata	Alveolata	Ciliophora	Spirotrichea	Euplotida	Euplotidae	Euplotes		0	0	0	0	0	0	0	0	0	2	0	0	1	0	0	16	3	0	0	0	0	0	0	0	0	0	0	0	0	0	0	0	0	0	0
MBPK18S_006900	species	Gastrocirrhus monilifer	0.9898	122	100	22	Chromalveolata	Alveolata	Ciliophora	Spirotrichea	Euplotida	Gastrocirrhidae	Gastrocirrhus	Gastrocirrhus monilifer	0	0	0	0	0	0	0	0	2	0	0	0	0	0	0	0	0	0	0	0	0	2	0	0	82	0	13	0	0	0	0	0	0	0	1
MBPK18S_000363	species	Licnophora lyngbycola	0.949	105	103	2	Chromalveolata	Alveolata	Ciliophora	Spirotrichea	Licnophorida	Licnophoridae	Licnophora	Licnophora lyngbycola	0	3	1	0	0	0	4	9	6	1	0	0	0	1	0	2	34	4	0	0	0	0	1	0	18	1	7	0	0	0	0	0	2	6	1
MBPK18S_002523	species	Licnophora lyngbycola	0.9796	47	6	41	Chromalveolata	Alveolata	Ciliophora	Spirotrichea	Licnophorida	Licnophoridae	Licnophora	Licnophora lyngbycola	0	0	0	0	0	0	0	0	0	0	1	0	0	2	0	0	2	0	0	0	0	0	0	0	1	0	0	0	0	0	0	0	0	0	0
MBPK18S_005524	genus	Protogastrostyla	0.9899	51	38	13	Chromalveolata	Alveolata	Ciliophora	Spirotrichea	Sporadotrichida	Oxytrichidae	Protogastrostyla		0	0	0	0	0	0	0	0	0	0	0	0	0	0	0	0	0	0	0	0	0	0	0	0	0	0	0	4	4	5	4	15	3	1	0
MBPK18S_003721	species	Spirotrachelostyla tani	0.9796	106	51	55	Chromalveolata	Alveolata	Ciliophora	Spirotrichea	Sporadotrichida	Trachelostylidae	Spirotrachelostyla	Spirotrachelostyla tani	1	0	0	0	0	0	3	1	2	1	1	0	0	1	0	0	1	1	0	1	0	0	2	0	0	0	0	0	1	1	2	7	6	5	7
MBPK18S_003072	species	Holosticha cf. heterofoissneri	0.9898	80	18	62	Chromalveolata	Alveolata	Ciliophora	Spirotrichea	Urostylida	Holostichidae	Holosticha	Holosticha cf. heterofoissneri	0	1	0	0	0	0	1	0	0	3	0	0	0	1	0	3	1	0	0	0	0	0	0	0	0	2	0	2	0	0	0	2	1	0	1
MBPK18S_004557	genus	Apokeronopsis	0.9898	80	11	69	Chromalveolata	Alveolata	Ciliophora	Spirotrichea	Urostylida	Pseudokeronopsidae	Apokeronopsis		0	0	0	0	0	0	0	0	0	0	2	0	0	0	0	0	7	2	0	0	0	0	0	0	0	0	0	0	0	0	0	0	0	0	0
MBPK18S_006998	subclass	Stichotrichia	0.94	814	287	527	Chromalveolata	Alveolata	Ciliophora	Spirotrichea					0	0	0	0	0	0	0	0	0	4	0	0	0	5	0	0	2	0	14	0	0	20	30	15	41	33	18	5	4	2	6	6	11	21	38
MBPK18S_001094	subclass	Stichotrichia	0.9697	343	6	337	Chromalveolata	Alveolata	Ciliophora	Spirotrichea					0	0	0	0	0	0	0	0	0	0	0	0	0	0	1	0	0	0	0	0	1	0	1	0	0	0	0	2	0	0	1	0	0	0	0
MBPK18S_003421	subclass	Stichotrichia	0.9596	217	74	143	Chromalveolata	Alveolata	Ciliophora	Spirotrichea					0	0	1	0	0	0	5	4	3	0	0	0	0	0	2	0	0	0	0	0	2	3	1	0	0	0	0	3	5	6	0	12	4	2	10
MBPK18S_001996	species	Chytriodinium affine	1	79	30	49	Chromalveolata	Alveolata	Dinoflagellata	Dinophyceae	Coccidiniales	Chytriodiniaceae	Chytriodinium	Chytriodinium affine	0	0	0	0	0	0	0	0	0	0	0	0	3	0	0	0	1	0	11	2	0	6	0	1	3	0	0	0	0	0	0	0	2	0	0
MBPK18S_002831	species	Neoceratium candelabrum	1	216	6	210	Chromalveolata	Alveolata	Dinoflagellata	Dinophyceae	Gonyaulacales	Ceratiaceae	Neoceratium	Neoceratium candelabrum	0	0	0	0	0	0	0	0	0	0	1	0	0	0	0	0	1	1	0	0	0	0	2	0	0	0	0	0	1	0	0	0	0	0	0
MBPK18S_001443	species	Gonyaulax spinifera	0.9902	149	117	32	Chromalveolata	Alveolata	Dinoflagellata	Dinophyceae	Gonyaulacales	Gonyaulacaceae	Gonyaulax	Gonyaulax spinifera	1	11	4	2	2	1	4	5	7	2	0	18	2	0	0	2	1	1	0	1	0	2	1	5	2	0	2	2	9	1	2	1	9	0	14
MBPK18S_000329	genus	Fragilidium	0.9902	224	3	221	Chromalveolata	Alveolata	Dinoflagellata	Dinophyceae	Gonyaulacales	Pyrophacaceae	Fragilidium		0	0	0	0	0	1	0	0	0	0	0	0	0	0	0	0	0	0	0	0	0	0	2	0	0	0	0	0	0	0	0	0	0	0	0
MBPK18S_000204	genus	Amphidinium	1	955	949	6	Chromalveolata	Alveolata	Dinoflagellata	Dinophyceae	Gymnodiniales	Gymnodiniaceae	Amphidinium		0	3	2	0	0	0	266	198	65	0	0	0	0	71	2	94	45	180	0	0	0	0	0	0	22	0	0	0	0	1	0	0	0	0	0
MBPK18S_000281	genus	Amphidinium	1	76	74	2	Chromalveolata	Alveolata	Dinoflagellata	Dinophyceae	Gymnodiniales	Gymnodiniaceae	Amphidinium		0	1	0	2	4	0	14	0	2	0	2	0	2	5	0	13	6	8	2	0	1	0	0	0	3	2	3	1	0	1	1	1	0	0	0
MBPK18S_001664	species	Karlodinium veneficum	1	393	378	15	Chromalveolata	Alveolata	Dinoflagellata	Dinophyceae	Gymnodiniales	Kareniaceae	Karlodinium	Karlodinium veneficum	0	1	0	0	0	1	0	0	0	1	1	4	0	3	1	0	0	2	62	18	20	31	20	23	51	10	16	7	20	10	8	15	9	19	17
MBPK18S_001620	species	Karlodinium veneficum	0.9902	280	84	196	Chromalveolata	Alveolata	Dinoflagellata	Dinophyceae	Gymnodiniales	Kareniaceae	Karlodinium	Karlodinium veneficum	0	2	0	1	0	1	3	0	2	2	1	3	1	2	2	0	6	0	2	1	13	1	3	7	0	1	3	0	6	1	0	5	2	6	3
MBPK18S_001535	species	Warnowia sp. BSL-2009a	0.9902	349	37	312	Chromalveolata	Alveolata	Dinoflagellata	Dinophyceae	Gymnodiniales	Warnowiaceae	Warnowia	Warnowia sp. BSL-2009a	0	1	1	1	0	1	0	1	0	1	0	12	1	1	0	0	0	0	0	1	1	0	4	2	0	2	2	0	0	0	0	0	3	0	1
MBPK18S_001868	family	Warnowiaceae	0.9804	308	18	290	Chromalveolata	Alveolata	Dinoflagellata	Dinophyceae	Gymnodiniales	Warnowiaceae			0	0	0	0	0	0	0	0	0	0	0	0	0	0	1	0	1	0	0	0	0	2	0	0	2	0	0	0	2	0	1	0	6	1	2
MBPK18S_000851	species	Noctiluca scintillans	1	65	2	63	Chromalveolata	Alveolata	Dinoflagellata	Dinophyceae	Noctilucales	Noctilucaceae	Noctiluca	Noctiluca scintillans	0	0	0	0	0	0	0	0	0	0	0	0	0	0	0	0	0	0	0	0	0	0	1	0	0	0	0	0	1	0	0	0	0	0	0
MBPK18S_000773	species	Pentapharsodinium tyrrhenicum	1	86	85	1	Chromalveolata	Alveolata	Dinoflagellata	Dinophyceae	Peridiniales	Peridiniaceae	Pentapharsodinium	Pentapharsodinium tyrrhenicum	1	0	0	0	1	0	1	1	0	0	0	0	0	1	0	0	0	0	0	6	1	1	2	0	1	2	1	4	7	5	2	4	1	15	20
MBPK18S_001284	species	Protoperidinium divergens	0.9802	111	0	111	Chromalveolata	Alveolata	Dinoflagellata	Dinophyceae	Peridiniales	Protoperidiniaceae	Protoperidinium	Protoperidinium divergens	0	0	0	0	0	0	0	0	0	0	0	0	0	0	0	0	0	0	0	0	0	0	0	0	0	0	0	0	0	0	0	0	0	0	0
MBPK18S_007074	genus	Protoperidinium	0.9706	77	1	76	Chromalveolata	Alveolata	Dinoflagellata	Dinophyceae	Peridiniales	Protoperidiniaceae	Protoperidinium		0	0	0	0	0	0	0	0	0	0	0	0	0	0	0	0	0	0	0	0	0	0	0	0	0	0	1	0	0	0	0	0	0	0	0
MBPK18S_005157	species	Prorocentrum lima	0.9796	104	93	11	Chromalveolata	Alveolata	Dinoflagellata	Dinophyceae	Prorocentrales	Prorocentraceae	Prorocentrum	Prorocentrum lima	3	3	1	3	10	0	5	1	4	0	2	17	0	5	11	3	2	8	3	1	1	3	3	0	0	0	0	2	0	0	0	0	0	2	0
MBPK18S_000206	genus	Symbiodinium	0.9902	4357	920	3437	Chromalveolata	Alveolata	Dinoflagellata	Dinophyceae	Suessiales	Symbiodiniaceae	Symbiodinium		9	0	0	39	6	6	41	0	0	47	114	0	87	217	7	152	103	0	25	0	0	22	11	9	0	0	0	0	0	0	0	6	0	0	0
MBPK18S_003962	genus	Symbiodinium	0.9806	113	17	96	Chromalveolata	Alveolata	Dinoflagellata	Dinophyceae	Suessiales	Symbiodiniaceae	Symbiodinium		0	0	0	2	0	0	0	1	0	0	0	0	10	2	0	0	0	0	0	0	0	0	1	0	0	0	0	0	1	0	0	0	0	0	0
MBPK18S_000182	genus	Hematodinium	0.9434	62	1	61	Chromalveolata	Alveolata	Dinoflagellata	Dinophyceae	Syndiniales	Syndiniaceae	Hematodinium		0	0	0	0	0	0	0	0	0	1	0	0	0	0	0	0	0	0	0	0	0	0	0	0	0	0	0	0	0	0	0	0	0	0	0
MBPK18S_000042	class	Dinophyceae	0.9902	108	7	101	Chromalveolata	Alveolata	Dinoflagellata	Dinophyceae					0	0	0	0	0	0	0	0	0	0	0	0	0	0	0	0	0	0	0	0	0	0	1	0	0	0	0	1	0	0	1	0	0	0	3
MBPK18S_001009	class	Dinophyceae	0.9902	316	99	217	Chromalveolata	Alveolata	Dinoflagellata	Dinophyceae					1	5	2	0	0	2	0	5	3	1	2	2	2	2	0	0	1	1	2	1	28	0	1	10	3	1	7	0	2	1	0	1	2	5	4
MBPK18S_003152	class	Dinophyceae	0.9608	56	24	32	Chromalveolata	Alveolata	Dinoflagellata	Dinophyceae					0	0	0	4	1	2	0	0	0	0	0	0	13	2	0	0	0	0	1	0	0	1	0	0	0	0	0	0	0	0	0	0	0	0	0
MBPK18S_004349	class	Dinophyceae	0.9706	38	9	29	Chromalveolata	Alveolata	Dinoflagellata	Dinophyceae					0	0	0	1	0	0	1	0	0	0	1	0	1	1	0	2	0	0	0	0	0	0	0	1	1	0	0	0	0	0	0	0	0	0	0
MBPK18S_000235	species	Parvilucifera prorocentri	0.8559	42	1	41	Chromalveolata	Alveolata	Protalveolata	Perkinsea	Perkinsida	Perkinsidae	Parvilucifera	Parvilucifera prorocentri	0	0	0	0	0	0	0	0	0	0	0	0	0	0	0	0	0	0	0	0	0	0	0	0	0	0	0	0	0	0	0	0	0	0	1
MBPK18S_000656	kingdom	Alveolata	0.8113	57	14	43	Chromalveolata	Alveolata							0	1	0	0	0	0	0	0	0	0	0	0	0	0	0	0	0	0	0	0	0	1	1	0	6	1	4	0	0	0	0	0	0	0	0
MBPK18S_004055	kingdom	Alveolata	0.8304	45	1	44	Chromalveolata	Alveolata							0	0	0	0	0	0	0	0	0	0	0	0	0	0	0	0	0	0	0	0	0	0	0	0	0	0	0	0	1	0	0	0	0	0	0
MBPK18S_000049	species	Proteomonas sulcata	1	24	22	2	Chromalveolata	Hacrobia	Cryptophyta	Cryptophyceae	Pyrenomonadales	Geminigeraceae	Proteomonas	Proteomonas sulcata	0	0	0	0	0	0	1	0	0	3	10	0	3	1	0	3	1	0	0	0	0	0	0	0	0	0	0	0	0	0	0	0	0	0	0
MBPK18S_006320	species	Pterocystis foliacea	0.9423	272	35	237	Chromalveolata	Hacrobia	Heliozoa	Centrohelea	Centrohelida	Acanthocystidae	Pterocystis	Pterocystis foliacea	0	0	1	1	0	1	2	5	6	2	0	2	0	0	0	4	1	2	0	0	0	0	0	0	3	0	2	1	2	0	0	0	0	0	0
MBPK18S_001575	genus	Pterocystis	0.9266	24	0	24	Chromalveolata	Hacrobia	Heliozoa	Centrohelea	Centrohelida	Acanthocystidae	Pterocystis		0	0	0	0	0	0	0	0	0	0	0	0	0	0	0	0	0	0	0	0	0	0	0	0	0	0	0	0	0	0	0	0	0	0	0
MBPK18S_002923	family	Acanthocystidae	0.8704	101	4	97	Chromalveolata	Hacrobia	Heliozoa	Centrohelea	Centrohelida	Acanthocystidae			0	0	0	0	0	0	2	0	0	0	0	0	0	0	0	0	1	0	0	0	0	0	0	0	0	0	0	0	0	0	0	0	0	1	0
MBPK18S_001083	genus	Haplosporidium	0.9217	23	0	23	Chromalveolata	Rhizaria	Cercozoa	Ascetosporea	Haplosporida	Haplosporidiidae	Haplosporidium		0	0	0	0	0	0	0	0	0	0	0	0	0	0	0	0	0	0	0	0	0	0	0	0	0	0	0	0	0	0	0	0	0	0	0
MBPK18S_002578	family	Haplosporidiidae	0.816	67	2	65	Chromalveolata	Rhizaria	Cercozoa	Ascetosporea	Haplosporida	Haplosporidiidae			0	0	0	0	0	0	0	0	0	0	0	0	0	0	0	0	0	0	0	0	0	0	0	0	0	0	0	0	2	0	0	0	0	0	0
MBPK18S_001602	family	Haplosporidiidae	0.813	65	1	64	Chromalveolata	Rhizaria	Cercozoa	Ascetosporea	Haplosporida	Haplosporidiidae			0	0	0	0	0	0	0	0	0	0	0	0	0	0	0	0	0	0	0	0	0	0	1	0	0	0	0	0	0	0	0	0	0	0	0
MBPK18S_006914	family	Haplosporidiidae	0.8151	15	0	15	Chromalveolata	Rhizaria	Cercozoa	Ascetosporea	Haplosporida	Haplosporidiidae			0	0	0	0	0	0	0	0	0	0	0	0	0	0	0	0	0	0	0	0	0	0	0	0	0	0	0	0	0	0	0	0	0	0	0
MBPK18S_004316	family	Haplosporidiidae	0.7953	14	0	14	Chromalveolata	Rhizaria	Cercozoa	Ascetosporea	Haplosporida	Haplosporidiidae			0	0	0	0	0	0	0	0	0	0	0	0	0	0	0	0	0	0	0	0	0	0	0	0	0	0	0	0	0	0	0	0	0	0	0
MBPK18S_002225	species	Gromia oviformis	0.9937	138	17	121	Chromalveolata	Rhizaria	Cercozoa	Gromiidea	Gromiida	Gromiidae	Gromia	Gromia oviformis	0	0	0	0	0	0	2	3	0	2	0	0	0	0	0	2	4	3	0	0	0	0	1	0	0	0	0	0	0	0	0	0	0	0	0
MBPK18S_002726	species	Gromia oviformis	0.7176	144	41	103	Chromalveolata	Rhizaria	Cercozoa	Gromiidea	Gromiida	Gromiidae	Gromia	Gromia oviformis	0	0	0	1	0	1	1	1	8	0	0	16	0	1	2	2	0	3	0	0	0	0	3	0	0	2	0	0	0	0	0	0	0	0	0
MBPK18S_001796	species	Gromia oviformis	0.9467	141	43	98	Chromalveolata	Rhizaria	Cercozoa	Gromiidea	Gromiida	Gromiidae	Gromia	Gromia oviformis	0	0	1	0	1	0	0	2	4	0	1	2	0	0	0	6	4	7	0	1	0	0	0	0	1	0	0	0	4	1	0	5	2	1	0
MBPK18S_006068	species	Gromia oviformis	0.9387	123	20	103	Chromalveolata	Rhizaria	Cercozoa	Gromiidea	Gromiida	Gromiidae	Gromia	Gromia oviformis	1	0	0	0	0	0	1	0	0	2	5	0	0	0	0	2	5	0	0	0	0	0	2	0	0	1	1	0	0	0	0	0	0	0	0
MBPK18S_000002	species	Gromia oviformis	0.9873	104	9	95	Chromalveolata	Rhizaria	Cercozoa	Gromiidea	Gromiida	Gromiidae	Gromia	Gromia oviformis	0	0	0	0	0	0	0	0	0	0	0	0	0	0	0	0	1	0	0	0	0	0	0	0	0	1	0	0	1	0	0	0	0	0	0
MBPK18S_001705	species	Gromia oviformis	0.9355	97	16	81	Chromalveolata	Rhizaria	Cercozoa	Gromiidea	Gromiida	Gromiidae	Gromia	Gromia oviformis	0	0	1	0	0	0	0	0	2	0	0	0	1	0	0	0	3	0	0	0	0	0	0	0	0	0	2	1	1	1	0	0	0	3	0
MBPK18S_001217	species	Gromia oviformis	0.8725	98	0	98	Chromalveolata	Rhizaria	Cercozoa	Gromiidea	Gromiida	Gromiidae	Gromia	Gromia oviformis	0	0	0	0	0	0	0	0	0	0	0	0	0	0	0	0	0	0	0	0	0	0	0	0	0	0	0	0	0	0	0	0	0	0	0
MBPK18S_003538	species	Gromia oviformis	0.9342	55	16	39	Chromalveolata	Rhizaria	Cercozoa	Gromiidea	Gromiida	Gromiidae	Gromia	Gromia oviformis	0	0	1	0	0	0	0	0	0	0	1	0	0	0	0	3	3	1	0	1	0	1	0	0	1	0	0	0	0	0	0	0	0	4	0
MBPK18S_002483	species	Gromia oviformis	0.9387	48	1	47	Chromalveolata	Rhizaria	Cercozoa	Gromiidea	Gromiida	Gromiidae	Gromia	Gromia oviformis	0	0	0	0	0	0	0	0	0	0	0	0	0	0	0	0	1	0	0	0	0	0	0	0	0	0	0	0	0	0	0	0	0	0	0
MBPK18S_002823	species	Gromia oviformis	0.9045	52	1	51	Chromalveolata	Rhizaria	Cercozoa	Gromiidea	Gromiida	Gromiidae	Gromia	Gromia oviformis	0	0	0	0	0	0	0	0	0	0	0	0	0	0	0	0	0	0	0	0	0	0	0	0	0	0	0	0	0	0	0	0	0	0	0
MBPK18S_000685	species	Gromia oviformis	0.9079	48	48	0	Chromalveolata	Rhizaria	Cercozoa	Gromiidea	Gromiida	Gromiidae	Gromia	Gromia oviformis	0	0	0	0	0	0	0	0	0	0	0	0	0	0	0	0	0	0	1	4	0	4	11	2	5	2	2	1	3	0	4	0	4	3	2
MBPK18S_002790	species	Gromia oviformis	0.731	44	2	42	Chromalveolata	Rhizaria	Cercozoa	Gromiidea	Gromiida	Gromiidae	Gromia	Gromia oviformis	0	0	0	0	0	0	0	0	1	0	0	0	0	0	0	0	0	0	0	0	0	0	0	1	0	0	0	0	0	0	0	0	0	0	0
MBPK18S_002776	species	Gromia oviformis	0.9536	42	42	0	Chromalveolata	Rhizaria	Cercozoa	Gromiidea	Gromiida	Gromiidae	Gromia	Gromia oviformis	0	0	0	0	0	0	0	0	0	0	0	0	0	0	0	0	0	0	0	0	0	0	0	0	0	0	0	5	13	5	0	5	2	5	7
MBPK18S_000449	species	Gromia oviformis	0.9404	35	13	22	Chromalveolata	Rhizaria	Cercozoa	Gromiidea	Gromiida	Gromiidae	Gromia	Gromia oviformis	1	0	1	0	1	0	0	1	0	0	0	0	0	0	0	1	0	5	0	0	0	0	0	0	0	2	1	0	0	0	0	0	0	0	0
MBPK18S_002376	species	Gromia oviformis	0.9038	35	19	16	Chromalveolata	Rhizaria	Cercozoa	Gromiidea	Gromiida	Gromiidae	Gromia	Gromia oviformis	0	1	2	0	2	0	0	1	2	0	2	0	0	0	0	4	0	2	0	0	0	1	0	0	2	0	0	0	0	0	0	0	0	0	0
MBPK18S_004527	species	Gromia oviformis	0.96	34	18	16	Chromalveolata	Rhizaria	Cercozoa	Gromiidea	Gromiida	Gromiidae	Gromia	Gromia oviformis	0	1	1	0	0	0	0	0	3	0	0	1	0	0	1	4	2	0	0	1	0	3	0	0	0	0	1	0	0	0	0	0	0	0	0
MBPK18S_003369	species	Gromia oviformis	0.9379	18	18	0	Chromalveolata	Rhizaria	Cercozoa	Gromiidea	Gromiida	Gromiidae	Gromia	Gromia oviformis	0	0	0	0	0	0	0	0	0	0	10	0	0	0	0	4	3	1	0	0	0	0	0	0	0	0	0	0	0	0	0	0	0	0	0
MBPK18S_002890	species	Gromia oviformis	0.898	18	0	18	Chromalveolata	Rhizaria	Cercozoa	Gromiidea	Gromiida	Gromiidae	Gromia	Gromia oviformis	0	0	0	0	0	0	0	0	0	0	0	0	0	0	0	0	0	0	0	0	0	0	0	0	0	0	0	0	0	0	0	0	0	0	0
MBPK18S_000439	species	Protaspis sp. CC-2009b	0.9904	305	31	274	Chromalveolata	Rhizaria	Cercozoa	Imbricatea	Thaumatomonadida	Thaumatomastigidae	Protaspis	Protaspis sp. CC-2009b	0	1	3	1	0	0	2	4	4	0	0	0	0	0	0	2	0	2	0	0	0	0	0	0	2	1	0	0	0	0	1	0	0	3	2
MBPK18S_006493	species	Thaumatomastix sp. CC002-Boundary Bay	0.9619	132	17	115	Chromalveolata	Rhizaria	Cercozoa	Imbricatea	Thaumatomonadida	Thaumatomastigidae	Thaumatomastix	Thaumatomastix sp. CC002-Boundary Bay	0	0	0	0	0	0	1	1	0	1	0	0	1	0	0	0	1	2	0	0	0	1	1	0	0	0	1	0	0	0	1	0	0	5	0
MBPK18S_006352	species	Thaumatomastix sp. CC002-Boundary Bay	0.9619	172	0	172	Chromalveolata	Rhizaria	Cercozoa	Imbricatea	Thaumatomonadida	Thaumatomastigidae	Thaumatomastix	Thaumatomastix sp. CC002-Boundary Bay	0	0	0	0	0	0	0	0	0	0	0	0	0	0	0	0	0	0	0	0	0	0	0	0	0	0	0	0	0	0	0	0	0	0	0
MBPK18S_001652	species	Massisteria marina	1	40	7	33	Chromalveolata	Rhizaria	Cercozoa	Sarcomonadea	Cercomonadida	Cercomonadidae	Massisteria	Massisteria marina	0	0	0	0	1	0	0	0	1	1	0	0	0	0	0	0	0	1	0	0	1	0	0	0	0	0	1	0	0	0	0	0	0	1	0
MBPK18S_004002	species	Vampyrella pendula	0.8641	47	5	42	Chromalveolata	Rhizaria	Cercozoa	Vampyrellidea	Vampyrellida	Vampyrellidae	Vampyrella	Vampyrella pendula	0	0	0	0	0	0	0	0	0	2	0	0	0	1	0	0	0	0	0	0	0	0	1	0	0	0	0	0	0	1	0	0	0	0	0
MBPK18S_004900	no rank	Cercozoa	0.9151	87	30	57	Chromalveolata	Rhizaria	Cercozoa						0	0	0	0	1	0	1	0	0	0	2	0	0	0	0	0	0	0	5	2	0	2	1	0	6	2	1	1	1	0	0	2	0	2	1
MBPK18S_002836	no rank	Cercozoa	0.8208	46	0	46	Chromalveolata	Rhizaria	Cercozoa						0	0	0	0	0	0	0	0	0	0	0	0	0	0	0	0	0	0	0	0	0	0	0	0	0	0	0	0	0	0	0	0	0	0	0
MBPK18S_001392	species	Elphidium aculeatum	1	58	0	58	Chromalveolata	Rhizaria	Foraminifera	Globothalamea	Rotaliida	Elphidiidae	Elphidium	Elphidium aculeatum	0	0	0	0	0	0	0	0	0	0	0	0	0	0	0	0	0	0	0	0	0	0	0	0	0	0	0	0	0	0	0	0	0	0	0
MBPK18S_005305	species	Ovammina opaca	0.7323	46	1	45	Chromalveolata	Rhizaria	Foraminifera	Monothalamea	Astrorhizida	Saccamminidae	Ovammina	Ovammina opaca	0	0	0	0	0	0	0	0	0	0	0	0	0	0	0	0	0	0	0	1	0	0	0	0	0	0	0	0	0	0	0	0	0	0	0
MBPK18S_005302	species	Ovammina opaca	0.7446	24	0	24	Chromalveolata	Rhizaria	Foraminifera	Monothalamea	Astrorhizida	Saccamminidae	Ovammina	Ovammina opaca	0	0	0	0	0	0	0	0	0	0	0	0	0	0	0	0	0	0	0	0	0	0	0	0	0	0	0	0	0	0	0	0	0	0	0
MBPK18S_002607	phylum	Foraminifera	0.65	168	2	166	Chromalveolata	Rhizaria	Foraminifera						0	0	0	0	0	0	0	0	0	1	0	0	0	0	0	0	0	0	0	0	0	0	0	0	0	0	0	0	0	0	0	1	0	0	0
MBPK18S_001112	phylum	Foraminifera	0.6503	79	66	13	Chromalveolata	Rhizaria	Foraminifera						1	0	0	0	0	0	2	0	0	0	0	0	0	2	0	0	0	3	1	0	0	1	36	0	6	14	0	0	0	0	0	0	0	0	0
MBPK18S_001563	phylum	Foraminifera	0.6534	41	41	0	Chromalveolata	Rhizaria	Foraminifera						0	0	0	0	0	0	0	0	0	0	0	0	1	0	0	1	38	0	0	0	0	0	1	0	0	0	0	0	0	0	0	0	0	0	0
MBPK18S_001214	phylum	Foraminifera	0.6612	38	38	0	Chromalveolata	Rhizaria	Foraminifera						0	0	0	0	0	0	0	0	0	0	0	0	0	0	0	0	0	0	7	0	0	2	0	0	27	2	0	0	0	0	0	0	0	0	0
MBPK18S_002746	class	Acantharia	0.8654	17	15	2	Chromalveolata	Rhizaria	Radiozoa	Acantharia					0	0	0	0	0	0	0	0	0	0	0	0	0	0	0	0	0	0	0	0	0	0	0	0	0	0	0	0	0	0	0	0	0	0	15
MBPK18S_001368	family	Sphaerozoidae	0.9604	231	231	0	Chromalveolata	Rhizaria	Radiozoa	Polycystina	Spumellaria	Sphaerozoidae			4	0	0	12	0	0	213	0	0	2	0	0	0	0	0	0	0	0	0	0	0	0	0	0	0	0	0	0	0	0	0	0	0	0	0
MBPK18S_000381	family	Sphaerozoidae	0.94	105	104	1	Chromalveolata	Rhizaria	Radiozoa	Polycystina	Spumellaria	Sphaerozoidae			0	0	0	0	0	0	0	0	0	0	0	2	0	0	2	0	0	100	0	0	0	0	0	0	0	0	0	0	0	0	0	0	0	0	0
MBPK18S_001936	family	Sphaerozoidae	0.9802	35	35	0	Chromalveolata	Rhizaria	Radiozoa	Polycystina	Spumellaria	Sphaerozoidae			0	0	0	0	0	0	0	0	0	0	0	0	0	0	0	0	0	0	0	0	0	0	0	0	0	0	0	0	0	0	0	0	33	0	0
MBPK18S_006930	order	Spumellaria	0.8835	296	291	5	Chromalveolata	Rhizaria	Radiozoa	Polycystina	Spumellaria				0	0	0	0	0	0	0	1	0	0	0	0	0	0	0	0	0	0	0	0	0	0	0	0	0	0	288	1	0	1	0	0	0	0	0
MBPK18S_001743	order	Spumellaria	0.902	194	194	0	Chromalveolata	Rhizaria	Radiozoa	Polycystina	Spumellaria				0	0	0	0	0	0	1	0	0	0	0	0	0	1	0	0	0	0	0	0	1	0	0	1	0	0	190	0	0	0	0	0	0	0	0
MBPK18S_000100	order	Spumellaria	0.8018	156	118	38	Chromalveolata	Rhizaria	Radiozoa	Polycystina	Spumellaria				1	1	3	2	2	1	8	3	7	2	4	1	0	7	1	0	4	1	2	1	0	4	4	5	2	18	6	2	4	1	1	4	2	9	4
MBPK18S_002993	kingdom	Rhizaria	0.8529	26	25	1	Chromalveolata	Rhizaria							0	0	0	0	0	0	0	0	0	0	0	0	0	0	0	0	0	0	0	0	0	0	0	0	0	0	0	0	1	0	1	2	3	2	14
MBPK18S_000627	species	Cocconeis cf. molesta	1	610	221	389	Chromalveolata	Stramenopiles	Bacillariophyta	Bacillariophyceae	Achnanthales	Cocconeidaceae	Cocconeis	Cocconeis cf. molesta	0	0	0	0	0	0	4	0	3	0	0	2	3	3	0	7	6	5	10	3	0	4	10	18	15	18	33	3	7	0	4	13	8	22	12
MBPK18S_001464	genus	Cylindrotheca	1	88	36	52	Chromalveolata	Stramenopiles	Bacillariophyta	Bacillariophyceae	Bacillariales	Bacillariaceae	Cylindrotheca		0	1	0	0	0	2	5	0	1	2	1	2	2	0	0	0	0	2	6	1	2	1	1	1	0	3	0	0	0	2	0	0	0	0	1
MBPK18S_000199	genus	Nitzschia	1	69	18	51	Chromalveolata	Stramenopiles	Bacillariophyta	Bacillariophyceae	Bacillariales	Bacillariaceae	Nitzschia		0	0	0	0	0	0	0	1	0	0	0	0	0	0	0	0	0	0	0	0	0	0	1	0	2	0	0	0	0	0	2	1	5	1	2
MBPK18S_000369	genus	Psammodictyon	1	104	70	34	Chromalveolata	Stramenopiles	Bacillariophyta	Bacillariophyceae	Bacillariales	Bacillariaceae	Psammodictyon		0	1	0	0	0	0	10	0	0	2	1	0	2	5	2	2	10	4	5	0	0	3	4	2	0	1	2	2	0	0	0	1	6	1	1
MBPK18S_000717	family	Bacillariaceae	1	61	4	57	Chromalveolata	Stramenopiles	Bacillariophyta	Bacillariophyceae	Bacillariales	Bacillariaceae			0	1	0	0	0	0	0	0	0	1	0	0	0	0	0	0	0	0	0	0	0	0	1	0	0	0	0	0	1	0	0	0	0	0	0
MBPK18S_002208	family	Bacillariaceae	0.9712	178	90	88	Chromalveolata	Stramenopiles	Bacillariophyta	Bacillariophyceae	Bacillariales	Bacillariaceae			0	0	0	0	0	0	0	0	0	1	1	0	4	2	1	0	2	0	3	0	0	2	1	2	3	1	3	1	2	2	6	9	11	7	20
MBPK18S_006163	species	Climaconeis riddleae	0.932	177	131	46	Chromalveolata	Stramenopiles	Bacillariophyta	Bacillariophyceae	Naviculales	Berkeleyaceae	Climaconeis	Climaconeis riddleae	1	7	6	0	3	1	10	29	22	0	0	10	0	0	2	0	1	10	2	0	0	1	1	1	16	1	3	0	0	0	1	0	0	0	3
MBPK18S_000239	species	Dickieia ulvacea	0.9712	355	11	344	Chromalveolata	Stramenopiles	Bacillariophyta	Bacillariophyceae	Naviculales	Naviculaceae	Dickieia	Dickieia ulvacea	0	0	0	0	0	1	0	0	0	0	0	0	0	0	0	0	0	0	0	0	0	0	2	0	0	3	2	0	0	0	0	0	0	1	1
MBPK18S_006589	family	Naviculaceae	0.9905	104	22	82	Chromalveolata	Stramenopiles	Bacillariophyta	Bacillariophyceae	Naviculales	Naviculaceae			2	1	0	2	0	1	2	0	0	1	0	0	1	0	0	0	3	1	0	0	0	0	0	0	0	0	1	0	0	0	0	1	4	0	0
MBPK18S_004161	genus	Pleurosigma	0.9623	105	42	63	Chromalveolata	Stramenopiles	Bacillariophyta	Bacillariophyceae	Naviculales	Pleurosigmataceae	Pleurosigma		0	0	0	0	0	0	0	0	0	1	1	0	0	3	0	0	0	0	0	0	0	0	0	1	0	0	0	2	1	1	1	10	13	1	3
MBPK18S_006608	genus	Fallacia	0.9615	151	69	82	Chromalveolata	Stramenopiles	Bacillariophyta	Bacillariophyceae	Naviculales	Sellaphoraceae	Fallacia		0	0	0	6	0	0	5	0	1	5	1	2	0	6	1	0	4	0	2	0	0	1	2	0	0	0	3	2	1	0	8	8	4	3	2
MBPK18S_000724	species	Stauroneis gracilior	1	122	68	54	Chromalveolata	Stramenopiles	Bacillariophyta	Bacillariophyceae	Naviculales	Stauroneidaceae	Stauroneis	Stauroneis gracilior	0	0	0	0	0	0	0	0	0	0	0	0	0	0	0	0	0	0	3	0	0	3	0	0	0	5	4	4	4	0	6	13	11	2	6
MBPK18S_000609	order	Naviculales	0.9806	202	119	83	Chromalveolata	Stramenopiles	Bacillariophyta	Bacillariophyceae	Naviculales				0	0	0	0	0	1	0	1	0	0	0	0	0	1	1	0	1	0	0	0	1	3	2	0	0	3	0	3	2	5	10	26	25	4	23
MBPK18S_000360	order	Naviculales	0.981	90	7	83	Chromalveolata	Stramenopiles	Bacillariophyta	Bacillariophyceae	Naviculales				0	0	0	1	0	0	0	0	0	0	0	0	1	0	0	0	0	0	0	0	0	0	0	0	0	0	0	0	0	0	0	3	1	0	0
MBPK18S_001390	species	Amphora cf. fogediana	1	284	93	191	Chromalveolata	Stramenopiles	Bacillariophyta	Bacillariophyceae	Thalassiophysales	Catenulaceae	Amphora	Amphora cf. fogediana	1	1	0	0	2	0	0	0	0	4	2	0	2	0	1	0	2	0	2	2	0	8	4	2	4	7	9	4	2	3	2	5	9	6	6
MBPK18S_006735	species	Amphora montana	0.9808	46	30	16	Chromalveolata	Stramenopiles	Bacillariophyta	Bacillariophyceae	Thalassiophysales	Catenulaceae	Amphora	Amphora montana	0	0	0	1	0	0	12	0	0	0	0	0	0	0	1	0	1	1	0	0	0	0	0	0	0	0	1	1	2	0	1	1	3	2	0
MBPK18S_000518	species	Amphora montana	1	94	4	90	Chromalveolata	Stramenopiles	Bacillariophyta	Bacillariophyceae	Thalassiophysales	Catenulaceae	Amphora	Amphora montana	0	0	0	0	0	0	0	0	0	0	0	0	1	0	0	1	1	0	1	0	0	0	0	0	0	0	0	0	0	0	0	0	0	0	0
MBPK18S_003907	species	Amphora normanii	0.9808	466	290	176	Chromalveolata	Stramenopiles	Bacillariophyta	Bacillariophyceae	Thalassiophysales	Catenulaceae	Amphora	Amphora normanii	0	3	3	0	0	0	9	0	11	3	3	0	0	0	0	0	8	0	17	0	0	12	4	12	5	0	43	4	9	5	12	21	29	22	26
MBPK18S_005546	genus	Amphora	0.9709	216	133	83	Chromalveolata	Stramenopiles	Bacillariophyta	Bacillariophyceae	Thalassiophysales	Catenulaceae	Amphora		0	2	0	1	0	0	9	1	0	0	1	2	0	5	5	6	3	3	7	0	0	0	2	0	3	8	3	2	3	1	4	10	13	14	17
MBPK18S_003396	class	Bacillariophyceae	0.9709	155	22	133	Chromalveolata	Stramenopiles	Bacillariophyta	Bacillariophyceae					0	0	0	0	0	0	0	0	0	0	0	0	0	0	0	0	3	0	0	0	0	4	3	0	0	0	0	0	6	0	0	0	0	0	6
MBPK18S_002974	class	Bacillariophyceae	0.9903	133	62	71	Chromalveolata	Stramenopiles	Bacillariophyta	Bacillariophyceae					0	0	0	0	0	0	9	0	0	0	0	0	0	0	0	0	5	0	0	0	0	5	0	0	0	3	0	2	0	0	2	9	16	5	0
MBPK18S_006817	class	Bacillariophyceae	0.9709	982	17	965	Chromalveolata	Stramenopiles	Bacillariophyta	Bacillariophyceae					0	0	0	0	0	0	0	0	0	2	2	0	0	0	0	8	0	0	2	0	2	0	0	0	0	0	0	0	0	1	0	0	0	0	0
MBPK18S_005682	class	Bacillariophyceae	0.9612	1423	312	1111	Chromalveolata	Stramenopiles	Bacillariophyta	Bacillariophyceae					0	5	4	4	9	3	11	11	17	4	5	26	17	12	6	45	13	14	15	0	0	7	13	7	6	16	21	0	6	2	3	0	0	7	0
MBPK18S_005191	class	Bacillariophyceae	0.9612	1359	53	1306	Chromalveolata	Stramenopiles	Bacillariophyta	Bacillariophyceae					0	0	0	0	0	0	0	0	0	0	0	0	0	0	0	0	0	0	9	0	0	7	3	3	6	3	12	4	0	0	0	0	0	4	0
MBPK18S_005543	class	Bacillariophyceae	0.9423	651	23	628	Chromalveolata	Stramenopiles	Bacillariophyta	Bacillariophyceae					0	0	0	0	0	0	0	0	0	0	0	0	0	0	1	5	0	0	5	0	0	0	3	0	2	3	3	0	0	1	0	0	0	0	0
MBPK18S_000293	class	Bacillariophyceae	0.9806	60	14	46	Chromalveolata	Stramenopiles	Bacillariophyta	Bacillariophyceae					0	0	0	0	0	0	0	0	0	0	0	0	0	0	0	0	0	0	0	0	0	0	1	0	0	0	0	3	1	2	0	2	4	1	0
MBPK18S_007064	class	Bacillariophyceae	0.9709	144	38	106	Chromalveolata	Stramenopiles	Bacillariophyta	Bacillariophyceae					0	0	0	0	0	0	5	0	0	2	1	1	0	0	6	5	1	3	2	0	0	3	0	2	2	1	1	1	0	0	1	0	0	0	0
MBPK18S_000995	class	Bacillariophyceae	0.9612	163	158	5	Chromalveolata	Stramenopiles	Bacillariophyta	Bacillariophyceae					1	0	0	0	0	0	0	0	0	0	0	0	0	0	0	0	0	0	0	0	0	0	0	0	0	0	0	6	13	6	7	21	40	11	44
MBPK18S_001568	class	Bacillariophyceae	0.9806	124	84	40	Chromalveolata	Stramenopiles	Bacillariophyta	Bacillariophyceae					0	0	0	0	0	0	0	0	0	0	0	0	0	0	0	0	0	0	2	0	0	2	0	1	0	0	2	3	7	5	5	20	24	0	5
MBPK18S_001481	class	Bacillariophyceae	0.934	84	84	0	Chromalveolata	Stramenopiles	Bacillariophyta	Bacillariophyceae					0	0	0	0	0	0	0	0	0	0	0	0	0	0	0	0	0	0	4	5	0	9	24	9	9	10	13	0	0	0	0	0	0	0	1
MBPK18S_004244	class	Bacillariophyceae	0.9615	39	14	25	Chromalveolata	Stramenopiles	Bacillariophyta	Bacillariophyceae					0	0	0	0	0	0	0	0	0	0	2	0	1	1	0	0	0	0	1	0	0	0	0	0	0	0	0	1	1	0	1	0	3	0	1
MBPK18S_005148	class	Bacillariophyceae	0.9333	21	0	21	Chromalveolata	Stramenopiles	Bacillariophyta	Bacillariophyceae					0	0	0	0	0	0	0	0	0	0	0	0	0	0	0	0	0	0	0	0	0	0	0	0	0	0	0	0	0	0	0	0	0	0	0
MBPK18S_001788	family	Biddulphiaceae	0.9903	110	108	2	Chromalveolata	Stramenopiles	Bacillariophyta	Coscinodiscophyceae	Biddulphiales	Biddulphiaceae			0	0	0	0	0	0	0	0	1	0	0	0	0	0	1	0	0	0	0	0	0	0	0	0	5	1	25	0	0	0	0	0	0	4	69
MBPK18S_003182	species	Chaetoceros rostratus	1	33	0	33	Chromalveolata	Stramenopiles	Bacillariophyta	Coscinodiscophyceae	Chaetocerotales	Chaetocerotaceae	Chaetoceros	Chaetoceros rostratus	0	0	0	0	0	0	0	0	0	0	0	0	0	0	0	0	0	0	0	0	0	0	0	0	0	0	0	0	0	0	0	0	0	0	0
MBPK18S_000324	species	Chaetoceros sp.	1	226	0	226	Chromalveolata	Stramenopiles	Bacillariophyta	Coscinodiscophyceae	Chaetocerotales	Chaetocerotaceae	Chaetoceros	Chaetoceros sp.	0	0	0	0	0	0	0	0	0	0	0	0	0	0	0	0	0	0	0	0	0	0	0	0	0	0	0	0	0	0	0	0	0	0	0
MBPK18S_001206	genus	Chaetoceros	0.9238	43	0	43	Chromalveolata	Stramenopiles	Bacillariophyta	Coscinodiscophyceae	Chaetocerotales	Chaetocerotaceae	Chaetoceros		0	0	0	0	0	0	0	0	0	0	0	0	0	0	0	0	0	0	0	0	0	0	0	0	0	0	0	0	0	0	0	0	0	0	0
MBPK18S_001723	species	Leptocylindrus danicus	0.9904	241	1	240	Chromalveolata	Stramenopiles	Bacillariophyta	Coscinodiscophyceae	Leptocylindrales	Leptocylindraceae	Leptocylindrus	Leptocylindrus danicus	0	0	0	0	0	0	0	0	0	0	0	0	0	0	0	0	1	0	0	0	0	0	0	0	0	0	0	0	0	0	0	0	0	0	0
MBPK18S_000605	species	Stephanopyxis turris	0.8571	102	78	24	Chromalveolata	Stramenopiles	Bacillariophyta	Coscinodiscophyceae	Melosirales	Stephanopyxidaceae	Stephanopyxis	Stephanopyxis turris	1	1	0	0	4	0	0	2	0	1	2	0	0	3	1	0	0	1	6	0	0	4	1	0	3	3	0	3	4	7	4	11	3	7	4
MBPK18S_002827	genus	Stephanopyxis	0.9709	46	14	32	Chromalveolata	Stramenopiles	Bacillariophyta	Coscinodiscophyceae	Melosirales	Stephanopyxidaceae	Stephanopyxis		0	0	0	0	0	0	0	0	0	0	0	0	0	0	1	0	0	0	0	0	0	0	0	0	0	0	0	1	0	0	1	3	8	0	0
MBPK18S_001774	genus	Proboscia	0.9903	129	1	128	Chromalveolata	Stramenopiles	Bacillariophyta	Coscinodiscophyceae	Rhizosoleniales	Rhizosoleniaceae	Proboscia		0	0	0	0	0	0	0	0	0	0	0	0	0	0	0	0	0	0	0	0	0	0	0	0	0	0	0	0	0	0	0	0	1	0	0
MBPK18S_001296	genus	Skeletonema	1	305	2	303	Chromalveolata	Stramenopiles	Bacillariophyta	Coscinodiscophyceae	Thalassiosirales	Skeletonemataceae	Skeletonema		0	0	0	0	0	0	0	0	0	0	0	0	0	0	1	0	0	0	0	0	0	0	1	0	0	0	0	0	0	0	0	0	0	0	0
MBPK18S_001162	species	Thalassiosira tenera	1	235	3	232	Chromalveolata	Stramenopiles	Bacillariophyta	Coscinodiscophyceae	Thalassiosirales	Thalassiosiraceae	Thalassiosira	Thalassiosira tenera	0	0	0	0	0	0	0	0	0	0	0	0	0	0	0	0	0	0	0	0	0	0	0	0	0	0	0	0	0	0	0	1	0	0	0
MBPK18S_000313	genus	Thalassiosira	1	180	0	180	Chromalveolata	Stramenopiles	Bacillariophyta	Coscinodiscophyceae	Thalassiosirales	Thalassiosiraceae	Thalassiosira		0	0	0	0	0	0	0	0	0	0	0	0	0	0	0	0	0	0	0	0	0	0	0	0	0	0	0	0	0	0	0	0	0	0	0
MBPK18S_005724	species	Amphitetras antediluviana	0.9904	95	23	72	Chromalveolata	Stramenopiles	Bacillariophyta	Coscinodiscophyceae	Triceratiales	Triceratiaceae	Amphitetras	Amphitetras antediluviana	0	0	0	0	0	0	1	0	0	0	0	0	0	0	0	0	0	0	3	0	0	2	1	0	3	5	7	0	1	0	0	0	0	0	0
MBPK18S_003547	species	Amphitetras antediluviana	1	22	21	1	Chromalveolata	Stramenopiles	Bacillariophyta	Coscinodiscophyceae	Triceratiales	Triceratiaceae	Amphitetras	Amphitetras antediluviana	0	0	0	0	0	0	0	0	0	0	0	0	0	0	0	0	0	0	0	0	1	0	0	0	3	3	13	0	0	0	0	0	0	1	0
MBPK18S_006390	species	Podocystis spathulata	0.9904	103	103	0	Chromalveolata	Stramenopiles	Bacillariophyta	Fragilariophyceae	Fragilariales	Fragilariaceae	Podocystis	Podocystis spathulata	1	5	6	1	0	0	31	10	31	0	0	1	0	4	0	2	2	3	0	0	0	0	1	0	0	4	1	0	0	0	0	0	0	0	0
MBPK18S_001137	species	Synedra sp. NTDMN01	0.9903	41	7	34	Chromalveolata	Stramenopiles	Bacillariophyta	Fragilariophyceae	Fragilariales	Fragilariaceae	Synedra	Synedra sp. NTDMN01	0	0	0	0	0	0	1	0	0	0	0	0	0	0	0	3	3	0	0	0	0	0	0	0	0	0	0	0	0	0	0	0	0	0	0
MBPK18S_001647	species	Tabularia laevis	1	190	2	188	Chromalveolata	Stramenopiles	Bacillariophyta	Fragilariophyceae	Fragilariales	Fragilariaceae	Tabularia	Tabularia laevis	0	0	0	0	0	0	0	0	0	0	0	0	0	0	0	0	0	0	0	0	0	0	0	0	0	0	2	0	0	0	0	0	0	0	0
MBPK18S_001703	family	Fragilariaceae	0.9619	99	25	74	Chromalveolata	Stramenopiles	Bacillariophyta	Fragilariophyceae	Fragilariales	Fragilariaceae			0	0	0	2	0	0	1	1	0	0	0	0	0	0	0	0	1	1	0	0	0	1	1	1	0	1	5	0	0	2	0	1	1	3	2
MBPK18S_001133	species	Toxarium undulatum	1	43	10	33	Chromalveolata	Stramenopiles	Bacillariophyta	Fragilariophyceae	Toxariales	Toxariaceae	Toxarium	Toxarium undulatum	0	0	0	0	0	0	0	0	0	0	0	0	0	0	1	0	1	2	0	0	0	0	0	0	3	0	2	0	0	0	0	0	0	0	1
MBPK18S_005290	phylum	Bacillariophyta	0.8571	698	304	394	Chromalveolata	Stramenopiles	Bacillariophyta						0	0	0	0	0	0	0	0	0	0	0	0	0	2	1	0	0	0	8	5	0	12	32	6	13	49	25	4	8	7	12	24	39	18	21
MBPK18S_000986	phylum	Bacillariophyta	0.9135	308	308	0	Chromalveolata	Stramenopiles	Bacillariophyta						1	0	0	2	0	0	0	0	0	46	40	0	99	70	1	40	8	0	0	0	0	0	0	0	0	0	0	0	0	0	0	1	0	0	0
MBPK18S_002229	phylum	Bacillariophyta	0.9619	120	43	77	Chromalveolata	Stramenopiles	Bacillariophyta						0	0	0	0	0	0	4	3	12	0	0	1	1	0	1	0	4	2	0	0	0	0	0	0	0	2	3	0	2	0	0	1	2	2	2
MBPK18S_000580	phylum	Bacillariophyta	0.9135	212	212	0	Chromalveolata	Stramenopiles	Bacillariophyta						20	23	9	34	8	10	6	1	8	8	2	15	8	9	3	4	0	0	35	0	0	3	2	0	0	1	2	0	0	0	0	0	0	0	0
MBPK18S_001926	phylum	Bacillariophyta	0.8932	120	1	119	Chromalveolata	Stramenopiles	Bacillariophyta						0	0	0	0	0	0	1	0	0	0	0	0	0	0	0	0	0	0	0	0	0	0	0	0	0	0	0	0	0	0	0	0	0	0	0
MBPK18S_004196	phylum	Bacillariophyta	0.932	77	30	47	Chromalveolata	Stramenopiles	Bacillariophyta						0	0	0	1	0	0	0	0	0	0	0	0	0	0	0	0	0	0	0	0	0	0	0	0	0	0	0	1	0	1	3	6	4	5	5
MBPK18S_004001	phylum	Bacillariophyta	0.8491	92	1	91	Chromalveolata	Stramenopiles	Bacillariophyta						0	0	0	0	0	0	0	1	0	0	0	0	0	0	0	0	0	0	0	0	0	0	0	0	0	0	0	0	0	0	0	0	0	0	0
MBPK18S_004384	phylum	Bacillariophyta	0.8868	76	75	1	Chromalveolata	Stramenopiles	Bacillariophyta						7	7	8	17	4	6	3	1	0	3	2	2	0	6	1	2	1	2	2	0	0	0	0	0	1	0	0	0	0	0	0	0	0	0	0
MBPK18S_000663	phylum	Bacillariophyta	0.9231	70	68	2	Chromalveolata	Stramenopiles	Bacillariophyta						1	0	0	1	0	0	16	1	0	4	4	1	3	9	3	7	10	2	3	0	0	2	0	0	0	0	1	0	0	0	0	0	0	0	0
MBPK18S_000850	phylum	Bacillariophyta	0.9333	51	14	37	Chromalveolata	Stramenopiles	Bacillariophyta						0	0	0	0	0	0	1	0	0	1	1	0	0	1	0	0	0	0	1	1	0	0	0	0	0	1	0	1	0	1	0	2	1	0	2
MBPK18S_002249	phylum	Bacillariophyta	0.9423	33	13	20	Chromalveolata	Stramenopiles	Bacillariophyta						0	0	0	0	0	0	6	0	0	0	0	0	1	0	1	1	0	0	0	0	0	0	1	0	0	1	0	0	0	0	0	0	0	2	0
MBPK18S_000066	species	Labyrinthula sp. L72	0.9314	316	316	0	Chromalveolata	Stramenopiles	Bigyra	Labyrinthulea	Labyrinthulomycetes	Labyrinthula	Labyrinthula	Labyrinthula sp. L72	0	0	0	0	0	0	0	0	0	0	143	0	6	100	0	0	67	0	0	0	0	0	0	0	0	0	0	0	0	0	0	0	0	0	0
MBPK18S_005016	genus	Labyrinthula	0.8835	305	304	1	Chromalveolata	Stramenopiles	Bigyra	Labyrinthulea	Labyrinthulomycetes	Labyrinthula	Labyrinthula		0	0	0	0	0	0	2	0	0	0	84	0	0	65	1	0	149	0	0	0	0	0	2	0	0	0	0	1	0	0	0	0	0	0	0
MBPK18S_001007	genus	Labyrinthula	0.8922	218	12	206	Chromalveolata	Stramenopiles	Bigyra	Labyrinthulea	Labyrinthulomycetes	Labyrinthula	Labyrinthula		0	0	0	0	0	1	0	0	0	1	0	0	0	0	0	0	1	0	0	2	0	0	0	0	0	0	0	1	0	1	0	0	0	4	0
MBPK18S_006445	genus	Labyrinthula	0.9	219	165	54	Chromalveolata	Stramenopiles	Bigyra	Labyrinthulea	Labyrinthulomycetes	Labyrinthula	Labyrinthula		0	0	0	1	0	0	0	0	0	4	1	27	11	0	5	9	1	8	18	0	0	12	4	5	6	0	3	6	4	4	12	3	15	4	2
MBPK18S_000246	genus	Labyrinthula	0.8713	139	117	22	Chromalveolata	Stramenopiles	Bigyra	Labyrinthulea	Labyrinthulomycetes	Labyrinthula	Labyrinthula		0	0	0	0	0	0	1	0	0	0	0	0	0	0	0	0	1	0	0	0	0	3	3	1	8	15	3	4	1	6	11	23	10	9	9
MBPK18S_000814	genus	Labyrinthula	0.8922	118	117	1	Chromalveolata	Stramenopiles	Bigyra	Labyrinthulea	Labyrinthulomycetes	Labyrinthula	Labyrinthula		3	0	0	1	0	0	5	0	0	11	0	35	14	0	15	18	1	14	0	0	0	0	0	0	0	0	0	0	0	0	0	0	0	0	0
MBPK18S_002576	genus	Labyrinthula	0.9109	76	64	12	Chromalveolata	Stramenopiles	Bigyra	Labyrinthulea	Labyrinthulomycetes	Labyrinthula	Labyrinthula		0	0	0	1	0	0	14	0	0	0	0	0	0	0	1	5	10	0	3	0	0	1	0	2	5	9	6	0	0	0	4	0	0	1	0
MBPK18S_000126	genus	Labyrinthula	0.8627	21	13	8	Chromalveolata	Stramenopiles	Bigyra	Labyrinthulea	Labyrinthulomycetes	Labyrinthula	Labyrinthula		0	0	0	0	0	0	0	0	0	0	0	0	0	0	0	0	0	0	1	0	0	0	0	0	0	0	0	0	0	0	11	0	0	1	0
MBPK18S_000625	genus	Labyrinthula	0.9118	32	32	0	Chromalveolata	Stramenopiles	Bigyra	Labyrinthulea	Labyrinthulomycetes	Labyrinthula	Labyrinthula		0	0	0	0	0	0	0	0	0	3	0	11	16	0	1	1	0	0	0	0	0	0	0	0	0	0	0	0	0	0	0	0	0	0	0
MBPK18S_000496	genus	Labyrinthula	0.9314	23	23	0	Chromalveolata	Stramenopiles	Bigyra	Labyrinthulea	Labyrinthulomycetes	Labyrinthula	Labyrinthula		0	0	1	0	0	0	0	0	0	0	0	20	0	0	0	0	2	0	0	0	0	0	0	0	0	0	0	0	0	0	0	0	0	0	0
MBPK18S_000315	species	Labyrinthuloides haliotidis	0.9703	615	615	0	Chromalveolata	Stramenopiles	Bigyra	Labyrinthulea	Labyrinthulomycetes	Thraustochytriaceae	Labyrinthuloides	Labyrinthuloides haliotidis	0	0	0	0	0	0	0	0	0	0	0	0	2	0	0	0	1	0	36	41	7	47	68	7	29	85	2	18	0	0	25	3	0	242	2
MBPK18S_003622	species	Labyrinthuloides haliotidis	0.9703	138	105	33	Chromalveolata	Stramenopiles	Bigyra	Labyrinthulea	Labyrinthulomycetes	Thraustochytriaceae	Labyrinthuloides	Labyrinthuloides haliotidis	0	0	0	0	0	4	0	0	0	3	0	0	0	0	0	0	0	0	3	3	3	1	18	7	5	14	14	1	3	0	0	0	22	4	0
MBPK18S_000719	species	Oblongichytrium sp. HK9	1	195	58	137	Chromalveolata	Stramenopiles	Bigyra	Labyrinthulea	Labyrinthulomycetes	Thraustochytriaceae	Oblongichytrium	Oblongichytrium sp. HK9	0	0	0	0	0	0	9	1	3	0	1	0	0	0	2	8	7	5	2	0	0	0	1	0	0	1	2	0	0	0	0	3	2	4	7
MBPK18S_007142	genus	Oblongichytrium	0.9804	99	28	71	Chromalveolata	Stramenopiles	Bigyra	Labyrinthulea	Labyrinthulomycetes	Thraustochytriaceae	Oblongichytrium		0	0	0	0	0	0	3	0	0	0	0	0	0	0	0	0	2	0	0	0	0	3	0	3	4	3	1	1	0	0	0	0	1	2	3
MBPK18S_000587	species	Ulkenia profunda	0.9515	160	37	123	Chromalveolata	Stramenopiles	Bigyra	Labyrinthulea	Labyrinthulomycetes	Thraustochytriaceae	Ulkenia	Ulkenia profunda	0	0	0	0	0	0	0	0	0	0	0	0	0	0	0	0	0	0	5	1	1	5	2	0	0	3	3	0	1	0	2	0	1	13	0
MBPK18S_000639	family	Thraustochytriaceae	0.9703	634	73	561	Chromalveolata	Stramenopiles	Bigyra	Labyrinthulea	Labyrinthulomycetes	Thraustochytriaceae			0	0	0	0	0	0	0	0	3	1	3	3	0	3	1	3	3	2	2	0	0	2	5	7	3	3	2	1	2	2	4	5	2	0	6
MBPK18S_006438	family	Thraustochytriaceae	0.9802	364	133	231	Chromalveolata	Stramenopiles	Bigyra	Labyrinthulea	Labyrinthulomycetes	Thraustochytriaceae			0	1	0	3	7	0	2	3	6	0	4	4	0	2	2	5	1	3	20	3	0	8	0	4	8	3	4	1	3	4	4	11	5	2	3
MBPK18S_000377	family	Thraustochytriaceae	1	436	296	140	Chromalveolata	Stramenopiles	Bigyra	Labyrinthulea	Labyrinthulomycetes	Thraustochytriaceae			1	5	6	5	12	7	10	3	10	15	7	17	14	8	6	14	3	8	11	4	0	8	3	10	0	5	5	7	21	12	5	14	17	4	12
MBPK18S_001867	family	Thraustochytriaceae	0.9608	196	67	129	Chromalveolata	Stramenopiles	Bigyra	Labyrinthulea	Labyrinthulomycetes	Thraustochytriaceae			0	0	0	1	0	1	2	0	0	1	6	5	5	7	1	8	4	1	2	3	0	2	1	0	2	0	0	1	1	3	0	5	1	3	0
MBPK18S_000731	family	Thraustochytriaceae	0.9802	178	13	165	Chromalveolata	Stramenopiles	Bigyra	Labyrinthulea	Labyrinthulomycetes	Thraustochytriaceae			0	0	0	1	0	0	0	0	0	0	1	0	0	1	0	0	1	0	0	0	0	2	0	0	0	0	0	1	1	1	0	0	2	2	0
MBPK18S_000429	family	Thraustochytriaceae	0.9515	199	74	125	Chromalveolata	Stramenopiles	Bigyra	Labyrinthulea	Labyrinthulomycetes	Thraustochytriaceae			0	0	1	1	2	1	2	1	0	0	2	6	3	3	3	12	3	6	0	3	1	4	2	4	0	1	0	1	0	2	0	0	5	2	0
MBPK18S_000535	family	Thraustochytriaceae	0.9802	194	74	120	Chromalveolata	Stramenopiles	Bigyra	Labyrinthulea	Labyrinthulomycetes	Thraustochytriaceae			0	4	3	0	0	2	2	3	2	2	5	4	1	4	0	4	5	1	4	0	1	4	0	0	0	1	2	1	4	2	2	6	3	0	2
MBPK18S_004190	family	Thraustochytriaceae	0.9703	100	31	69	Chromalveolata	Stramenopiles	Bigyra	Labyrinthulea	Labyrinthulomycetes	Thraustochytriaceae			0	0	0	0	0	0	1	0	2	3	2	0	0	2	0	0	1	0	5	0	0	0	1	1	0	0	0	2	0	2	1	1	0	4	2
MBPK18S_004640	family	Thraustochytriaceae	0.9608	113	51	62	Chromalveolata	Stramenopiles	Bigyra	Labyrinthulea	Labyrinthulomycetes	Thraustochytriaceae			5	1	0	2	0	0	2	4	1	3	1	2	5	1	2	7	2	2	3	0	0	0	1	2	0	0	3	0	0	0	0	0	0	1	0
MBPK18S_001208	family	Thraustochytriaceae	0.951	107	2	105	Chromalveolata	Stramenopiles	Bigyra	Labyrinthulea	Labyrinthulomycetes	Thraustochytriaceae			0	0	0	0	0	0	0	0	0	0	0	0	0	0	0	0	0	0	0	1	0	0	0	0	0	0	0	0	1	0	0	0	0	0	0
MBPK18S_002034	family	Thraustochytriaceae	0.9231	47	3	44	Chromalveolata	Stramenopiles	Bigyra	Labyrinthulea	Labyrinthulomycetes	Thraustochytriaceae			0	0	0	0	0	0	1	0	1	0	0	0	0	0	0	1	0	0	0	0	0	0	0	0	0	0	0	0	0	0	0	0	0	0	0
MBPK18S_001096	family	Thraustochytriaceae	0.8654	39	38	1	Chromalveolata	Stramenopiles	Bigyra	Labyrinthulea	Labyrinthulomycetes	Thraustochytriaceae			0	1	0	1	0	0	0	0	1	0	2	3	2	25	0	1	0	0	0	0	0	0	0	0	0	0	1	0	0	0	0	0	1	0	0
MBPK18S_003248	family	Thraustochytriaceae	0.9804	31	3	28	Chromalveolata	Stramenopiles	Bigyra	Labyrinthulea	Labyrinthulomycetes	Thraustochytriaceae			0	0	0	0	0	0	1	0	0	0	0	0	0	0	0	0	1	0	0	0	0	0	0	1	0	0	0	0	0	0	0	0	0	0	0
MBPK18S_004455	family	Thraustochytriaceae	0.9038	31	31	0	Chromalveolata	Stramenopiles	Bigyra	Labyrinthulea	Labyrinthulomycetes	Thraustochytriaceae			0	0	0	0	0	0	0	0	0	0	0	0	0	0	0	0	0	0	0	0	0	0	0	10	1	0	20	0	0	0	0	0	0	0	0
MBPK18S_003137	family	Thraustochytriaceae	0.9216	25	0	25	Chromalveolata	Stramenopiles	Bigyra	Labyrinthulea	Labyrinthulomycetes	Thraustochytriaceae			0	0	0	0	0	0	0	0	0	0	0	0	0	0	0	0	0	0	0	0	0	0	0	0	0	0	0	0	0	0	0	0	0	0	0
MBPK18S_000909	order	Labyrinthulomycetes	0.8679	607	1	606	Chromalveolata	Stramenopiles	Bigyra	Labyrinthulea	Labyrinthulomycetes				0	0	0	0	0	0	0	0	0	0	1	0	0	0	0	0	0	0	0	0	0	0	0	0	0	0	0	0	0	0	0	0	0	0	0
MBPK18S_000275	order	Labyrinthulomycetes	0.8713	179	69	110	Chromalveolata	Stramenopiles	Bigyra	Labyrinthulea	Labyrinthulomycetes				0	0	0	0	2	0	0	0	0	0	0	0	1	0	0	0	0	1	0	0	0	0	1	0	0	0	0	5	5	4	3	22	14	1	6
MBPK18S_000840	order	Labyrinthulomycetes	0.8725	29	29	0	Chromalveolata	Stramenopiles	Bigyra	Labyrinthulea	Labyrinthulomycetes				0	0	0	0	0	0	0	0	0	0	0	0	0	0	0	0	0	0	0	0	0	0	1	0	0	0	0	3	0	0	9	1	2	12	0
MBPK18S_001339	family	Dictyotaceae	0.9903	83014	13282	69732	Chromalveolata	Stramenopiles	Ochrophyta	Phaeophyceae	Dictyotales	Dictyotaceae			994	2575	2409	230	1010	545	0	192	332	0	0	1960	0	0	63	0	0	70	1869	0	0	809	0	114	110	0	0	0	0	0	0	0	0	0	0
MBPK18S_004406	family	Dictyotaceae	0.9903	6117	1454	4663	Chromalveolata	Stramenopiles	Ochrophyta	Phaeophyceae	Dictyotales	Dictyotaceae			13	16	27	35	13	0	0	0	0	79	43	19	208	84	0	27	16	0	83	11	10	323	40	75	15	0	10	10	0	17	155	39	35	17	12
MBPK18S_002029	family	Dictyotaceae	0.9905	5250	3454	1796	Chromalveolata	Stramenopiles	Ochrophyta	Phaeophyceae	Dictyotales	Dictyotaceae			205	0	0	147	6	0	14	0	0	365	662	0	616	1200	0	115	115	0	0	0	0	0	9	0	0	0	0	0	0	0	0	0	0	0	0
MBPK18S_005634	family	Dictyotaceae	0.9633	211	209	2	Chromalveolata	Stramenopiles	Ochrophyta	Phaeophyceae	Dictyotales	Dictyotaceae			2	0	0	11	0	0	2	0	0	0	16	0	36	90	27	4	17	2	2	0	0	0	0	0	0	0	0	0	0	0	0	0	0	0	0
MBPK18S_004354	family	Dictyotaceae	0.9903	137	20	117	Chromalveolata	Stramenopiles	Ochrophyta	Phaeophyceae	Dictyotales	Dictyotaceae			2	5	7	0	0	1	0	0	0	0	0	3	0	0	0	0	0	0	2	0	0	0	0	0	0	0	0	0	0	0	0	0	0	0	0
MBPK18S_003100	family	Dictyotaceae	0.9903	124	35	89	Chromalveolata	Stramenopiles	Ochrophyta	Phaeophyceae	Dictyotales	Dictyotaceae			3	7	9	0	3	0	0	0	2	0	0	4	0	0	0	0	0	0	4	0	0	2	0	0	0	0	0	0	0	1	0	0	0	0	0
MBPK18S_001833	family	Dictyotaceae	0.9808	105	0	105	Chromalveolata	Stramenopiles	Ochrophyta	Phaeophyceae	Dictyotales	Dictyotaceae			0	0	0	0	0	0	0	0	0	0	0	0	0	0	0	0	0	0	0	0	0	0	0	0	0	0	0	0	0	0	0	0	0	0	0
MBPK18S_002542	family	Dictyotaceae	0.981	78	42	36	Chromalveolata	Stramenopiles	Ochrophyta	Phaeophyceae	Dictyotales	Dictyotaceae			2	0	0	2	0	0	0	1	0	2	10	0	5	15	0	3	2	0	0	0	0	0	0	0	0	0	0	0	0	0	0	0	0	0	0
MBPK18S_001286	genus	Pylaiella	0.9903	44091	47	44044	Chromalveolata	Stramenopiles	Ochrophyta	Phaeophyceae	Ectocarpales	Acinetosporaceae	Pylaiella		0	0	0	0	0	0	0	0	0	0	0	0	0	0	0	0	0	0	0	0	0	0	0	0	0	0	31	0	16	0	0	0	0	0	0
MBPK18S_000130	genus	Pylaiella	0.9903	1566	24	1542	Chromalveolata	Stramenopiles	Ochrophyta	Phaeophyceae	Ectocarpales	Acinetosporaceae	Pylaiella		0	0	0	0	0	0	0	0	0	0	3	0	0	0	0	0	3	0	0	0	0	0	0	0	0	0	0	0	3	6	0	0	6	0	3
MBPK18S_000189	genus	Pylaiella	0.9903	1192	0	1192	Chromalveolata	Stramenopiles	Ochrophyta	Phaeophyceae	Ectocarpales	Acinetosporaceae	Pylaiella		0	0	0	0	0	0	0	0	0	0	0	0	0	0	0	0	0	0	0	0	0	0	0	0	0	0	0	0	0	0	0	0	0	0	0
MBPK18S_000167	species	Asperococcus bullosus	1	1312	907	405	Chromalveolata	Stramenopiles	Ochrophyta	Phaeophyceae	Ectocarpales	Chordariaceae	Asperococcus	Asperococcus bullosus	4	0	0	9	0	2	0	0	0	18	8	0	5	16	3	5	0	0	24	8	6	36	20	22	3	6	2	61	121	122	55	138	136	22	26
MBPK18S_000860	species	Asperococcus bullosus	0.9806	62	60	2	Chromalveolata	Stramenopiles	Ochrophyta	Phaeophyceae	Ectocarpales	Chordariaceae	Asperococcus	Asperococcus bullosus	13	2	2	9	1	0	2	0	0	8	3	4	6	4	0	1	0	0	1	0	1	0	1	0	0	1	0	0	0	0	0	0	0	1	0
MBPK18S_002688	species	Haplogloia andersonii	0.9806	5270	303	4967	Chromalveolata	Stramenopiles	Ochrophyta	Phaeophyceae	Ectocarpales	Chordariaceae	Haplogloia	Haplogloia andersonii	0	0	0	0	0	0	0	0	0	0	0	0	0	0	0	0	0	0	0	0	0	22	11	13	0	0	0	14	39	21	29	50	59	0	15
MBPK18S_000415	species	Pleurocladia lacustris	0.9806	163	1	162	Chromalveolata	Stramenopiles	Ochrophyta	Phaeophyceae	Ectocarpales	Chordariaceae	Pleurocladia	Pleurocladia lacustris	0	0	0	0	0	0	0	0	0	0	0	0	0	0	0	0	0	0	0	0	0	0	0	0	0	0	0	0	0	0	1	0	0	0	0
MBPK18S_003045	order	Ectocarpales	0.9806	6066	946	5120	Chromalveolata	Stramenopiles	Ochrophyta	Phaeophyceae	Ectocarpales				9	0	0	9	0	0	0	0	0	12	10	13	9	20	0	16	6	0	36	9	0	45	14	25	0	0	13	46	92	56	93	167	174	19	27
MBPK18S_005868	order	Ectocarpales	0.9709	2008	686	1322	Chromalveolata	Stramenopiles	Ochrophyta	Phaeophyceae	Ectocarpales				27	14	13	18	11	6	7	0	0	42	28	27	43	57	9	16	4	4	65	35	15	66	25	33	7	0	18	9	15	7	11	22	24	0	8
MBPK18S_001449	order	Ectocarpales	0.9806	94	14	80	Chromalveolata	Stramenopiles	Ochrophyta	Phaeophyceae	Ectocarpales				0	0	0	1	1	0	0	0	0	3	1	0	1	0	0	0	1	0	1	0	0	0	0	1	0	0	1	1	0	0	0	0	0	1	1
MBPK18S_005736	family	Sargassaceae	0.9709	52506	25694	26812	Chromalveolata	Stramenopiles	Ochrophyta	Phaeophyceae	Fucales	Sargassaceae			11994	279	200	1639	70	0	341	0	0	6081	1878	0	1913	336	0	769	142	0	0	0	0	0	52	0	0	0	0	0	0	0	0	0	0	0	0
MBPK18S_003836	family	Sargassaceae	0.9806	8236	272	7964	Chromalveolata	Stramenopiles	Ochrophyta	Phaeophyceae	Fucales	Sargassaceae			131	0	0	20	0	0	7	0	0	57	21	0	24	0	0	12	0	0	0	0	0	0	0	0	0	0	0	0	0	0	0	0	0	0	0
MBPK18S_000790	family	Sargassaceae	0.9806	112	85	27	Chromalveolata	Stramenopiles	Ochrophyta	Phaeophyceae	Fucales	Sargassaceae			16	1	0	4	1	1	1	0	0	34	13	1	7	0	0	1	1	0	1	0	0	1	1	0	0	0	1	0	0	0	0	0	0	0	0
MBPK18S_007012	family	Sargassaceae	0.9709	88	39	49	Chromalveolata	Stramenopiles	Ochrophyta	Phaeophyceae	Fucales	Sargassaceae			11	0	0	1	0	0	1	0	0	18	0	0	5	1	0	1	0	0	0	0	0	0	0	0	0	0	0	1	0	0	0	0	0	0	0
MBPK18S_001314	family	Sargassaceae	0.9612	72	20	52	Chromalveolata	Stramenopiles	Ochrophyta	Phaeophyceae	Fucales	Sargassaceae			4	0	0	2	1	1	0	0	0	3	1	0	1	1	0	0	1	0	0	0	0	0	2	0	0	1	0	0	0	0	0	0	0	1	1
MBPK18S_000165	family	Sargassaceae	0.9612	72	48	24	Chromalveolata	Stramenopiles	Ochrophyta	Phaeophyceae	Fucales	Sargassaceae			10	0	1	5	0	0	1	0	0	23	1	0	3	1	1	0	1	0	0	0	0	0	0	1	0	0	0	0	0	0	0	0	0	0	0
MBPK18S_004667	family	Sargassaceae	0.9806	31	11	20	Chromalveolata	Stramenopiles	Ochrophyta	Phaeophyceae	Fucales	Sargassaceae			4	0	0	0	0	0	0	0	0	4	0	0	3	0	0	0	0	0	0	0	0	0	0	0	0	0	0	0	0	0	0	0	0	0	0
MBPK18S_004280	species	Laminaria ochroleuca	0.9903	9501	0	9501	Chromalveolata	Stramenopiles	Ochrophyta	Phaeophyceae	Laminariales	Laminariaceae	Laminaria	Laminaria ochroleuca	0	0	0	0	0	0	0	0	0	0	0	0	0	0	0	0	0	0	0	0	0	0	0	0	0	0	0	0	0	0	0	0	0	0	0
MBPK18S_001471	order	Laminariales	0.9806	89	0	89	Chromalveolata	Stramenopiles	Ochrophyta	Phaeophyceae	Laminariales				0	0	0	0	0	0	0	0	0	0	0	0	0	0	0	0	0	0	0	0	0	0	0	0	0	0	0	0	0	0	0	0	0	0	0
MBPK18S_001045	class	Phaeophyceae	0.9806	10729	5746	4983	Chromalveolata	Stramenopiles	Ochrophyta	Phaeophyceae					24	225	206	19	238	104	0	37	55	274	0	167	88	18	39	47	0	20	679	61	192	350	256	413	59	16	31	329	158	114	742	257	315	110	60
MBPK18S_003570	class	Phaeophyceae	0.9417	6317	1353	4964	Chromalveolata	Stramenopiles	Ochrophyta	Phaeophyceae					65	17	16	37	25	12	9	0	13	132	142	161	229	155	44	130	42	20	14	13	12	0	12	31	0	0	10	0	0	0	0	6	0	0	0
MBPK18S_000799	class	Phaeophyceae	0.9712	509	111	398	Chromalveolata	Stramenopiles	Ochrophyta	Phaeophyceae					0	0	0	2	0	0	0	0	0	2	0	0	20	0	0	3	0	0	0	0	0	34	4	0	3	0	2	4	0	0	16	0	12	9	0
MBPK18S_003908	class	Phaeophyceae	0.9806	356	43	313	Chromalveolata	Stramenopiles	Ochrophyta	Phaeophyceae					5	4	12	0	0	2	0	0	2	0	0	7	0	0	1	0	0	0	5	0	0	2	0	0	3	0	0	0	0	0	0	0	0	0	0
MBPK18S_003005	class	Phaeophyceae	0.9806	338	177	161	Chromalveolata	Stramenopiles	Ochrophyta	Phaeophyceae					0	3	1	0	2	1	0	0	0	6	0	2	4	0	0	2	0	1	14	3	3	18	5	13	0	0	0	5	6	4	20	7	11	22	19
MBPK18S_001614	class	Phaeophyceae	0.9806	169	55	114	Chromalveolata	Stramenopiles	Ochrophyta	Phaeophyceae					2	5	7	1	2	0	0	0	1	0	1	8	2	0	1	0	0	0	9	0	1	12	0	0	0	1	0	0	0	0	0	1	0	0	1
MBPK18S_001334	class	Phaeophyceae	0.9515	130	25	105	Chromalveolata	Stramenopiles	Ochrophyta	Phaeophyceae					3	0	0	2	0	1	2	0	0	3	1	0	1	0	0	0	0	1	1	0	1	0	1	2	0	0	0	1	0	0	1	1	1	1	1
MBPK18S_000025	class	Phaeophyceae	0.9612	114	39	75	Chromalveolata	Stramenopiles	Ochrophyta	Phaeophyceae					0	5	3	0	3	2	0	1	2	0	0	12	0	1	2	0	0	0	3	0	0	2	1	0	0	1	0	0	0	0	0	0	0	0	0
MBPK18S_002281	class	Phaeophyceae	0.9519	62	31	31	Chromalveolata	Stramenopiles	Ochrophyta	Phaeophyceae					2	2	2	0	1	0	0	0	0	0	4	2	1	2	2	1	0	0	4	0	1	2	0	2	0	0	0	0	1	0	0	1	0	0	1
MBPK18S_003098	class	Phaeophyceae	0.9417	51	15	36	Chromalveolata	Stramenopiles	Ochrophyta	Phaeophyceae					0	3	2	1	1	0	1	3	0	0	0	0	0	0	0	1	0	0	1	0	0	1	0	0	0	0	0	0	0	0	0	0	0	0	1
MBPK18S_005474	class	Phaeophyceae	0.9417	43	18	25	Chromalveolata	Stramenopiles	Ochrophyta	Phaeophyceae					0	0	0	0	1	0	0	1	1	0	0	1	2	0	0	0	0	0	0	1	5	1	0	0	0	0	1	1	2	0	0	0	0	0	1
MBPK18S_003637	class	Phaeophyceae	0.9327	40	36	4	Chromalveolata	Stramenopiles	Ochrophyta	Phaeophyceae					0	0	1	1	0	0	0	0	0	30	0	0	3	0	0	0	0	0	0	0	0	0	1	0	0	0	0	0	0	0	0	0	0	0	0
MBPK18S_002875	class	Phaeophyceae	0.9709	36	7	29	Chromalveolata	Stramenopiles	Ochrophyta	Phaeophyceae					3	1	0	1	0	0	0	0	0	0	1	0	0	0	0	0	0	0	0	0	0	0	0	0	0	0	0	0	0	0	0	0	0	0	0
MBPK18S_001807	phylum	PX clade	0.9709	252	1	251	Chromalveolata	Stramenopiles	Ochrophyta						0	0	0	0	0	1	0	0	0	0	0	0	0	0	0	0	0	0	0	0	0	0	0	0	0	0	0	0	0	0	0	0	0	0	0
MBPK18S_002416	phylum	PX clade	0.9709	144	79	65	Chromalveolata	Stramenopiles	Ochrophyta						6	4	1	6	0	2	0	0	1	2	9	8	5	7	1	4	1	0	4	1	3	2	3	1	0	0	3	3	1	1	0	0	0	0	0
MBPK18S_003989	phylum	PX clade	0.9612	67	4	63	Chromalveolata	Stramenopiles	Ochrophyta						0	0	0	0	0	0	0	0	0	0	0	0	0	0	0	1	0	0	0	0	1	0	0	1	0	0	0	0	0	0	0	0	0	0	1
MBPK18S_005365	phylum	PX clade	0.8857	62	24	38	Chromalveolata	Stramenopiles	Ochrophyta						10	1	0	4	0	0	1	0	0	4	2	0	1	0	0	0	0	0	0	0	1	0	0	0	0	0	0	0	0	0	0	0	0	0	0
MBPK18S_005725	phylum	PX clade	0.9417	57	49	8	Chromalveolata	Stramenopiles	Ochrophyta						1	0	0	1	0	4	0	0	0	1	0	16	4	0	1	0	0	0	12	2	0	4	0	0	1	0	2	0	0	0	0	0	0	0	0
MBPK18S_000683	phylum	PX clade	0.9048	52	0	52	Chromalveolata	Stramenopiles	Ochrophyta						0	0	0	0	0	0	0	0	0	0	0	0	0	0	0	0	0	0	0	0	0	0	0	0	0	0	0	0	0	0	0	0	0	0	0
MBPK18S_001634	phylum	PX clade	0.9417	48	27	21	Chromalveolata	Stramenopiles	Ochrophyta						0	2	13	1	0	1	0	0	2	0	0	2	0	0	0	0	0	0	1	0	0	1	0	0	1	1	0	0	1	1	0	0	0	0	0
MBPK18S_000278	species	Atkinsiella dubia	1	107	40	67	Chromalveolata	Stramenopiles	Oomycota	Oomycetes	Lagenidiales	Haliphthoraceae	Atkinsiella	Atkinsiella dubia	0	0	0	0	0	0	4	0	4	0	0	0	0	2	0	15	3	3	0	0	0	0	0	1	0	1	1	0	0	1	0	0	0	0	0
MBPK18S_001827	species	Haliphthoros sp. NJM 0034	1	49	3	46	Chromalveolata	Stramenopiles	Oomycota	Oomycetes	Lagenidiales	Haliphthoraceae	Haliphthoros	Haliphthoros sp. NJM 0034	1	0	0	0	0	0	0	0	0	0	0	0	0	0	0	0	0	0	0	0	0	0	0	0	0	0	1	0	0	0	0	0	0	0	1
MBPK18S_001879	genus	Haliphthoros	0.9904	403	4	399	Chromalveolata	Stramenopiles	Oomycota	Oomycetes	Lagenidiales	Haliphthoraceae	Haliphthoros		0	0	0	1	0	0	0	0	0	0	0	0	1	0	0	0	0	0	0	0	0	2	0	0	0	0	0	0	0	0	0	0	0	0	0
MBPK18S_002711	family	Haliphthoraceae	0.9327	224	99	125	Chromalveolata	Stramenopiles	Oomycota	Oomycetes	Lagenidiales	Haliphthoraceae			6	2	0	0	0	0	1	0	0	9	1	0	1	2	0	0	2	0	40	0	1	3	1	4	2	2	0	2	3	1	2	3	6	3	2
MBPK18S_000055	family	Haliphthoraceae	0.9238	157	25	132	Chromalveolata	Stramenopiles	Oomycota	Oomycetes	Lagenidiales	Haliphthoraceae			0	1	2	0	1	0	0	0	0	0	0	0	0	0	0	0	0	0	2	0	0	0	0	0	1	0	0	1	0	1	4	2	8	1	0
MBPK18S_002156	family	Haliphthoraceae	0.9143	94	11	83	Chromalveolata	Stramenopiles	Oomycota	Oomycetes	Lagenidiales	Haliphthoraceae			0	0	1	0	0	0	0	0	0	1	0	2	1	0	1	2	1	2	0	0	0	0	0	0	0	0	0	0	0	0	0	0	0	0	0
MBPK18S_003783	family	Haliphthoraceae	0.9135	49	39	10	Chromalveolata	Stramenopiles	Oomycota	Oomycetes	Lagenidiales	Haliphthoraceae			1	0	0	0	1	0	0	2	2	1	0	1	1	1	0	1	2	0	18	0	0	4	0	1	0	0	0	0	1	0	0	1	0	0	1
MBPK18S_000971	no rank	Oomycetes	0.8962	474	472	2	Chromalveolata	Stramenopiles	Oomycota	Oomycetes					0	0	0	0	0	0	0	0	0	0	0	0	0	0	0	0	0	0	312	0	2	153	0	0	5	0	0	0	0	0	0	0	0	0	0
MBPK18S_000212	no rank	Oomycetes	0.8962	269	1	268	Chromalveolata	Stramenopiles	Oomycota	Oomycetes					0	0	0	0	0	0	0	0	0	0	0	0	0	0	0	0	0	0	0	0	0	0	0	0	0	0	0	0	0	1	0	0	0	0	0
MBPK18S_002722	no rank	Oomycetes	0.972	156	1	155	Chromalveolata	Stramenopiles	Oomycota	Oomycetes					0	0	0	0	0	0	0	0	0	0	0	0	0	0	1	0	0	0	0	0	0	0	0	0	0	0	0	0	0	0	0	0	0	0	0
MBPK18S_000113	no rank	Oomycetes	0.9223	111	12	99	Chromalveolata	Stramenopiles	Oomycota	Oomycetes					0	0	0	0	0	0	0	0	2	0	0	1	0	0	0	2	0	0	0	0	0	0	0	0	2	1	1	0	0	0	0	0	0	0	0
MBPK18S_001487	no rank	Oomycetes	0.8692	64	2	62	Chromalveolata	Stramenopiles	Oomycota	Oomycetes					0	0	0	0	1	0	0	0	0	0	0	0	0	0	0	0	0	0	0	0	0	0	0	0	0	0	0	0	0	1	0	0	0	0	0
MBPK18S_002864	no rank	Oomycetes	0.8692	39	12	27	Chromalveolata	Stramenopiles	Oomycota	Oomycetes					0	0	0	0	0	0	1	0	0	0	0	0	0	0	0	2	0	0	1	0	0	0	0	0	0	0	0	0	0	0	1	6	0	0	0
MBPK18S_003168	no rank	Oomycetes	0.8636	31	0	31	Chromalveolata	Stramenopiles	Oomycota	Oomycetes					0	0	0	0	0	0	0	0	0	0	0	0	0	0	0	0	0	0	0	0	0	0	0	0	0	0	0	0	0	0	0	0	0	0	0
MBPK18S_005319	kingdom	Stramenopiles	0.8846	2309	2202	107	Chromalveolata	Stramenopiles							318	41	34	838	10	31	168	7	29	0	218	5	0	392	4	3	36	0	5	0	0	12	3	8	0	3	0	0	0	2	4	0	2	4	0
MBPK18S_001307	kingdom	Stramenopiles	0.8762	746	441	305	Chromalveolata	Stramenopiles							13	8	6	12	0	0	6	0	0	22	23	7	35	53	0	37	25	2	21	0	0	9	0	7	21	0	3	6	23	6	14	31	27	6	10
MBPK18S_001591	kingdom	Stramenopiles	0.8774	496	289	207	Chromalveolata	Stramenopiles							1	0	0	3	0	0	4	1	0	14	6	28	65	18	14	104	5	10	2	0	1	2	1	0	4	1	0	0	0	1	0	0	3	1	0
MBPK18S_001668	kingdom	Stramenopiles	0.8774	189	104	85	Chromalveolata	Stramenopiles							64	0	0	28	0	0	3	0	0	0	0	0	3	3	0	0	0	0	0	0	0	0	0	0	0	0	1	2	0	0	0	0	0	0	0
MBPK18S_001244	kingdom	Stramenopiles	0.8704	157	152	5	Chromalveolata	Stramenopiles							0	0	0	0	0	1	0	0	0	0	0	0	0	0	0	0	0	0	0	0	0	0	0	0	0	0	0	1	10	6	7	23	24	22	31
MBPK18S_002263	kingdom	Stramenopiles	0.8762	157	105	52	Chromalveolata	Stramenopiles							0	0	1	1	0	0	5	0	0	3	1	0	6	10	0	5	2	2	3	0	0	5	0	0	4	0	0	0	10	7	8	14	13	1	3
MBPK18S_002032	kingdom	Stramenopiles	0.8868	110	32	78	Chromalveolata	Stramenopiles							2	4	4	1	1	2	1	0	1	1	0	4	1	1	1	0	0	0	3	1	0	0	0	0	0	0	1	1	1	0	0	0	0	1	0
MBPK18S_004402	kingdom	Stramenopiles	0.8654	78	21	57	Chromalveolata	Stramenopiles							0	0	0	0	1	0	0	0	0	3	0	1	0	0	0	0	1	0	1	1	0	0	2	2	0	1	0	1	0	0	0	2	0	2	1
MBPK18S_006014	kingdom	Stramenopiles	0.8558	63	15	48	Chromalveolata	Stramenopiles							0	1	1	0	1	0	0	0	0	0	0	2	0	0	0	0	1	1	1	0	1	2	0	1	0	0	0	0	0	0	2	0	0	0	1
MBPK18S_005832	kingdom	Stramenopiles	0.8762	56	24	32	Chromalveolata	Stramenopiles							0	0	0	0	0	0	0	0	0	1	2	0	0	3	1	0	1	0	1	0	0	0	0	0	0	0	0	1	0	2	0	5	5	1	0
MBPK18S_005485	kingdom	Stramenopiles	0.8585	48	15	33	Chromalveolata	Stramenopiles							1	0	0	0	0	0	0	0	0	5	1	0	1	0	0	2	2	0	0	0	0	0	0	0	1	0	0	0	0	0	1	0	0	1	0
MBPK18S_002929	kingdom	Stramenopiles	0.8381	49	0	49	Chromalveolata	Stramenopiles							0	0	0	0	0	0	0	0	0	0	0	0	0	0	0	0	0	0	0	0	0	0	0	0	0	0	0	0	0	0	0	0	0	0	0
MBPK18S_003337	kingdom	Stramenopiles	0.8846	51	48	3	Chromalveolata	Stramenopiles							4	1	0	16	0	0	4	1	0	1	2	2	0	14	0	0	1	0	0	0	0	1	0	1	0	0	0	0	0	0	0	0	0	0	0
MBPK18S_005376	kingdom	Stramenopiles	0.8774	50	50	0	Chromalveolata	Stramenopiles							0	0	0	2	0	0	0	0	0	2	4	0	7	16	0	12	4	1	0	0	0	0	1	0	0	0	0	0	0	0	0	0	1	0	0
MBPK18S_002882	kingdom	Stramenopiles	0.8824	49	19	30	Chromalveolata	Stramenopiles							3	0	2	1	0	0	1	0	2	0	2	1	1	0	0	1	0	1	1	1	1	0	0	1	0	0	0	0	0	0	0	0	0	0	0
MBPK18S_000566	species	Monosiga brevicollis	0.96	70	68	2	Opisthokonta	Choanozoa	Choanofila	Choanoflagellida	Choanoflagellida	Codonosigidae	Monosiga	Monosiga brevicollis	1	2	3	1	5	2	0	1	0	1	11	5	5	13	1	2	4	3	0	1	0	1	1	0	0	1	0	0	1	1	0	1	0	1	0
MBPK18S_003725	genus	Cordierites	0.9899	57	44	13	Opisthokonta	Fungi	Ascomycota	Leotiomycetes	Helotiales	Helotiaceae	Cordierites		0	0	0	1	0	3	0	0	0	11	0	0	12	3	0	1	1	0	0	5	0	0	5	0	1	1	0	0	0	0	0	0	0	0	0
MBPK18S_000806	species	Cordyceps memorabilis	0.99	19	2	17	Opisthokonta	Fungi	Ascomycota	Sordariomycetes	Hypocreales	Cordycipitaceae	Cordyceps	Cordyceps memorabilis	0	0	0	0	0	0	0	0	0	0	0	0	0	0	0	1	0	0	0	0	0	0	0	0	0	0	0	0	0	0	0	0	0	0	0
MBPK18S_006703	species	Cordyceps sp. 97003	0.9798	58	14	44	Opisthokonta	Fungi	Ascomycota	Sordariomycetes	Hypocreales	Cordycipitaceae	Cordyceps	Cordyceps sp. 97003	0	0	0	0	0	0	0	0	0	0	0	1	0	0	0	1	0	0	1	1	0	0	6	1	0	0	0	0	0	1	0	0	1	0	0
MBPK18S_000120	species	Trichoderma sp. x12-95	0.9798	110	68	42	Opisthokonta	Fungi	Ascomycota	Sordariomycetes	Hypocreales	Hypocreaceae	Trichoderma	Trichoderma sp. x12-95	0	0	0	0	0	4	1	0	0	0	0	0	1	0	1	0	0	0	0	0	9	1	1	13	0	0	0	7	4	3	11	0	10	0	1
MBPK18S_000457	family	Lulworthiaceae	0.9899	272	231	41	Opisthokonta	Fungi	Ascomycota	Sordariomycetes	Lulworthiales	Lulworthiaceae			24	3	4	11	4	3	1	1	2	15	27	16	11	27	4	0	1	4	45	0	3	9	3	9	0	0	1	0	2	1	0	0	0	0	0
MBPK18S_001280	family	Lulworthiaceae	0.9798	56	6	50	Opisthokonta	Fungi	Ascomycota	Sordariomycetes	Lulworthiales	Lulworthiaceae			0	0	0	0	0	0	0	0	0	0	0	0	0	0	0	0	0	0	0	0	0	5	0	0	0	0	0	0	0	0	0	0	0	0	1
MBPK18S_001814	class	Sordariomycetes	0.9798	585	12	573	Opisthokonta	Fungi	Ascomycota	Sordariomycetes					0	0	2	0	0	0	1	0	0	0	0	0	0	0	1	0	0	0	0	0	0	0	0	0	0	0	1	3	1	1	0	2	0	0	0
MBPK18S_000887	class	Sordariomycetes	0.9697	169	14	155	Opisthokonta	Fungi	Ascomycota	Sordariomycetes					0	0	0	0	0	0	0	0	0	3	2	0	5	0	0	0	0	0	0	0	0	0	0	0	0	0	0	2	1	1	0	0	0	0	0
MBPK18S_006464	kingdom	Fungi	0.8835	36	0	36	Opisthokonta	Fungi							0	0	0	0	0	0	0	0	0	0	0	0	0	0	0	0	0	0	0	0	0	0	0	0	0	0	0	0	0	0	0	0	0	0	0
MBPK18S_005556	kingdom	Fungi	0.8835	66	1	65	Opisthokonta	Fungi							0	0	0	0	0	0	0	0	0	0	0	0	0	0	0	0	0	0	0	0	0	0	0	0	0	0	0	0	0	0	0	0	1	0	0
MBPK18S_002710	family	Enchytraeidae	0.9802	908	331	577	Opisthokonta	Metazoa	Annelida	Oligochaeta	Haplotaxida	Enchytraeidae			9	0	0	0	0	0	11	0	0	12	78	0	10	22	0	109	79	0	0	0	0	0	0	0	0	0	0	0	0	1	0	0	0	0	0
MBPK18S_005660	family	Enchytraeidae	0.97	394	127	267	Opisthokonta	Metazoa	Annelida	Oligochaeta	Haplotaxida	Enchytraeidae			0	9	7	0	0	0	0	0	0	51	19	0	16	0	0	19	3	0	0	0	0	0	0	2	0	0	0	0	1	0	0	0	0	0	0
MBPK18S_000542	genus	Heterodrilus	1	64	7	57	Opisthokonta	Metazoa	Annelida	Oligochaeta	Haplotaxida	Naididae	Heterodrilus		0	0	0	0	0	0	0	0	0	0	0	0	0	0	0	0	0	0	0	0	0	0	0	0	0	7	0	0	0	0	0	0	0	0	0
MBPK18S_001735	family	Naididae	0.9901	583	563	20	Opisthokonta	Metazoa	Annelida	Oligochaeta	Haplotaxida	Naididae			0	0	0	0	0	0	0	0	0	121	7	0	72	0	1	315	14	0	0	0	0	0	0	0	0	0	32	0	0	0	1	0	0	0	0
MBPK18S_001105	genus	Arenicola	1	112	0	112	Opisthokonta	Metazoa	Annelida	Polychaeta	Capitellida	Arenicolidae	Arenicola		0	0	0	0	0	0	0	0	0	0	0	0	0	0	0	0	0	0	0	0	0	0	0	0	0	0	0	0	0	0	0	0	0	0	0
MBPK18S_001165	species	Arenicolides ecaudata	1	332	2	330	Opisthokonta	Metazoa	Annelida	Polychaeta	Capitellida	Arenicolidae	Arenicolides	Arenicolides ecaudata	0	0	0	0	0	0	0	1	0	0	0	0	0	0	0	0	0	0	0	0	1	0	0	0	0	0	0	0	0	0	0	0	0	0	0
MBPK18S_005128	species	Branchiomaldane vincenti	0.9612	1818	1245	573	Opisthokonta	Metazoa	Annelida	Polychaeta	Capitellida	Arenicolidae	Branchiomaldane	Branchiomaldane vincenti	106	149	0	0	6	0	30	34	28	20	0	0	8	31	0	653	33	8	36	0	7	0	0	0	76	0	20	0	0	0	0	0	0	0	0
MBPK18S_000403	genus	Dasybranchus	0.97	1286	1282	4	Opisthokonta	Metazoa	Annelida	Polychaeta	Capitellida	Capitellidae	Dasybranchus		0	66	473	0	0	0	0	350	70	0	3	2	0	0	0	0	0	62	0	0	0	0	2	11	44	44	145	0	2	0	0	0	8	0	0
MBPK18S_006829	species	Notomastus latericeus	0.9806	4084	3684	400	Opisthokonta	Metazoa	Annelida	Polychaeta	Capitellida	Capitellidae	Notomastus	Notomastus latericeus	0	0	0	0	0	0	0	0	0	0	0	0	0	0	0	0	0	0	0	18	0	0	6	0	438	1435	379	14	4	0	627	0	0	763	0
MBPK18S_000467	species	Notomastus latericeus	0.9806	29	28	1	Opisthokonta	Metazoa	Annelida	Polychaeta	Capitellida	Capitellidae	Notomastus	Notomastus latericeus	0	0	0	0	0	0	0	0	0	0	0	0	0	0	0	0	0	1	0	0	0	0	0	0	0	0	0	0	0	0	21	0	0	6	0
MBPK18S_000718	species	Notomastus latericeus	0.9806	20	20	0	Opisthokonta	Metazoa	Annelida	Polychaeta	Capitellida	Capitellidae	Notomastus	Notomastus latericeus	0	0	0	0	0	0	0	0	0	0	0	0	0	0	0	0	0	0	0	0	0	0	0	0	3	13	1	0	0	0	3	0	0	0	0
MBPK18S_002829	family	Maldanidae	0.98	3086	3066	20	Opisthokonta	Metazoa	Annelida	Polychaeta	Capitellida	Maldanidae			0	0	0	0	0	0	2	2	0	0	0	0	0	0	0	0	0	2	0	0	0	0	0	0	0	0	0	2	0	0	0	569	2478	0	8
MBPK18S_001269	species	Thalassema thalassemum	1	1171	5	1166	Opisthokonta	Metazoa	Annelida	Polychaeta	Echiuroinea	Echiuridae	Thalassema	Thalassema thalassemum	0	0	0	0	0	0	0	0	0	0	0	0	0	0	0	0	0	0	0	0	0	3	0	0	0	0	2	0	0	0	0	0	0	0	0
MBPK18S_002066	subfamily	Thalassematinae	0.9898	21	1	20	Opisthokonta	Metazoa	Annelida	Polychaeta	Echiuroinea	Echiuridae			0	0	0	0	0	0	0	0	0	0	0	0	0	0	0	0	0	0	0	0	0	0	0	0	0	0	0	0	0	0	0	0	0	0	0
MBPK18S_000968	family	Amphinomidae	0.98	1281	1276	5	Opisthokonta	Metazoa	Annelida	Polychaeta	Eunicida	Amphinomidae			0	60	3	116	0	0	94	0	0	0	0	2	10	0	0	613	376	0	0	0	2	0	0	0	0	0	0	0	0	0	0	0	0	0	0
MBPK18S_003808	family	Amphinomidae	0.98	35	31	4	Opisthokonta	Metazoa	Annelida	Polychaeta	Eunicida	Amphinomidae			0	0	0	2	0	0	1	0	0	0	0	0	0	0	0	16	11	0	0	0	0	0	0	0	0	0	0	0	0	0	1	0	0	0	0
MBPK18S_002830	species	Ophryotrocha labronica	0.9727	30	26	4	Opisthokonta	Metazoa	Annelida	Polychaeta	Eunicida	Dorvilleidae	Ophryotrocha	Ophryotrocha labronica	24	0	0	0	0	0	0	0	0	0	0	0	0	0	0	0	0	0	1	0	0	0	0	0	0	0	1	0	0	0	0	0	0	0	0
MBPK18S_001207	family	Dorvilleidae	1	231	231	0	Opisthokonta	Metazoa	Annelida	Polychaeta	Eunicida	Dorvilleidae			0	0	0	0	0	0	0	0	0	0	0	0	0	0	0	0	0	0	0	0	0	0	0	0	0	59	0	7	99	0	49	0	0	17	0
MBPK18S_002474	family	Dorvilleidae	0.9703	74	74	0	Opisthokonta	Metazoa	Annelida	Polychaeta	Eunicida	Dorvilleidae			0	10	3	0	0	0	0	0	0	0	0	7	14	0	10	0	0	27	0	0	0	0	0	0	0	0	0	0	0	0	1	0	0	1	0
MBPK18S_006144	genus	Eunice	0.9802	4298	4295	3	Opisthokonta	Metazoa	Annelida	Polychaeta	Eunicida	Eunicidae	Eunice		0	0	0	0	0	0	0	0	0	0	0	0	0	0	0	0	0	0	0	0	0	0	15	35	0	4	0	220	0	63	1777	1132	514	223	77
MBPK18S_000316	genus	Eunice	1	384	381	3	Opisthokonta	Metazoa	Annelida	Polychaeta	Eunicida	Eunicidae	Eunice		0	0	0	0	0	0	0	0	0	0	0	0	0	0	0	0	0	0	0	0	0	0	0	0	0	0	0	26	0	0	108	0	245	1	0
MBPK18S_006985	genus	Eunice	0.9901	173	169	4	Opisthokonta	Metazoa	Annelida	Polychaeta	Eunicida	Eunicidae	Eunice		0	0	0	0	0	0	0	0	0	0	0	0	0	0	0	0	0	1	0	0	0	0	0	0	0	0	0	10	0	4	64	50	16	7	4
MBPK18S_004101	family	Eunicidae	0.9802	46332	42357	3975	Opisthokonta	Metazoa	Annelida	Polychaeta	Eunicida	Eunicidae			975	0	64	688	107	147	605	306	1105	0	2877	210	664	886	600	1293	1761	335	2739	170	7321	126	559	909	306	729	344	4138	1259	6291	194	59	1954	1165	1471
MBPK18S_000383	family	Eunicidae	0.9802	11030	11024	6	Opisthokonta	Metazoa	Annelida	Polychaeta	Eunicida	Eunicidae			9	0	0	0	0	0	0	98	2697	0	149	35	199	14	22	476	143	1520	0	0	12	0	7	92	0	0	18	3177	12	51	0	0	522	0	88
MBPK18S_001907	family	Eunicidae	0.9802	173	157	16	Opisthokonta	Metazoa	Annelida	Polychaeta	Eunicida	Eunicidae			1	0	0	2	0	1	1	1	12	0	10	2	1	4	3	2	8	7	6	1	16	0	1	6	0	5	3	16	5	21	2	0	5	2	7
MBPK18S_000354	genus	Euphrosine	1	693	269	424	Opisthokonta	Metazoa	Annelida	Polychaeta	Eunicida	Euphrosinidae	Euphrosine		0	0	0	0	0	0	0	0	0	0	0	0	0	0	0	0	0	0	0	0	0	0	0	0	0	0	0	3	0	0	217	0	0	49	0
MBPK18S_002981	species	Lumbrineris zonata	0.97	4899	4648	251	Opisthokonta	Metazoa	Annelida	Polychaeta	Eunicida	Lumbrineridae	Lumbrineris	Lumbrineris zonata	4	0	0	0	7	0	0	5	11	4	0	5	0	0	7	0	3	19	10	90	4	1654	9	394	345	44	401	675	331	0	83	11	276	0	251
MBPK18S_006804	species	Lumbrineris zonata	0.98	101	89	12	Opisthokonta	Metazoa	Annelida	Polychaeta	Eunicida	Lumbrineridae	Lumbrineris	Lumbrineris zonata	0	0	0	0	0	0	0	1	0	0	0	0	0	0	0	0	0	0	0	2	0	47	0	8	6	1	8	5	3	0	1	0	1	0	6
MBPK18S_000798	species	Arabella semimaculata	0.9604	612	608	4	Opisthokonta	Metazoa	Annelida	Polychaeta	Eunicida	Oenonidae	Arabella	Arabella semimaculata	0	600	5	0	0	0	0	0	0	0	0	0	0	0	0	0	0	0	0	0	2	0	0	0	0	0	0	0	1	0	0	0	0	0	0
MBPK18S_004724	order	Eunicida	1	1563	1460	103	Opisthokonta	Metazoa	Annelida	Polychaeta	Eunicida				90	0	3	20	5	7	15	13	70	0	81	13	18	23	26	40	48	51	96	4	140	4	22	23	12	21	21	195	38	173	8	3	66	33	29
MBPK18S_003732	order	Eunicida	0.9703	72	64	8	Opisthokonta	Metazoa	Annelida	Polychaeta	Eunicida				2	0	0	1	0	1	0	0	0	0	0	0	0	0	0	0	4	2	4	0	7	0	1	1	0	1	1	7	1	24	0	0	3	1	2
MBPK18S_000012	family	Opheliidae	0.98	1337	1334	3	Opisthokonta	Metazoa	Annelida	Polychaeta	Opheliida	Opheliidae			0	11	21	28	11	0	193	121	90	0	0	0	0	4	20	185	86	75	0	0	0	0	0	0	264	105	120	0	0	0	0	0	0	0	0
MBPK18S_003891	family	Opheliidae	0.97	980	956	24	Opisthokonta	Metazoa	Annelida	Polychaeta	Opheliida	Opheliidae			0	16	0	0	0	4	111	82	82	0	0	0	17	2	27	91	19	114	0	0	0	0	0	6	202	89	83	0	0	0	0	0	0	11	0
MBPK18S_001695	genus	Bhawania	0.9417	14744	14732	12	Opisthokonta	Metazoa	Annelida	Polychaeta	Phyllodocida	Chrysopetalidae	Bhawania		0	0	0	0	0	0	625	373	927	0	12	0	0	28	0	2670	1498	563	0	0	0	0	6	0	2429	787	1254	0	280	5	0	159	24	74	1765
MBPK18S_005890	genus	Bhawania	0.9802	456	456	0	Opisthokonta	Metazoa	Annelida	Polychaeta	Phyllodocida	Chrysopetalidae	Bhawania		0	0	0	0	0	0	0	0	0	0	0	0	0	0	0	0	0	0	0	0	0	0	0	0	0	0	0	0	0	0	0	10	27	377	17
MBPK18S_005071	genus	Bhawania	0.9901	22	21	1	Opisthokonta	Metazoa	Annelida	Polychaeta	Phyllodocida	Chrysopetalidae	Bhawania		0	0	0	0	0	0	0	0	0	0	0	0	0	0	0	0	0	0	0	0	0	0	0	0	0	0	0	0	0	0	0	0	2	17	0
MBPK18S_005113	species	Paleanotus sp. NZ HW-2008	0.9697	958	2	956	Opisthokonta	Metazoa	Annelida	Polychaeta	Phyllodocida	Chrysopetalidae	Paleanotus	Paleanotus sp. NZ HW-2008	0	0	0	0	0	0	0	0	0	0	0	0	0	0	0	0	0	0	0	0	0	0	0	0	0	0	0	0	0	0	0	2	0	0	0
MBPK18S_001691	species	Hesione sp. CR-2006	1	867	867	0	Opisthokonta	Metazoa	Annelida	Polychaeta	Phyllodocida	Hesionidae	Hesione	Hesione sp. CR-2006	0	0	0	0	0	0	0	0	0	0	0	0	0	0	0	0	0	0	0	0	0	0	0	0	0	0	0	0	0	0	598	0	0	269	0
MBPK18S_004824	species	Nereimyra punctata	0.8258	2194	28	2166	Opisthokonta	Metazoa	Annelida	Polychaeta	Phyllodocida	Hesionidae	Nereimyra	Nereimyra punctata	0	0	0	0	0	0	14	0	0	0	0	0	0	0	0	0	0	0	0	0	0	0	0	0	14	0	0	0	0	0	0	0	0	0	0
MBPK18S_005956	family	Hesionidae	0.99	10777	10444	333	Opisthokonta	Metazoa	Annelida	Polychaeta	Phyllodocida	Hesionidae			0	0	0	0	0	0	704	120	396	0	0	0	0	71	0	1728	1375	83	0	0	0	0	25	21	1960	430	840	0	0	0	264	480	10	550	1182
MBPK18S_003685	family	Hesionidae	0.9899	420	409	11	Opisthokonta	Metazoa	Annelida	Polychaeta	Phyllodocida	Hesionidae			0	0	0	0	0	0	30	6	20	0	0	0	0	0	0	65	36	3	0	0	0	0	0	2	86	17	30	0	0	0	21	15	0	24	51
MBPK18S_004996	genus	Nereis	0.9519	1997	1990	7	Opisthokonta	Metazoa	Annelida	Polychaeta	Phyllodocida	Nereididae	Nereis		0	0	0	129	0	0	0	0	2	0	683	0	10	14	33	202	811	19	0	0	0	0	4	0	0	76	4	0	0	0	0	0	0	0	0
MBPK18S_001665	genus	Nereis	0.9615	157	154	3	Opisthokonta	Metazoa	Annelida	Polychaeta	Phyllodocida	Nereididae	Nereis		0	0	0	0	0	0	0	0	0	0	1	0	2	0	0	0	7	0	0	0	0	0	0	0	0	2	0	0	0	114	0	28	0	0	0
MBPK18S_000391	genus	Nereis	1	130	0	130	Opisthokonta	Metazoa	Annelida	Polychaeta	Phyllodocida	Nereididae	Nereis		0	0	0	0	0	0	0	0	0	0	0	0	0	0	0	0	0	0	0	0	0	0	0	0	0	0	0	0	0	0	0	0	0	0	0
MBPK18S_006251	genus	Nereis	0.9434	70	68	2	Opisthokonta	Metazoa	Annelida	Polychaeta	Phyllodocida	Nereididae	Nereis		1	0	0	0	1	0	0	0	47	0	0	0	0	0	1	1	8	1	0	0	0	0	0	0	1	6	0	0	0	1	0	0	0	0	0
MBPK18S_002614	species	Platynereis dumerilii	0.9901	940	395	545	Opisthokonta	Metazoa	Annelida	Polychaeta	Phyllodocida	Nereididae	Platynereis	Platynereis dumerilii	0	8	3	14	18	7	15	60	40	13	0	0	22	0	4	24	14	6	0	0	0	7	4	6	25	0	0	37	0	29	0	37	0	2	0
MBPK18S_003399	family	Nereididae	0.9802	43099	16573	26526	Opisthokonta	Metazoa	Annelida	Polychaeta	Phyllodocida	Nereididae			0	207	117	931	615	367	1368	3806	1338	181	0	0	1522	88	158	1734	1246	498	0	0	0	622	0	145	1352	136	142	0	0	0	0	0	0	0	0
MBPK18S_006719	family	Nereididae	0.9314	1093	1093	0	Opisthokonta	Metazoa	Annelida	Polychaeta	Phyllodocida	Nereididae			3	217	125	0	149	0	0	0	104	31	0	0	0	2	29	0	0	34	0	0	38	0	51	288	0	9	13	0	0	0	0	0	0	0	0
MBPK18S_000902	family	Nereididae	0.9608	210	46	164	Opisthokonta	Metazoa	Annelida	Polychaeta	Phyllodocida	Nereididae			0	0	0	0	0	0	3	15	8	0	0	0	3	0	0	3	3	2	0	0	1	0	0	0	4	1	2	0	0	0	1	0	0	0	0
MBPK18S_001333	family	Nereididae	0.9703	103	26	77	Opisthokonta	Metazoa	Annelida	Polychaeta	Phyllodocida	Nereididae			0	0	0	1	0	1	0	7	2	0	0	0	1	0	0	5	0	3	0	0	0	0	0	0	4	1	1	0	0	0	0	0	0	0	0
MBPK18S_001414	species	Pholoe baltica	0.973	4579	584	3995	Opisthokonta	Metazoa	Annelida	Polychaeta	Phyllodocida	Pholoidae	Pholoe	Pholoe baltica	6	0	0	0	0	0	0	40	0	0	0	0	0	0	0	18	53	112	0	0	0	0	0	0	233	99	8	0	0	0	0	5	0	5	0
MBPK18S_001234	species	Pholoe baltica	0.973	117	6	111	Opisthokonta	Metazoa	Annelida	Polychaeta	Phyllodocida	Pholoidae	Pholoe	Pholoe baltica	0	0	0	0	0	0	0	1	0	0	0	0	0	0	0	3	1	1	0	0	0	0	0	0	0	0	0	0	0	0	0	0	0	0	0
MBPK18S_005194	species	Eulalia viridis	0.99	5554	908	4646	Opisthokonta	Metazoa	Annelida	Polychaeta	Phyllodocida	Phyllodocidae	Eulalia	Eulalia viridis	3	0	0	0	6	0	0	3	0	0	0	0	0	773	0	0	14	27	0	0	0	0	7	0	0	0	13	0	0	0	59	0	0	0	0
MBPK18S_000838	species	Eumida bahusiensis	1	87	0	87	Opisthokonta	Metazoa	Annelida	Polychaeta	Phyllodocida	Phyllodocidae	Eumida	Eumida bahusiensis	0	0	0	0	0	0	0	0	0	0	0	0	0	0	0	0	0	0	0	0	0	0	0	0	0	0	0	0	0	0	0	0	0	0	0
MBPK18S_000891	species	Lacydonia laureci	1	421	421	0	Opisthokonta	Metazoa	Annelida	Polychaeta	Phyllodocida	Phyllodocidae	Lacydonia	Lacydonia laureci	0	0	0	0	0	0	0	0	0	0	0	0	0	0	0	0	0	0	0	0	0	0	0	0	0	0	0	0	421	0	0	0	0	0	0
MBPK18S_004779	species	Phyllodoce longipes	0.9796	1567	2	1565	Opisthokonta	Metazoa	Annelida	Polychaeta	Phyllodocida	Phyllodocidae	Phyllodoce	Phyllodoce longipes	0	0	0	0	0	0	0	0	0	0	2	0	0	0	0	0	0	0	0	0	0	0	0	0	0	0	0	0	0	0	0	0	0	0	0
MBPK18S_001887	family	Phyllodocidae	1	8786	8468	318	Opisthokonta	Metazoa	Annelida	Polychaeta	Phyllodocida	Phyllodocidae			0	13	0	215	165	0	87	24	201	0	219	0	10	19	0	325	18	440	0	0	0	0	13	0	0	21	46	128	0	0	6486	0	38	0	0
MBPK18S_002568	family	Phyllodocidae	0.9798	7814	2759	5055	Opisthokonta	Metazoa	Annelida	Polychaeta	Phyllodocida	Phyllodocidae			0	0	0	0	0	10	222	422	1056	0	0	0	0	0	0	241	333	449	0	0	0	0	0	0	26	0	0	0	0	0	0	0	0	0	0
MBPK18S_003770	family	Phyllodocidae	0.9798	3114	3109	5	Opisthokonta	Metazoa	Annelida	Polychaeta	Phyllodocida	Phyllodocidae			0	0	0	0	0	0	0	0	0	0	0	0	0	0	0	0	0	0	0	0	0	0	3	0	0	0	0	0	31	0	0	2304	391	0	377
MBPK18S_006652	family	Phyllodocidae	0.9899	698	362	336	Opisthokonta	Metazoa	Annelida	Polychaeta	Phyllodocida	Phyllodocidae			0	0	0	5	0	0	13	19	54	0	6	0	2	14	1	18	30	16	0	0	0	0	0	0	2	0	3	0	0	0	177	0	2	0	0
MBPK18S_001175	family	Phyllodocidae	1	597	0	597	Opisthokonta	Metazoa	Annelida	Polychaeta	Phyllodocida	Phyllodocidae			0	0	0	0	0	0	0	0	0	0	0	0	0	0	0	0	0	0	0	0	0	0	0	0	0	0	0	0	0	0	0	0	0	0	0
MBPK18S_004150	family	Phyllodocidae	0.9899	163	158	5	Opisthokonta	Metazoa	Annelida	Polychaeta	Phyllodocida	Phyllodocidae			0	0	0	0	0	0	0	0	0	0	0	0	0	0	0	0	0	0	0	0	0	0	1	0	0	0	0	0	4	0	0	118	20	0	15
MBPK18S_001967	genus	Harmothoe	0.9815	23106	34	23072	Opisthokonta	Metazoa	Annelida	Polychaeta	Phyllodocida	Polynoidae	Harmothoe		0	0	0	0	0	0	0	0	0	0	0	0	0	0	0	0	0	0	0	0	0	0	18	0	0	0	0	0	0	0	0	0	0	0	0
MBPK18S_005851	genus	Harmothoe	0.9907	441	41	400	Opisthokonta	Metazoa	Annelida	Polychaeta	Phyllodocida	Polynoidae	Harmothoe		0	0	0	0	0	0	0	0	0	0	0	0	0	0	1	0	0	0	0	0	0	0	3	0	0	0	0	1	0	0	2	15	0	0	19
MBPK18S_001454	family	Polynoidae	0.9633	8807	8743	64	Opisthokonta	Metazoa	Annelida	Polychaeta	Phyllodocida	Polynoidae			0	0	0	0	0	0	0	0	0	0	0	0	0	0	0	0	0	0	0	0	0	0	7	0	0	0	0	0	0	0	57	2661	0	28	5983
MBPK18S_000629	family	Polynoidae	0.9815	2491	298	2193	Opisthokonta	Metazoa	Annelida	Polychaeta	Phyllodocida	Polynoidae			0	0	0	0	0	0	0	0	0	0	3	0	0	0	0	9	38	22	0	0	0	0	134	0	0	90	0	0	0	0	2	0	0	0	0
MBPK18S_006659	family	Polynoidae	0.9815	2240	5	2235	Opisthokonta	Metazoa	Annelida	Polychaeta	Phyllodocida	Polynoidae			0	0	0	0	0	0	2	0	0	0	0	0	0	0	0	0	0	0	0	0	0	0	0	0	0	0	0	0	0	0	0	0	0	0	0
MBPK18S_004970	family	Polynoidae	0.9626	1803	499	1304	Opisthokonta	Metazoa	Annelida	Polychaeta	Phyllodocida	Polynoidae			0	0	0	0	0	0	0	0	0	0	0	2	0	0	0	0	0	0	0	0	0	20	0	0	355	0	20	0	0	2	24	0	0	76	0
MBPK18S_000477	family	Polynoidae	1	1082	38	1044	Opisthokonta	Metazoa	Annelida	Polychaeta	Phyllodocida	Polynoidae			0	0	0	0	0	0	0	0	0	0	0	0	0	0	0	0	0	0	0	0	0	32	0	0	6	0	0	0	0	0	0	0	0	0	0
MBPK18S_005206	family	Polynoidae	0.9815	110	2	108	Opisthokonta	Metazoa	Annelida	Polychaeta	Phyllodocida	Polynoidae			0	0	0	0	0	0	0	0	0	0	0	1	0	0	0	0	1	0	0	0	0	0	0	0	0	0	0	0	0	0	0	0	0	0	0
MBPK18S_002051	family	Polynoidae	0.9633	81	36	45	Opisthokonta	Metazoa	Annelida	Polychaeta	Phyllodocida	Polynoidae			0	0	0	0	0	0	0	0	0	0	2	0	0	1	0	0	1	0	0	0	2	0	1	1	0	0	0	0	0	0	0	7	0	0	21
MBPK18S_002260	family	Polynoidae	0.9633	54	2	52	Opisthokonta	Metazoa	Annelida	Polychaeta	Phyllodocida	Polynoidae			0	0	0	0	0	0	0	0	0	0	0	0	0	0	0	0	0	0	0	0	0	2	0	0	0	0	0	0	0	0	0	0	0	0	0
MBPK18S_005124	species	Amblyosyllis sp. MTA-2011	0.9406	141	139	2	Opisthokonta	Metazoa	Annelida	Polychaeta	Phyllodocida	Syllidae	Amblyosyllis	Amblyosyllis sp. MTA-2011	0	0	0	0	0	0	0	0	0	0	0	0	0	0	0	0	0	0	0	0	0	0	0	0	0	0	0	0	0	2	0	0	0	0	0
MBPK18S_001388	genus	Amblyosyllis	1	186	138	48	Opisthokonta	Metazoa	Annelida	Polychaeta	Phyllodocida	Syllidae	Amblyosyllis		0	5	0	0	0	0	0	32	0	0	0	0	0	0	0	29	6	27	0	0	0	0	0	0	0	0	0	0	0	0	0	0	0	14	6
MBPK18S_001265	species	Branchiosyllis exilis	0.9712	28	27	1	Opisthokonta	Metazoa	Annelida	Polychaeta	Phyllodocida	Syllidae	Branchiosyllis	Branchiosyllis exilis	0	0	0	0	0	0	0	0	0	0	0	0	0	0	0	26	0	0	0	0	0	0	1	0	0	0	0	0	0	0	0	0	0	0	0
MBPK18S_002107	species	Epigamia macrophtalma	0.9902	45	45	0	Opisthokonta	Metazoa	Annelida	Polychaeta	Phyllodocida	Syllidae	Epigamia	Epigamia macrophtalma	0	0	0	0	0	0	0	0	10	0	0	8	0	0	0	0	0	0	2	1	0	0	0	0	4	1	5	0	0	0	14	0	0	0	0
MBPK18S_000959	species	Eurysyllis tuberculata	1	1139	1131	8	Opisthokonta	Metazoa	Annelida	Polychaeta	Phyllodocida	Syllidae	Eurysyllis	Eurysyllis tuberculata	0	0	0	0	0	0	0	17	0	0	0	0	0	0	1	0	0	40	0	0	0	0	0	0	36	3	17	0	17	0	0	59	4	377	115
MBPK18S_005041	species	Eusyllis blomstrandi	0.99	102	100	2	Opisthokonta	Metazoa	Annelida	Polychaeta	Phyllodocida	Syllidae	Eusyllis	Eusyllis blomstrandi	0	0	0	0	0	0	0	4	1	0	0	0	0	0	0	0	0	1	0	0	0	0	1	2	11	1	10	10	1	0	1	1	0	38	18
MBPK18S_000435	genus	Exogone	1	520	519	1	Opisthokonta	Metazoa	Annelida	Polychaeta	Phyllodocida	Syllidae	Exogone		0	0	0	0	41	0	0	33	8	0	0	0	0	0	0	30	0	26	43	0	0	0	0	0	257	5	2	2	0	0	22	1	49	0	0
MBPK18S_000384	species	Haplosyllis spongicola	0.9709	4590	4568	22	Opisthokonta	Metazoa	Annelida	Polychaeta	Phyllodocida	Syllidae	Haplosyllis	Haplosyllis spongicola	0	0	0	798	0	0	3	3	0	0	0	7	0	3	586	0	0	3129	0	0	0	0	7	17	0	0	0	0	0	2	5	3	0	0	0
MBPK18S_000984	species	Haplosyllis spongicola	0.9806	1973	1973	0	Opisthokonta	Metazoa	Annelida	Polychaeta	Phyllodocida	Syllidae	Haplosyllis	Haplosyllis spongicola	2	0	0	7	0	0	0	345	0	0	0	0	0	0	3	0	0	13	0	0	0	0	2	1173	0	0	37	90	8	0	257	0	2	28	6
MBPK18S_005559	species	Haplosyllis spongicola	0.9709	27	27	0	Opisthokonta	Metazoa	Annelida	Polychaeta	Phyllodocida	Syllidae	Haplosyllis	Haplosyllis spongicola	0	0	0	7	0	0	0	0	0	0	0	0	0	0	1	0	0	16	0	0	0	0	0	2	0	0	0	0	0	0	0	0	0	1	0
MBPK18S_002743	genus	Haplosyllis	0.9608	7991	5298	2693	Opisthokonta	Metazoa	Annelida	Polychaeta	Phyllodocida	Syllidae	Haplosyllis		0	37	0	31	0	0	0	0	183	0	0	0	0	0	101	0	6	261	0	9	63	433	95	0	649	24	241	221	87	148	56	257	498	11	1828
MBPK18S_000855	genus	Haplosyllis	0.9135	329	327	2	Opisthokonta	Metazoa	Annelida	Polychaeta	Phyllodocida	Syllidae	Haplosyllis		0	0	0	0	0	0	0	0	0	0	0	0	0	1	1	0	0	0	0	0	78	0	1	70	0	0	176	0	0	0	0	0	0	0	0
MBPK18S_002443	genus	Haplosyllis	0.9412	59	39	20	Opisthokonta	Metazoa	Annelida	Polychaeta	Phyllodocida	Syllidae	Haplosyllis		0	1	0	1	0	0	0	0	1	0	0	0	0	0	0	0	0	1	0	0	0	6	1	0	4	0	0	3	0	0	0	5	4	0	12
MBPK18S_000030	species	Myrianida flava	1	575	572	3	Opisthokonta	Metazoa	Annelida	Polychaeta	Phyllodocida	Syllidae	Myrianida	Myrianida flava	0	0	1	0	0	0	0	0	0	0	0	0	0	0	0	0	0	0	0	111	2	0	83	0	0	372	2	0	0	0	0	0	0	1	0
MBPK18S_003978	genus	Myrianida	0.9804	1531	588	943	Opisthokonta	Metazoa	Annelida	Polychaeta	Phyllodocida	Syllidae	Myrianida		0	0	0	0	0	0	36	0	0	30	0	0	0	0	0	482	38	0	0	0	2	0	0	0	0	0	0	0	0	0	0	0	0	0	0
MBPK18S_006876	genus	Myrianida	0.972	632	631	1	Opisthokonta	Metazoa	Annelida	Polychaeta	Phyllodocida	Syllidae	Myrianida		0	0	0	0	0	16	10	109	60	0	0	0	0	0	17	48	0	150	0	0	0	0	35	0	48	68	70	0	0	0	0	0	0	0	0
MBPK18S_001587	genus	Myrianida	0.9533	330	329	1	Opisthokonta	Metazoa	Annelida	Polychaeta	Phyllodocida	Syllidae	Myrianida		0	0	0	0	0	0	27	90	27	0	0	2	0	0	0	123	0	58	0	0	0	0	2	0	0	0	0	0	0	0	0	0	0	0	0
MBPK18S_002002	genus	Myrianida	0.9902	258	218	40	Opisthokonta	Metazoa	Annelida	Polychaeta	Phyllodocida	Syllidae	Myrianida		0	0	0	0	0	0	0	0	0	0	1	0	1	0	0	5	0	0	0	29	0	0	13	0	2	141	2	0	24	0	0	0	0	0	0
MBPK18S_002894	species	Nudisyllis pulligera	0.98	2426	727	1699	Opisthokonta	Metazoa	Annelida	Polychaeta	Phyllodocida	Syllidae	Nudisyllis	Nudisyllis pulligera	0	0	0	0	0	0	157	45	8	0	0	0	0	0	0	91	18	102	0	0	0	0	2	0	137	0	167	0	0	0	0	0	0	0	0
MBPK18S_002624	species	Nudisyllis pulligera	0.98	68	15	53	Opisthokonta	Metazoa	Annelida	Polychaeta	Phyllodocida	Syllidae	Nudisyllis	Nudisyllis pulligera	0	0	0	0	0	0	3	1	0	0	0	0	0	0	0	0	0	1	0	0	0	0	0	0	8	0	1	0	0	0	0	0	1	0	0
MBPK18S_005861	genus	Odontosyllis	0.98	15480	7451	8029	Opisthokonta	Metazoa	Annelida	Polychaeta	Phyllodocida	Syllidae	Odontosyllis		0	0	0	0	0	0	113	0	0	0	0	0	14	0	0	1144	42	0	0	0	0	0	12	0	1784	87	155	0	16	0	0	19	0	481	1452
MBPK18S_006806	genus	Odontosyllis	0.98	878	603	275	Opisthokonta	Metazoa	Annelida	Polychaeta	Phyllodocida	Syllidae	Odontosyllis		0	0	0	0	0	0	47	0	0	0	0	0	0	30	26	104	54	342	0	0	0	0	0	0	0	0	0	0	0	0	0	0	0	0	0
MBPK18S_003224	genus	Odontosyllis	0.98	413	189	224	Opisthokonta	Metazoa	Annelida	Polychaeta	Phyllodocida	Syllidae	Odontosyllis		0	0	0	0	0	0	0	0	0	1	0	0	0	2	0	31	2	2	0	0	0	0	0	0	45	2	3	1	0	0	1	0	0	10	27
MBPK18S_000180	genus	Odontosyllis	1	144	62	82	Opisthokonta	Metazoa	Annelida	Polychaeta	Phyllodocida	Syllidae	Odontosyllis		0	0	0	0	0	0	0	0	0	0	0	0	0	0	0	0	0	0	0	0	0	0	0	0	0	0	62	0	0	0	0	0	0	0	0
MBPK18S_000200	species	Opisthodonta morena	0.98	9359	9359	0	Opisthokonta	Metazoa	Annelida	Polychaeta	Phyllodocida	Syllidae	Opisthodonta	Opisthodonta morena	0	0	0	0	0	0	0	0	0	0	0	0	0	0	0	0	0	0	0	0	0	0	0	0	0	0	0	331	0	0	34	0	0	4309	63
MBPK18S_001871	species	Opisthodonta morena	0.99	136	133	3	Opisthokonta	Metazoa	Annelida	Polychaeta	Phyllodocida	Syllidae	Opisthodonta	Opisthodonta morena	0	0	0	0	0	0	0	0	0	0	0	0	0	0	0	0	0	0	0	0	0	0	0	0	0	0	0	3	0	0	0	0	0	55	3
MBPK18S_001908	species	Proceraea paraurantiaca	1	26	1	25	Opisthokonta	Metazoa	Annelida	Polychaeta	Phyllodocida	Syllidae	Proceraea	Proceraea paraurantiaca	0	0	0	0	0	0	0	0	0	0	0	0	0	0	0	0	0	0	0	0	0	0	0	0	0	0	0	0	0	0	0	0	0	0	1
MBPK18S_003748	genus	Proceraea	0.981	1858	1770	88	Opisthokonta	Metazoa	Annelida	Polychaeta	Phyllodocida	Syllidae	Proceraea		0	8	22	12	0	0	107	0	202	0	0	0	0	0	5	604	0	0	149	0	0	0	2	0	630	16	13	0	0	0	0	0	0	0	0
MBPK18S_004489	species	Procerastea sp. AAN-2002	0.9615	671	664	7	Opisthokonta	Metazoa	Annelida	Polychaeta	Phyllodocida	Syllidae	Procerastea	Procerastea sp. AAN-2002	0	1	0	0	0	0	0	1	0	0	0	0	0	0	0	0	0	0	0	0	634	2	6	13	0	3	2	0	0	0	0	1	0	0	0
MBPK18S_000237	genus	Syllides	1	340	337	3	Opisthokonta	Metazoa	Annelida	Polychaeta	Phyllodocida	Syllidae	Syllides		0	6	8	0	0	2	0	44	35	0	0	0	0	0	1	47	30	163	0	0	0	0	0	0	0	0	0	0	1	0	0	0	0	0	0
MBPK18S_000948	species	Syllis alternata	1	221	220	1	Opisthokonta	Metazoa	Annelida	Polychaeta	Phyllodocida	Syllidae	Syllis	Syllis alternata	0	0	0	0	0	0	0	1	0	0	0	0	0	0	22	0	0	92	0	0	0	0	0	0	6	89	10	0	0	0	0	0	0	0	0
MBPK18S_001098	species	Syllis corallicola	1	266	263	3	Opisthokonta	Metazoa	Annelida	Polychaeta	Phyllodocida	Syllidae	Syllis	Syllis corallicola	0	0	0	0	0	0	0	0	0	0	0	0	0	0	0	0	0	1	0	0	0	0	1	0	0	154	10	61	0	1	0	0	11	0	1
MBPK18S_000387	species	Syllis ferrani	1	228	228	0	Opisthokonta	Metazoa	Annelida	Polychaeta	Phyllodocida	Syllidae	Syllis	Syllis ferrani	0	0	0	0	0	1	0	0	0	0	0	0	0	0	0	0	0	0	0	0	4	0	73	54	10	56	28	0	0	0	0	0	2	0	0
MBPK18S_005276	species	Syllis garciai	0.9806	10022	9748	274	Opisthokonta	Metazoa	Annelida	Polychaeta	Phyllodocida	Syllidae	Syllis	Syllis garciai	0	0	0	0	0	0	0	0	0	0	0	0	0	0	0	0	0	0	8100	171	0	0	0	0	0	158	36	197	15	25	331	374	171	124	0
MBPK18S_002692	species	Syllis garciai	0.9806	30	28	2	Opisthokonta	Metazoa	Annelida	Polychaeta	Phyllodocida	Syllidae	Syllis	Syllis garciai	0	0	0	0	0	0	0	0	0	0	0	0	0	0	0	0	0	0	23	0	1	0	0	0	0	0	0	1	0	0	1	1	1	0	0
MBPK18S_000018	species	Syllis gerlachi	0.991	1871	1871	0	Opisthokonta	Metazoa	Annelida	Polychaeta	Phyllodocida	Syllidae	Syllis	Syllis gerlachi	0	11	33	0	0	6	19	24	31	0	27	0	14	13	6	14	54	55	38	7	8	23	87	10	229	126	64	143	191	267	33	5	229	6	84
MBPK18S_001221	species	Syllis hyalina	0.9808	1937	1929	8	Opisthokonta	Metazoa	Annelida	Polychaeta	Phyllodocida	Syllidae	Syllis	Syllis hyalina	0	0	0	2	0	0	15	0	4	0	0	0	3	3	13	0	146	112	167	0	342	2	108	100	67	367	333	128	0	17	0	0	0	0	0
MBPK18S_000999	species	Syllis krohni	0.9732	398	353	45	Opisthokonta	Metazoa	Annelida	Polychaeta	Phyllodocida	Syllidae	Syllis	Syllis krohni	1	0	0	10	126	0	7	15	25	6	1	0	13	145	0	0	1	0	0	0	0	1	1	0	0	1	0	0	0	0	0	0	0	0	0
MBPK18S_001023	species	Syllis lutea	1	925	923	2	Opisthokonta	Metazoa	Annelida	Polychaeta	Phyllodocida	Syllidae	Syllis	Syllis lutea	0	0	0	0	2	0	0	0	0	0	0	0	0	0	46	2	0	100	434	49	0	51	14	0	3	72	150	0	0	0	0	0	0	0	0
MBPK18S_000810	species	Syllis vivipara	0.972	406	347	59	Opisthokonta	Metazoa	Annelida	Polychaeta	Phyllodocida	Syllidae	Syllis	Syllis vivipara	0	0	0	0	0	0	0	16	0	0	0	0	0	0	0	0	0	0	0	0	0	0	0	17	36	52	112	0	1	1	0	0	0	112	0
MBPK18S_001084	species	Syllis vivipara	0.9167	80	79	1	Opisthokonta	Metazoa	Annelida	Polychaeta	Phyllodocida	Syllidae	Syllis	Syllis vivipara	0	0	0	0	0	0	0	0	0	0	0	0	0	63	1	0	14	0	0	0	0	0	0	0	0	0	0	1	0	0	0	0	0	0	0
MBPK18S_005774	species	Syllis westheidei	0.9703	2207	2201	6	Opisthokonta	Metazoa	Annelida	Polychaeta	Phyllodocida	Syllidae	Syllis	Syllis westheidei	0	0	0	0	0	0	0	34	128	0	0	0	0	0	32	0	0	9	3	0	0	0	2	119	0	4	36	995	48	319	228	0	19	220	5
MBPK18S_005624	species	Syllis westheidei	0.9802	34	33	1	Opisthokonta	Metazoa	Annelida	Polychaeta	Phyllodocida	Syllidae	Syllis	Syllis westheidei	0	0	0	0	0	0	0	1	5	0	0	0	0	0	0	0	0	0	0	0	0	0	0	2	0	0	0	17	1	2	3	0	0	2	0
MBPK18S_003002	genus	Syllis	0.9815	4010	1024	2986	Opisthokonta	Metazoa	Annelida	Polychaeta	Phyllodocida	Syllidae	Syllis		0	0	0	0	0	0	7	10	20	6	4	0	0	16	10	57	556	162	0	0	0	0	0	0	137	24	15	0	0	0	0	0	0	0	0
MBPK18S_001913	genus	Syllis	0.9712	4029	3290	739	Opisthokonta	Metazoa	Annelida	Polychaeta	Phyllodocida	Syllidae	Syllis		0	514	7	0	152	0	0	515	408	0	959	0	0	203	26	271	174	18	0	0	0	0	0	0	43	0	0	0	0	0	0	0	0	0	0
MBPK18S_001005	genus	Syllis	0.9817	217	1	216	Opisthokonta	Metazoa	Annelida	Polychaeta	Phyllodocida	Syllidae	Syllis		0	0	0	0	0	0	0	0	0	0	0	0	0	0	0	0	0	0	0	0	0	0	1	0	0	0	0	0	0	0	0	0	0	0	0
MBPK18S_006569	species	Trypanosyllis coeliaca	0.9808	709	462	247	Opisthokonta	Metazoa	Annelida	Polychaeta	Phyllodocida	Syllidae	Trypanosyllis	Trypanosyllis coeliaca	0	0	0	0	0	0	0	0	8	0	0	0	0	0	0	73	0	2	0	0	0	0	0	0	0	0	58	0	65	0	4	0	0	2	25
MBPK18S_004242	species	Typosyllis anoculata	0.9706	1421	0	1421	Opisthokonta	Metazoa	Annelida	Polychaeta	Phyllodocida	Syllidae	Typosyllis	Typosyllis anoculata	0	0	0	0	0	0	0	0	0	0	0	0	0	0	0	0	0	0	0	0	0	0	0	0	0	0	0	0	0	0	0	0	0	0	0
MBPK18S_004543	species	Typosyllis armillaris	0.981	20672	20672	0	Opisthokonta	Metazoa	Annelida	Polychaeta	Phyllodocida	Syllidae	Typosyllis	Typosyllis armillaris	51	21	179	0	79	38	54	78	188	0	71	0	259	0	125	168	126	166	1490	908	94	552	385	629	378	659	836	1857	2450	1896	53	623	3622	178	244
MBPK18S_001164	species	Typosyllis armillaris	1	1553	1544	9	Opisthokonta	Metazoa	Annelida	Polychaeta	Phyllodocida	Syllidae	Typosyllis	Typosyllis armillaris	0	0	0	0	0	0	73	0	0	2	488	0	48	0	29	4	176	19	9	0	0	136	4	8	376	107	19	6	13	6	0	0	15	0	0
MBPK18S_004204	species	Typosyllis broomensis	0.9806	59	49	10	Opisthokonta	Metazoa	Annelida	Polychaeta	Phyllodocida	Syllidae	Typosyllis	Typosyllis broomensis	0	1	0	0	0	0	0	0	0	0	0	0	1	0	0	1	0	3	23	1	0	1	0	0	0	0	0	1	4	0	2	1	0	0	0
MBPK18S_006574	genus	Typosyllis	0.9417	2650	2644	6	Opisthokonta	Metazoa	Annelida	Polychaeta	Phyllodocida	Syllidae	Typosyllis		0	0	0	0	0	0	0	0	0	0	0	0	0	0	0	0	0	0	0	0	0	0	0	0	0	0	0	0	713	0	326	375	880	59	28
MBPK18S_000510	species	Virchowia clavata	1	319	166	153	Opisthokonta	Metazoa	Annelida	Polychaeta	Phyllodocida	Syllidae	Virchowia	Virchowia clavata	0	0	0	0	0	0	0	0	0	0	0	0	0	0	0	0	1	0	0	0	0	0	0	0	103	0	62	0	0	0	0	0	0	0	0
MBPK18S_003934	species	Xenosyllis scabroides	0.9545	113	0	113	Opisthokonta	Metazoa	Annelida	Polychaeta	Phyllodocida	Syllidae	Xenosyllis	Xenosyllis scabroides	0	0	0	0	0	0	0	0	0	0	0	0	0	0	0	0	0	0	0	0	0	0	0	0	0	0	0	0	0	0	0	0	0	0	0
MBPK18S_000179	species	Xenosyllis scabroides	0.9818	73	73	0	Opisthokonta	Metazoa	Annelida	Polychaeta	Phyllodocida	Syllidae	Xenosyllis	Xenosyllis scabroides	0	1	1	0	0	0	0	34	0	0	0	0	0	0	19	0	0	10	0	0	0	0	0	0	0	6	2	0	0	0	0	0	0	0	0
MBPK18S_003442	family	Syllidae	0.98	34012	26689	7323	Opisthokonta	Metazoa	Annelida	Polychaeta	Phyllodocida	Syllidae			0	52	50	36	0	0	2362	4283	3151	125	84	0	53	37	18	5034	2746	3342	329	0	0	36	0	48	2089	480	1501	0	0	0	0	0	0	288	0
MBPK18S_001089	family	Syllidae	0.98	889	816	73	Opisthokonta	Metazoa	Annelida	Polychaeta	Phyllodocida	Syllidae			0	0	0	0	0	0	54	67	49	0	0	0	0	0	0	95	41	56	0	0	0	0	0	0	40	0	52	0	61	0	0	268	0	0	0
MBPK18S_002393	family	Syllidae	0.98	15964	15269	695	Opisthokonta	Metazoa	Annelida	Polychaeta	Phyllodocida	Syllidae			0	61	44	0	0	99	172	961	494	0	0	145	0	0	43	183	90	1132	341	235	97	17	20	165	558	872	1118	58	35	210	27	131	240	1374	1107
MBPK18S_005610	family	Syllidae	0.9808	7000	3610	3390	Opisthokonta	Metazoa	Annelida	Polychaeta	Phyllodocida	Syllidae			0	565	6	0	84	0	0	467	103	0	947	0	0	98	65	204	187	688	0	0	60	0	0	0	84	14	38	0	0	0	0	0	0	0	0
MBPK18S_001848	family	Syllidae	0.81	4531	4509	22	Opisthokonta	Metazoa	Annelida	Polychaeta	Phyllodocida	Syllidae			20	0	0	338	0	0	824	0	0	0	330	14	0	414	90	8	1593	754	0	0	3	0	3	0	0	111	0	0	0	0	0	3	0	0	0
MBPK18S_003122	family	Syllidae	0.8713	3432	2116	1316	Opisthokonta	Metazoa	Annelida	Polychaeta	Phyllodocida	Syllidae			0	6	20	8	21	13	63	148	250	0	12	0	0	0	0	101	116	170	7	0	8	5	4	25	289	149	531	0	0	0	0	0	42	26	102
MBPK18S_004612	family	Syllidae	0.98	3186	3186	0	Opisthokonta	Metazoa	Annelida	Polychaeta	Phyllodocida	Syllidae			39	0	0	0	0	0	0	151	39	0	0	0	0	0	0	0	0	0	0	0	0	0	0	0	243	121	366	373	134	0	78	23	0	1121	498
MBPK18S_000940	family	Syllidae	0.97	2865	2855	10	Opisthokonta	Metazoa	Annelida	Polychaeta	Phyllodocida	Syllidae			0	3	0	0	0	0	0	24	520	0	0	0	0	0	0	258	131	11	0	2	0	0	3	0	75	0	0	12	288	24	43	210	251	3	8
MBPK18S_004825	family	Syllidae	0.98	2377	1597	780	Opisthokonta	Metazoa	Annelida	Polychaeta	Phyllodocida	Syllidae			0	3	3	11	0	0	90	193	209	6	0	0	0	3	0	380	281	354	0	0	0	3	0	0	0	34	23	0	0	0	0	0	0	4	0
MBPK18S_004368	family	Syllidae	0.96	2043	42	2001	Opisthokonta	Metazoa	Annelida	Polychaeta	Phyllodocida	Syllidae			0	0	0	2	0	0	0	0	0	0	0	3	0	0	0	0	3	0	0	0	0	0	2	0	0	0	0	0	0	0	0	32	0	0	0
MBPK18S_005961	family	Syllidae	0.98	1605	763	842	Opisthokonta	Metazoa	Annelida	Polychaeta	Phyllodocida	Syllidae			32	22	13	6	0	0	48	26	27	0	31	12	0	7	0	28	29	66	24	0	0	0	0	16	23	9	94	0	0	26	4	0	76	0	108
MBPK18S_001988	family	Syllidae	0.99	1127	847	280	Opisthokonta	Metazoa	Annelida	Polychaeta	Phyllodocida	Syllidae			0	0	0	0	0	0	76	98	81	11	4	0	2	0	0	153	88	110	10	0	0	0	2	0	72	15	52	0	3	0	0	8	2	25	0
MBPK18S_004821	family	Syllidae	0.98	1597	682	915	Opisthokonta	Metazoa	Annelida	Polychaeta	Phyllodocida	Syllidae			0	0	0	0	0	0	2	5	11	0	0	0	0	0	0	6	5	5	32	0	0	0	0	2	298	115	200	0	0	1	0	0	0	0	0
MBPK18S_006793	family	Syllidae	0.9519	1129	19	1110	Opisthokonta	Metazoa	Annelida	Polychaeta	Phyllodocida	Syllidae			0	0	0	0	0	0	0	0	0	0	0	0	0	0	0	0	0	0	0	0	0	0	0	0	0	0	2	0	0	1	0	0	0	16	0
MBPK18S_000172	family	Syllidae	0.9029	831	831	0	Opisthokonta	Metazoa	Annelida	Polychaeta	Phyllodocida	Syllidae			0	0	0	0	0	0	0	0	0	0	0	0	0	0	0	0	0	0	0	0	0	0	0	0	0	0	0	14	338	26	3	10	72	0	368
MBPK18S_001810	family	Syllidae	0.9286	794	764	30	Opisthokonta	Metazoa	Annelida	Polychaeta	Phyllodocida	Syllidae			0	0	0	0	0	0	0	366	129	0	1	0	0	0	0	54	66	143	0	0	0	0	0	0	0	0	5	0	0	0	0	0	0	0	0
MBPK18S_005027	family	Syllidae	0.98	468	444	24	Opisthokonta	Metazoa	Annelida	Polychaeta	Phyllodocida	Syllidae			1	2	0	0	0	3	5	23	16	0	0	4	0	0	1	8	10	33	8	11	2	2	0	6	16	31	29	3	0	1	1	3	7	37	28
MBPK18S_004802	family	Syllidae	0.8839	447	371	76	Opisthokonta	Metazoa	Annelida	Polychaeta	Phyllodocida	Syllidae			0	0	0	0	0	0	0	0	0	0	0	0	0	0	0	0	0	0	0	0	0	0	0	0	0	0	0	0	0	0	0	0	0	0	371
MBPK18S_001187	family	Syllidae	0.8544	300	298	2	Opisthokonta	Metazoa	Annelida	Polychaeta	Phyllodocida	Syllidae			0	0	0	0	0	0	0	0	42	0	0	0	0	0	0	9	3	5	0	0	0	0	0	0	7	5	49	0	80	24	5	0	4	59	6
MBPK18S_003498	family	Syllidae	0.9712	227	201	26	Opisthokonta	Metazoa	Annelida	Polychaeta	Phyllodocida	Syllidae			0	1	0	0	0	0	27	3	1	0	5	0	1	1	0	0	13	0	8	7	1	8	4	0	4	0	3	18	12	44	1	3	18	0	2
MBPK18S_001331	family	Syllidae	0.9107	220	220	0	Opisthokonta	Metazoa	Annelida	Polychaeta	Phyllodocida	Syllidae			0	0	0	0	0	0	0	0	0	0	0	0	0	0	0	0	0	0	0	0	0	0	0	0	0	0	0	0	0	0	0	2	0	0	218
MBPK18S_000801	family	Syllidae	1	162	29	133	Opisthokonta	Metazoa	Annelida	Polychaeta	Phyllodocida	Syllidae			0	0	0	0	0	0	0	0	0	0	0	0	2	0	0	26	0	0	0	0	0	0	0	0	0	0	0	0	0	0	1	0	0	0	0
MBPK18S_006725	family	Syllidae	0.99	164	91	73	Opisthokonta	Metazoa	Annelida	Polychaeta	Phyllodocida	Syllidae			0	0	1	0	0	0	2	2	0	1	0	0	0	0	0	0	3	2	0	0	0	0	0	0	12	0	2	0	10	2	0	0	42	1	7
MBPK18S_001401	family	Syllidae	0.8393	160	159	1	Opisthokonta	Metazoa	Annelida	Polychaeta	Phyllodocida	Syllidae			0	0	0	0	0	0	0	56	3	0	0	0	0	0	0	18	45	37	0	0	0	0	0	0	0	0	0	0	0	0	0	0	0	0	0
MBPK18S_000108	family	Syllidae	0.9802	155	71	84	Opisthokonta	Metazoa	Annelida	Polychaeta	Phyllodocida	Syllidae			1	0	0	0	0	0	0	0	2	0	0	0	0	0	0	0	0	2	0	0	0	0	0	0	63	0	0	0	0	0	0	0	0	3	0
MBPK18S_001432	family	Syllidae	0.9151	116	95	21	Opisthokonta	Metazoa	Annelida	Polychaeta	Phyllodocida	Syllidae			0	1	0	0	1	0	5	3	7	0	2	0	0	1	0	0	0	2	13	3	1	0	2	1	5	2	1	9	11	5	0	2	7	2	1
MBPK18S_001086	family	Syllidae	0.9029	80	1	79	Opisthokonta	Metazoa	Annelida	Polychaeta	Phyllodocida	Syllidae			0	0	0	0	0	0	0	0	0	0	0	0	0	0	0	0	0	0	0	0	0	0	1	0	0	0	0	0	0	0	0	0	0	0	0
MBPK18S_002985	family	Syllidae	0.9189	73	16	57	Opisthokonta	Metazoa	Annelida	Polychaeta	Phyllodocida	Syllidae			0	0	0	0	0	0	0	0	0	0	0	0	0	0	0	0	0	0	0	13	0	0	0	0	3	0	0	0	0	0	0	0	0	0	0
MBPK18S_002347	family	Syllidae	0.9712	67	21	46	Opisthokonta	Metazoa	Annelida	Polychaeta	Phyllodocida	Syllidae			0	0	0	0	0	0	0	5	0	0	3	0	0	1	0	0	3	4	0	1	2	0	0	0	0	0	1	0	0	0	0	0	0	0	1
MBPK18S_000298	family	Syllidae	0.96	39	39	0	Opisthokonta	Metazoa	Annelida	Polychaeta	Phyllodocida	Syllidae			0	0	0	0	0	0	0	0	0	0	0	0	0	0	0	0	0	0	0	0	0	0	0	0	0	25	6	0	0	1	0	0	0	1	0
MBPK18S_001298	family	Syllidae	0.9286	27	27	0	Opisthokonta	Metazoa	Annelida	Polychaeta	Phyllodocida	Syllidae			0	0	0	0	0	0	0	0	0	0	0	0	0	0	0	0	0	0	0	0	0	0	0	0	0	0	0	0	0	0	0	0	0	16	0
MBPK18S_004744	family	Syllidae	0.97	18	18	0	Opisthokonta	Metazoa	Annelida	Polychaeta	Phyllodocida	Syllidae			0	0	0	0	0	0	0	0	0	0	0	0	0	0	0	0	0	0	0	0	0	0	0	0	0	0	0	4	0	0	0	0	0	14	0
MBPK18S_000548	order	Phyllodocida	0.8972	2599	2597	2	Opisthokonta	Metazoa	Annelida	Polychaeta	Phyllodocida				0	144	9	7	0	43	47	77	278	0	29	0	0	0	23	668	551	210	0	0	8	0	7	78	179	75	49	0	0	0	113	0	0	0	0
MBPK18S_000013	order	Phyllodocida	0.902	1038	1035	3	Opisthokonta	Metazoa	Annelida	Polychaeta	Phyllodocida				0	0	0	0	0	0	0	0	0	0	0	0	0	0	0	0	0	0	0	0	0	0	0	0	0	0	0	73	12	14	45	7	160	0	668
MBPK18S_004778	order	Phyllodocida	0.9697	322	9	313	Opisthokonta	Metazoa	Annelida	Polychaeta	Phyllodocida				0	0	0	0	0	0	0	9	0	0	0	0	0	0	0	0	0	0	0	0	0	0	0	0	0	0	0	0	0	0	0	0	0	0	0
MBPK18S_001832	order	Phyllodocida	0.9259	114	1	113	Opisthokonta	Metazoa	Annelida	Polychaeta	Phyllodocida				0	0	0	0	0	0	0	0	0	0	0	0	0	0	1	0	0	0	0	0	0	0	0	0	0	0	0	0	0	0	0	0	0	0	0
MBPK18S_005217	order	Phyllodocida	0.9223	83	80	3	Opisthokonta	Metazoa	Annelida	Polychaeta	Phyllodocida				0	0	0	0	0	0	4	2	3	0	0	0	0	0	0	15	7	3	0	0	0	0	0	0	16	2	8	0	1	0	0	1	0	0	5
MBPK18S_001479	order	Phyllodocida	0.9027	49	23	26	Opisthokonta	Metazoa	Annelida	Polychaeta	Phyllodocida				0	0	0	0	0	0	0	0	0	0	0	0	0	0	0	0	0	0	0	0	0	0	0	0	1	0	1	0	0	0	1	4	0	1	15
MBPK18S_005061	species	Micronerilla minuta	0.98	442	439	3	Opisthokonta	Metazoa	Annelida	Polychaeta	Polychaeta incertae sedis	Nerillidae	Micronerilla	Micronerilla minuta	0	0	0	0	0	0	0	0	0	0	0	0	0	0	0	0	0	0	0	0	0	0	1	0	0	0	0	0	1	0	2	1	0	310	109
MBPK18S_001256	genus	Polygordius	1	3508	0	3508	Opisthokonta	Metazoa	Annelida	Polychaeta	Polychaeta incertae sedis	Polygordiidae	Polygordius		0	0	0	0	0	0	0	0	0	0	0	0	0	0	0	0	0	0	0	0	0	0	0	0	0	0	0	0	0	0	0	0	0	0	0
MBPK18S_001236	genus	Protodriloides	0.7716	352	352	0	Opisthokonta	Metazoa	Annelida	Polychaeta	Polychaeta incertae sedis	Protodrilidae	Protodriloides		0	0	0	0	0	0	0	0	0	0	1	0	0	0	0	0	0	0	0	0	0	0	0	0	0	0	0	5	54	112	0	48	74	0	58
MBPK18S_001372	species	Rubifabriciola markginsbergi	0.7561	59	59	0	Opisthokonta	Metazoa	Annelida	Polychaeta	Sabellida	Fabriciidae	Rubifabriciola	Rubifabriciola markginsbergi	2	0	0	2	0	0	10	0	0	10	2	0	4	0	0	26	3	0	0	0	0	0	0	0	0	0	0	0	0	0	0	0	0	0	0
MBPK18S_002856	species	Rubifabriciola markginsbergi	0.8253	40	40	0	Opisthokonta	Metazoa	Annelida	Polychaeta	Sabellida	Fabriciidae	Rubifabriciola	Rubifabriciola markginsbergi	0	0	0	0	0	0	0	0	0	0	0	0	0	0	0	0	0	0	0	0	0	0	0	0	0	0	0	0	9	1	0	0	17	0	13
MBPK18S_001463	species	Rubifabriciola markginsbergi	0.9484	33	32	1	Opisthokonta	Metazoa	Annelida	Polychaeta	Sabellida	Fabriciidae	Rubifabriciola	Rubifabriciola markginsbergi	0	0	0	0	0	0	4	0	0	0	3	0	0	12	0	0	12	0	0	0	0	0	1	0	0	0	0	0	0	0	0	0	0	0	0
MBPK18S_001246	species	Sabellaria alveolata	0.9811	29367	120	29247	Opisthokonta	Metazoa	Annelida	Polychaeta	Sabellida	Sabellariidae	Sabellaria	Sabellaria alveolata	0	0	0	0	0	0	0	0	0	0	0	0	0	0	15	0	0	0	0	0	0	0	33	0	0	0	0	0	0	11	0	0	0	0	0
MBPK18S_004322	species	Sabellaria alveolata	0.9717	166	1	165	Opisthokonta	Metazoa	Annelida	Polychaeta	Sabellida	Sabellariidae	Sabellaria	Sabellaria alveolata	0	0	0	0	0	0	0	0	0	0	0	0	0	0	0	0	0	0	0	0	0	0	0	0	0	0	1	0	0	0	0	0	0	0	0
MBPK18S_002270	species	Sabellaria alveolata	0.9626	73	6	67	Opisthokonta	Metazoa	Annelida	Polychaeta	Sabellida	Sabellariidae	Sabellaria	Sabellaria alveolata	0	0	0	0	0	0	0	0	0	0	0	1	0	0	0	0	0	0	0	0	0	0	0	1	0	0	1	0	0	0	1	0	1	0	0
MBPK18S_006820	family	Sabellariidae	0.9182	262	5	257	Opisthokonta	Metazoa	Annelida	Polychaeta	Sabellida	Sabellariidae			0	0	0	0	0	0	0	1	0	0	0	0	1	0	0	0	0	0	0	1	1	0	0	1	0	0	0	0	0	0	0	0	0	0	0
MBPK18S_003115	species	Amphicorina ascidicola	0.9107	11342	11342	0	Opisthokonta	Metazoa	Annelida	Polychaeta	Sabellida	Sabellidae	Amphicorina	Amphicorina ascidicola	0	0	0	0	0	0	0	0	0	0	0	0	0	0	0	104	0	0	930	32	37	302	63	251	4882	1270	3471	0	0	0	0	0	0	0	0
MBPK18S_001082	species	Amphicorina ascidicola	0.9152	186	2	184	Opisthokonta	Metazoa	Annelida	Polychaeta	Sabellida	Sabellidae	Amphicorina	Amphicorina ascidicola	1	0	0	0	0	0	0	0	0	0	0	0	0	0	0	0	0	0	0	0	0	1	0	0	0	0	0	0	0	0	0	0	0	0	0
MBPK18S_006788	species	Amphicorina ascidicola	0.8988	109	106	3	Opisthokonta	Metazoa	Annelida	Polychaeta	Sabellida	Sabellidae	Amphicorina	Amphicorina ascidicola	0	1	0	0	0	0	0	0	0	0	0	0	0	1	0	0	0	1	15	0	0	3	0	5	32	6	8	6	6	0	9	0	0	7	6
MBPK18S_004111	species	Amphicorina ascidicola	0.9107	36	35	1	Opisthokonta	Metazoa	Annelida	Polychaeta	Sabellida	Sabellidae	Amphicorina	Amphicorina ascidicola	0	0	0	0	0	0	0	0	0	0	0	0	0	0	0	1	0	0	2	0	0	1	0	0	15	6	10	0	0	0	0	0	0	0	0
MBPK18S_004344	species	Amphicorina mobilis	0.8895	2050	2050	0	Opisthokonta	Metazoa	Annelida	Polychaeta	Sabellida	Sabellidae	Amphicorina	Amphicorina mobilis	0	0	0	0	0	0	0	0	0	0	0	0	0	0	0	0	0	0	62	36	0	227	50	34	129	369	97	383	0	100	81	11	103	203	38
MBPK18S_005923	species	Amphicorina mobilis	0.9209	1363	1363	0	Opisthokonta	Metazoa	Annelida	Polychaeta	Sabellida	Sabellidae	Amphicorina	Amphicorina mobilis	0	21	0	0	9	8	127	567	330	0	0	0	0	0	0	48	17	236	0	0	0	0	0	0	0	0	0	0	0	0	0	0	0	0	0
MBPK18S_005676	species	Branchiomma sp. AM E3577	0.97	384	245	139	Opisthokonta	Metazoa	Annelida	Polychaeta	Sabellida	Sabellidae	Branchiomma	Branchiomma sp. AM E3577	1	2	1	0	0	0	4	0	0	0	0	0	1	0	0	9	1	0	0	98	0	0	25	0	0	2	0	0	0	0	81	1	16	0	0
MBPK18S_002544	species	Chone sp. AM E3574	0.9226	5033	5033	0	Opisthokonta	Metazoa	Annelida	Polychaeta	Sabellida	Sabellidae	Chone	Chone sp. AM E3574	16	4	4	0	43	20	42	17	162	0	27	11	59	0	0	8	310	634	1048	30	25	0	0	21	1768	119	665	0	0	0	0	0	0	0	0
MBPK18S_002319	species	Schizobranchia insignis	0.9412	160	155	5	Opisthokonta	Metazoa	Annelida	Polychaeta	Sabellida	Sabellidae	Schizobranchia	Schizobranchia insignis	0	0	0	0	0	0	1	0	0	0	0	0	0	0	0	0	0	1	21	0	0	55	11	3	18	7	4	1	3	1	1	1	16	9	2
MBPK18S_003119	family	Sabellidae	0.9307	10545	10460	85	Opisthokonta	Metazoa	Annelida	Polychaeta	Sabellida	Sabellidae			51	6	36	60	0	0	381	178	343	292	328	131	396	718	49	5327	1100	718	0	0	0	0	14	0	169	159	0	0	0	4	0	0	0	0	0
MBPK18S_004093	family	Sabellidae	0.951	3926	3888	38	Opisthokonta	Metazoa	Annelida	Polychaeta	Sabellida	Sabellidae			0	0	0	0	0	0	15	0	0	0	0	0	7	0	12	0	0	210	7	25	5	9	18	23	110	61	52	255	999	368	173	589	319	22	609
MBPK18S_006928	family	Sabellidae	0.9314	2402	2400	2	Opisthokonta	Metazoa	Annelida	Polychaeta	Sabellida	Sabellidae			0	0	0	0	0	0	0	0	0	0	3	0	0	0	0	0	0	0	342	0	2	984	332	118	388	162	64	0	0	0	0	0	3	0	0
MBPK18S_002275	family	Sabellidae	0.96	1715	1715	0	Opisthokonta	Metazoa	Annelida	Polychaeta	Sabellida	Sabellidae			0	0	0	0	0	0	0	0	0	0	0	0	0	0	0	0	0	0	0	9	0	0	0	0	0	0	0	6	37	5	1548	11	32	32	10
MBPK18S_003939	family	Sabellidae	0.98	1652	382	1270	Opisthokonta	Metazoa	Annelida	Polychaeta	Sabellida	Sabellidae			0	0	0	0	0	51	0	0	0	0	0	0	0	0	0	0	0	0	0	290	0	0	38	3	0	0	0	0	0	0	0	0	0	0	0
MBPK18S_000431	family	Sabellidae	0.8563	835	835	0	Opisthokonta	Metazoa	Annelida	Polychaeta	Sabellida	Sabellidae			0	0	0	0	0	0	0	0	0	0	0	0	0	0	0	0	0	0	16	15	0	142	16	18	154	253	61	51	0	16	22	3	15	7	10
MBPK18S_002516	family	Sabellidae	0.9307	609	595	14	Opisthokonta	Metazoa	Annelida	Polychaeta	Sabellida	Sabellidae			7	0	3	3	0	0	17	9	10	19	18	22	31	51	3	260	70	54	0	0	0	0	2	0	9	5	0	0	0	0	0	0	0	0	0
MBPK18S_000783	family	Sabellidae	0.8563	453	453	0	Opisthokonta	Metazoa	Annelida	Polychaeta	Sabellida	Sabellidae			0	0	0	0	0	0	0	0	0	0	0	0	0	0	0	0	0	0	0	3	0	9	0	0	18	16	27	117	0	38	34	11	49	8	48
MBPK18S_000677	family	Sabellidae	0.96	178	178	0	Opisthokonta	Metazoa	Annelida	Polychaeta	Sabellida	Sabellidae			0	0	0	0	0	0	0	0	0	0	0	0	0	0	0	0	0	0	0	0	0	0	0	0	0	0	0	0	0	0	158	0	0	0	0
MBPK18S_001179	family	Sabellidae	0.8671	173	171	2	Opisthokonta	Metazoa	Annelida	Polychaeta	Sabellida	Sabellidae			0	0	0	0	0	0	0	0	0	0	0	0	0	0	0	0	0	0	6	1	0	19	7	2	32	74	15	9	0	2	2	0	1	0	1
MBPK18S_006816	family	Sabellidae	0.9314	155	153	2	Opisthokonta	Metazoa	Annelida	Polychaeta	Sabellida	Sabellidae			0	0	0	0	0	0	0	0	0	0	0	0	1	0	0	0	0	15	0	0	0	0	3	2	3	5	1	8	43	7	7	23	12	0	23
MBPK18S_006624	family	Sabellidae	0.8448	105	105	0	Opisthokonta	Metazoa	Annelida	Polychaeta	Sabellida	Sabellidae			0	0	0	0	0	0	0	0	0	0	0	0	0	0	0	0	0	0	2	3	0	11	1	2	17	38	8	6	0	2	0	1	5	3	2
MBPK18S_004323	family	Sabellidae	0.8555	81	80	1	Opisthokonta	Metazoa	Annelida	Polychaeta	Sabellida	Sabellidae			0	0	0	0	0	0	0	0	0	0	0	0	0	0	0	0	0	0	5	1	0	11	0	2	10	28	1	10	0	2	0	0	2	0	1
MBPK18S_004936	family	Sabellidae	0.8177	65	64	1	Opisthokonta	Metazoa	Annelida	Polychaeta	Sabellida	Sabellidae			0	1	0	0	0	0	2	2	0	5	0	1	0	0	0	17	6	1	0	0	1	0	0	0	2	1	3	5	0	2	2	6	5	0	1
MBPK18S_006836	family	Sabellidae	0.8466	55	55	0	Opisthokonta	Metazoa	Annelida	Polychaeta	Sabellida	Sabellidae			0	0	0	0	0	0	0	0	0	0	0	1	0	0	0	0	0	0	1	1	0	8	5	1	9	13	4	3	0	0	2	0	1	1	4
MBPK18S_000786	species	Chitinopoma serrula	0.981	3639	3614	25	Opisthokonta	Metazoa	Annelida	Polychaeta	Sabellida	Serpulidae	Chitinopoma	Chitinopoma serrula	0	0	0	0	0	0	0	0	0	2	0	0	0	0	0	0	0	3	0	0	0	0	3	3	0	0	4	152	251	580	507	633	934	54	402
MBPK18S_006575	species	Chitinopoma serrula	0.9714	71	69	2	Opisthokonta	Metazoa	Annelida	Polychaeta	Sabellida	Serpulidae	Chitinopoma	Chitinopoma serrula	0	0	0	0	0	0	0	0	0	0	0	0	0	0	0	0	0	0	0	0	0	0	0	0	0	0	0	4	9	10	20	5	19	1	0
MBPK18S_003196	species	Filograna implexa	0.9906	36269	36259	10	Opisthokonta	Metazoa	Annelida	Polychaeta	Sabellida	Serpulidae	Filograna	Filograna implexa	0	0	0	0	0	0	0	18	0	0	0	0	0	0	0	0	0	0	0	0	461	0	101	15991	209	474	18976	0	0	0	0	0	0	0	0
MBPK18S_006961	species	Filograna implexa	0.9905	342	332	10	Opisthokonta	Metazoa	Annelida	Polychaeta	Sabellida	Serpulidae	Filograna	Filograna implexa	0	0	0	2	2	1	1	2	0	1	0	2	2	0	0	15	0	0	42	0	3	9	1	90	33	21	105	0	0	0	0	0	0	0	0
MBPK18S_006576	species	Janua pagenstecheri	0.9792	109	0	109	Opisthokonta	Metazoa	Annelida	Polychaeta	Sabellida	Serpulidae	Janua	Janua pagenstecheri	0	0	0	0	0	0	0	0	0	0	0	0	0	0	0	0	0	0	0	0	0	0	0	0	0	0	0	0	0	0	0	0	0	0	0
MBPK18S_001656	species	Janua pagenstecheri	0.9586	104	104	0	Opisthokonta	Metazoa	Annelida	Polychaeta	Sabellida	Serpulidae	Janua	Janua pagenstecheri	0	0	0	0	0	0	0	0	0	0	0	0	0	0	0	0	0	0	0	0	0	0	0	0	0	0	0	0	7	22	7	35	8	2	11
MBPK18S_001092	species	Janua pagenstecheri	0.9388	83	83	0	Opisthokonta	Metazoa	Annelida	Polychaeta	Sabellida	Serpulidae	Janua	Janua pagenstecheri	0	0	0	0	0	5	0	0	6	0	0	7	0	0	0	1	0	0	54	0	0	0	0	1	6	0	1	0	0	0	2	0	0	0	0
MBPK18S_001346	species	Janua pagenstecheri	0.9861	68	0	68	Opisthokonta	Metazoa	Annelida	Polychaeta	Sabellida	Serpulidae	Janua	Janua pagenstecheri	0	0	0	0	0	0	0	0	0	0	0	0	0	0	0	0	0	0	0	0	0	0	0	0	0	0	0	0	0	0	0	0	0	0	0
MBPK18S_000621	genus	Neodexiospira	0.9068	10131	10124	7	Opisthokonta	Metazoa	Annelida	Polychaeta	Sabellida	Serpulidae	Neodexiospira		474	179	132	64	153	62	614	924	1311	1095	490	829	297	732	167	1560	226	442	79	0	0	42	12	0	218	22	0	0	0	0	0	0	0	0	0
MBPK18S_004412	genus	Neodexiospira	0.9119	2843	2836	7	Opisthokonta	Metazoa	Annelida	Polychaeta	Sabellida	Serpulidae	Neodexiospira		0	0	0	2	0	0	0	0	27	0	0	0	0	0	0	0	0	0	874	5	46	461	40	46	953	108	274	0	0	0	0	0	0	0	0
MBPK18S_002044	genus	Neodexiospira	0.9068	1935	1921	14	Opisthokonta	Metazoa	Annelida	Polychaeta	Sabellida	Serpulidae	Neodexiospira		75	53	25	19	16	8	129	153	261	187	85	186	57	144	41	285	53	70	0	0	0	21	0	0	51	0	0	0	0	0	0	0	0	0	2
MBPK18S_003902	genus	Neodexiospira	0.9245	1229	1227	2	Opisthokonta	Metazoa	Annelida	Polychaeta	Sabellida	Serpulidae	Neodexiospira		0	3	0	0	0	0	0	2	2	0	0	0	0	0	0	0	0	0	655	0	0	112	0	0	448	0	5	0	0	0	0	0	0	0	0
MBPK18S_002727	genus	Neodexiospira	0.9006	101	99	2	Opisthokonta	Metazoa	Annelida	Polychaeta	Sabellida	Serpulidae	Neodexiospira		7	3	2	1	0	2	0	5	12	7	4	6	3	7	1	16	5	2	7	0	0	2	0	0	6	0	1	0	0	0	0	0	0	0	0
MBPK18S_004068	genus	Protula	0.9439	242	242	0	Opisthokonta	Metazoa	Annelida	Polychaeta	Sabellida	Serpulidae	Protula		0	0	0	1	0	0	0	0	0	0	0	0	0	0	0	0	0	1	0	0	0	0	1	0	0	2	0	5	2	0	7	0	0	0	0
MBPK18S_001509	genus	Protula	0.9434	45	44	1	Opisthokonta	Metazoa	Annelida	Polychaeta	Sabellida	Serpulidae	Protula		0	0	0	0	0	0	0	0	0	0	0	0	0	0	0	0	0	0	0	0	0	0	0	0	0	0	0	0	0	0	0	43	0	0	1
MBPK18S_002030	species	Serpula vittata	0.9434	11585	11585	0	Opisthokonta	Metazoa	Annelida	Polychaeta	Sabellida	Serpulidae	Serpula	Serpula vittata	0	0	0	0	0	0	0	0	0	0	0	0	0	0	0	0	0	0	0	0	0	11499	0	46	0	0	0	16	0	8	16	0	0	0	0
MBPK18S_003830	species	Serpula vittata	0.9434	72	71	1	Opisthokonta	Metazoa	Annelida	Polychaeta	Sabellida	Serpulidae	Serpula	Serpula vittata	0	1	0	0	1	0	0	0	0	0	0	1	0	0	0	0	0	0	0	0	1	65	0	0	0	0	0	0	0	2	0	0	0	0	0
MBPK18S_000781	genus	Serpula	1	448	440	8	Opisthokonta	Metazoa	Annelida	Polychaeta	Sabellida	Serpulidae	Serpula		0	95	80	0	0	0	2	0	2	0	0	6	0	0	150	0	0	40	0	20	2	8	0	28	0	0	2	0	0	1	0	0	0	0	0
MBPK18S_002556	species	Vermiliopsis striaticeps	0.981	15368	7873	7495	Opisthokonta	Metazoa	Annelida	Polychaeta	Sabellida	Serpulidae	Vermiliopsis	Vermiliopsis striaticeps	22	0	15	1028	659	267	17	160	34	1492	66	207	2266	111	1246	31	44	85	0	0	46	0	19	0	0	0	0	34	0	0	0	0	0	0	0
MBPK18S_004856	species	Vermiliopsis striaticeps	0.981	547	505	42	Opisthokonta	Metazoa	Annelida	Polychaeta	Sabellida	Serpulidae	Vermiliopsis	Vermiliopsis striaticeps	2	0	1	1	3	0	1	0	0	49	0	3	9	2	1	0	0	1	0	0	0	27	162	0	7	27	8	6	3	4	4	5	4	0	33
MBPK18S_001911	species	Vermiliopsis striaticeps	0.9714	124	120	4	Opisthokonta	Metazoa	Annelida	Polychaeta	Sabellida	Serpulidae	Vermiliopsis	Vermiliopsis striaticeps	1	0	0	0	0	1	5	3	9	4	3	5	1	4	0	18	6	4	10	0	1	7	0	1	13	5	3	11	0	0	0	0	5	0	0
MBPK18S_001533	family	Serpulidae	0.9717	28043	26192	1851	Opisthokonta	Metazoa	Annelida	Polychaeta	Sabellida	Serpulidae			2694	106	2471	2039	942	659	114	39	111	749	1566	885	1945	1345	1024	132	80	35	2387	172	2152	1059	2414	348	0	46	497	0	159	0	0	0	0	0	0
MBPK18S_001420	family	Serpulidae	0.9429	19109	19109	0	Opisthokonta	Metazoa	Annelida	Polychaeta	Sabellida	Serpulidae			50	284	167	107	191	104	238	806	1372	567	534	831	1270	485	85	3739	1002	1054	1202	63	49	474	182	112	2184	1313	614	16	0	0	0	0	0	14	0
MBPK18S_002598	family	Serpulidae	0.9906	12900	12889	11	Opisthokonta	Metazoa	Annelida	Polychaeta	Sabellida	Serpulidae			50	68	57	693	198	113	1391	291	251	282	0	79	678	0	54	5092	11	168	275	83	26	35	284	594	253	1118	690	0	0	0	0	0	0	0	38
MBPK18S_000633	family	Serpulidae	1	1415	1409	6	Opisthokonta	Metazoa	Annelida	Polychaeta	Sabellida	Serpulidae			0	0	0	0	6	0	0	0	2	0	0	2	0	2	2	0	0	6	2	0	1135	33	3	90	0	0	123	0	0	3	0	0	0	0	0
MBPK18S_001222	family	Serpulidae	0.9429	1021	1016	5	Opisthokonta	Metazoa	Annelida	Polychaeta	Sabellida	Serpulidae			0	0	0	0	0	0	0	0	0	0	0	0	0	0	0	0	1	0	0	0	0	0	0	0	0	0	0	75	744	50	0	0	142	0	4
MBPK18S_000972	family	Serpulidae	0.7953	361	360	1	Opisthokonta	Metazoa	Annelida	Polychaeta	Sabellida	Serpulidae			0	0	0	0	0	0	0	0	0	0	0	0	0	0	1	0	0	0	0	0	0	0	0	0	0	0	0	4	33	22	13	115	22	0	138
MBPK18S_000114	family	Serpulidae	0.92	180	178	2	Opisthokonta	Metazoa	Annelida	Polychaeta	Sabellida	Serpulidae			0	0	0	0	0	0	0	0	0	0	0	0	0	0	0	0	0	0	0	0	0	0	119	0	5	54	0	0	0	0	0	0	0	0	0
MBPK18S_004810	family	Serpulidae	0.9717	174	140	34	Opisthokonta	Metazoa	Annelida	Polychaeta	Sabellida	Serpulidae			9	0	7	9	5	5	2	0	0	0	8	15	12	4	8	0	0	1	15	0	12	11	5	2	0	2	5	0	0	1	0	0	1	0	0
MBPK18S_000852	family	Serpulidae	0.981	133	125	8	Opisthokonta	Metazoa	Annelida	Polychaeta	Sabellida	Serpulidae			0	1	0	2	0	0	10	0	2	3	0	1	4	0	0	59	0	0	2	0	2	0	0	18	0	4	15	0	0	0	0	0	0	0	1
MBPK18S_005714	family	Serpulidae	0.9597	125	95	30	Opisthokonta	Metazoa	Annelida	Polychaeta	Sabellida	Serpulidae			0	0	0	0	0	2	0	3	0	0	0	0	0	0	1	0	0	0	9	0	0	0	0	0	0	5	0	10	8	2	0	1	0	0	4
MBPK18S_001143	family	Serpulidae	0.9333	82	81	1	Opisthokonta	Metazoa	Annelida	Polychaeta	Sabellida	Serpulidae			0	0	0	0	0	0	0	0	0	0	0	0	0	0	0	0	0	0	0	0	0	0	0	0	0	0	0	0	0	0	81	0	0	0	0
MBPK18S_001030	family	Serpulidae	0.8818	45	44	1	Opisthokonta	Metazoa	Annelida	Polychaeta	Sabellida	Serpulidae			0	0	0	2	0	0	2	1	1	1	0	0	1	0	0	1	0	0	0	1	0	1	1	18	2	0	12	0	0	0	0	0	0	0	0
MBPK18S_003935	family	Serpulidae	0.8031	40	39	1	Opisthokonta	Metazoa	Annelida	Polychaeta	Sabellida	Serpulidae			0	0	0	0	0	0	0	0	0	0	0	0	0	0	0	0	0	0	2	17	0	0	14	0	2	4	0	0	0	0	0	0	0	0	0
MBPK18S_007015	family	Serpulidae	0.9811	27	11	16	Opisthokonta	Metazoa	Annelida	Polychaeta	Sabellida	Serpulidae			0	0	0	1	0	0	1	0	0	0	0	0	0	0	0	0	0	0	0	0	9	0	0	0	0	0	0	0	0	0	0	0	0	0	0
MBPK18S_005050	family	Serpulidae	0.8899	27	27	0	Opisthokonta	Metazoa	Annelida	Polychaeta	Sabellida	Serpulidae			0	0	0	0	0	0	0	1	0	0	0	0	0	0	0	0	0	0	0	0	0	0	0	18	0	0	8	0	0	0	0	0	0	0	0
MBPK18S_003141	species	Chaetopterus sarsii	0.99	350	165	185	Opisthokonta	Metazoa	Annelida	Polychaeta	Spionida	Chaetopteridae	Chaetopterus	Chaetopterus sarsii	0	1	0	0	0	0	0	0	0	0	4	0	0	2	0	3	1	1	110	3	0	7	0	8	18	0	4	2	0	0	1	0	0	0	0
MBPK18S_002475	species	Chaetopterus sarsii	0.99	45	45	0	Opisthokonta	Metazoa	Annelida	Polychaeta	Spionida	Chaetopteridae	Chaetopterus	Chaetopterus sarsii	0	0	0	0	0	0	0	0	0	0	0	0	0	0	0	0	0	0	33	0	0	1	0	1	8	0	1	0	0	0	0	0	1	0	0
MBPK18S_003178	genus	Chaetopterus	0.98	5449	5346	103	Opisthokonta	Metazoa	Annelida	Polychaeta	Spionida	Chaetopteridae	Chaetopterus		0	0	0	0	0	0	0	0	0	0	0	0	0	0	0	0	0	0	3989	0	0	283	0	12	856	0	78	66	0	0	0	0	20	0	23
MBPK18S_001283	genus	Chaetopterus	1	368	148	220	Opisthokonta	Metazoa	Annelida	Polychaeta	Spionida	Chaetopteridae	Chaetopterus		0	0	0	0	0	0	0	0	0	0	0	0	0	0	0	0	0	0	2	0	0	0	2	87	0	0	57	0	0	0	0	0	0	0	0
MBPK18S_003112	family	Chaetopteridae	0.98	3364	3360	4	Opisthokonta	Metazoa	Annelida	Polychaeta	Spionida	Chaetopteridae			0	0	0	0	0	0	0	0	3	0	1491	0	130	121	34	212	1304	34	0	0	21	0	5	0	0	0	5	0	0	0	0	0	0	0	0
MBPK18S_002280	family	Chaetopteridae	0.99	122	117	5	Opisthokonta	Metazoa	Annelida	Polychaeta	Spionida	Chaetopteridae			0	0	0	0	0	0	0	0	0	0	54	0	0	4	1	4	52	1	0	0	1	0	0	0	0	0	0	0	0	0	0	0	0	0	0
MBPK18S_004546	family	Cirratulidae	0.9798	5383	3578	1805	Opisthokonta	Metazoa	Annelida	Polychaeta	Spionida	Cirratulidae			147	143	130	84	0	0	14	120	10	112	210	6	268	7	4	1217	89	11	0	0	0	0	0	0	0	12	770	26	36	5	16	0	141	0	0
MBPK18S_002201	family	Cirratulidae	0.98	1555	421	1134	Opisthokonta	Metazoa	Annelida	Polychaeta	Spionida	Cirratulidae			0	0	0	0	0	0	0	289	0	0	0	0	0	82	0	0	0	0	0	21	0	0	4	0	0	0	0	2	4	0	0	2	0	3	0
MBPK18S_002916	family	Cirratulidae	0.9798	239	84	155	Opisthokonta	Metazoa	Annelida	Polychaeta	Spionida	Cirratulidae			3	2	5	3	0	0	0	3	0	2	2	0	7	0	0	27	2	0	0	0	0	0	1	0	0	0	15	5	1	1	1	0	2	0	2
MBPK18S_006529	species	Polydora giardi	0.9796	11748	0	11748	Opisthokonta	Metazoa	Annelida	Polychaeta	Spionida	Spionidae	Polydora	Polydora giardi	0	0	0	0	0	0	0	0	0	0	0	0	0	0	0	0	0	0	0	0	0	0	0	0	0	0	0	0	0	0	0	0	0	0	0
MBPK18S_001610	species	Polydora giardi	0.9898	466	10	456	Opisthokonta	Metazoa	Annelida	Polychaeta	Spionida	Spionidae	Polydora	Polydora giardi	1	0	0	0	0	0	0	0	0	0	0	0	0	0	1	0	0	0	0	0	0	0	0	0	2	0	0	0	0	1	1	0	0	2	0
MBPK18S_001148	species	Polydora uncinata	1	257	2	255	Opisthokonta	Metazoa	Annelida	Polychaeta	Spionida	Spionidae	Polydora	Polydora uncinata	0	0	0	0	0	0	0	0	0	0	0	0	0	0	0	0	0	0	0	0	0	0	1	0	0	0	0	0	0	0	1	0	0	0	0
MBPK18S_000412	genus	Polydora	0.9899	357	0	357	Opisthokonta	Metazoa	Annelida	Polychaeta	Spionida	Spionidae	Polydora		0	0	0	0	0	0	0	0	0	0	0	0	0	0	0	0	0	0	0	0	0	0	0	0	0	0	0	0	0	0	0	0	0	0	0
MBPK18S_001478	family	Spionidae	0.9394	11107	31	11076	Opisthokonta	Metazoa	Annelida	Polychaeta	Spionida	Spionidae			0	0	0	0	0	0	0	0	0	0	0	0	0	0	0	0	0	0	0	0	0	0	0	0	0	0	0	0	0	0	0	0	0	0	0
MBPK18S_003434	family	Spionidae	0.9495	800	288	512	Opisthokonta	Metazoa	Annelida	Polychaeta	Spionida	Spionidae			1	0	0	0	0	6	0	48	42	1	76	0	60	0	2	22	5	0	0	0	0	0	0	0	0	0	0	3	9	0	12	0	0	1	0
MBPK18S_001011	family	Spionidae	1	465	454	11	Opisthokonta	Metazoa	Annelida	Polychaeta	Spionida	Spionidae			0	0	0	0	0	0	17	0	39	0	0	0	0	0	0	36	2	0	0	0	0	0	0	2	0	3	0	0	2	1	2	0	236	38	10
MBPK18S_002088	family	Spionidae	0.99	260	126	134	Opisthokonta	Metazoa	Annelida	Polychaeta	Spionida	Spionidae			1	0	9	0	0	0	0	1	2	0	0	0	2	0	14	9	0	14	0	0	0	0	1	0	0	7	1	0	0	0	0	0	5	49	9
MBPK18S_002355	species	Macrochaeta clavicornis	1	17	2	15	Opisthokonta	Metazoa	Annelida	Polychaeta	Terebellida	Acrocirridae	Macrochaeta	Macrochaeta clavicornis	0	0	0	0	0	0	0	0	0	0	0	0	0	0	0	0	0	0	0	0	0	0	0	0	0	0	0	1	0	0	0	0	0	0	0
MBPK18S_004186	genus	Amphitritides	0.9798	3535	154	3381	Opisthokonta	Metazoa	Annelida	Polychaeta	Terebellida	Terebellidae	Amphitritides		0	0	0	0	0	0	0	43	111	0	0	0	0	0	0	0	0	0	0	0	0	0	0	0	0	0	0	0	0	0	0	0	0	0	0
MBPK18S_002053	family	Terebellidae	0.9798	5727	4575	1152	Opisthokonta	Metazoa	Annelida	Polychaeta	Terebellida	Terebellidae			0	0	0	0	0	0	0	10	0	0	0	0	0	0	15	0	483	309	6	39	0	27	242	232	317	1130	544	57	6	12	57	30	104	356	591
MBPK18S_003572	family	Terebellidae	0.9798	248	177	71	Opisthokonta	Metazoa	Annelida	Polychaeta	Terebellida	Terebellidae			0	0	0	0	0	0	0	0	0	0	0	0	0	0	0	0	20	8	0	21	0	0	6	13	8	41	22	1	0	0	1	1	3	12	19
MBPK18S_004088	order	Terebellida	1	1242	1222	20	Opisthokonta	Metazoa	Annelida	Polychaeta	Terebellida				0	0	0	0	0	0	0	0	39	0	0	0	0	0	0	0	0	0	0	960	3	0	5	2	0	203	6	0	0	1	0	1	0	0	2
MBPK18S_003985	subclass	Palpata	0.8857	2461	2459	2	Opisthokonta	Metazoa	Annelida	Polychaeta					0	0	0	0	0	0	0	0	0	0	0	0	0	0	0	0	0	0	2291	0	0	0	74	53	18	3	16	0	0	0	2	0	2	0	0
MBPK18S_003760	subclass	Palpata	0.9143	21	21	0	Opisthokonta	Metazoa	Annelida	Polychaeta					0	0	0	0	0	0	0	0	0	0	0	1	0	0	0	0	0	0	19	0	0	0	0	1	0	0	0	0	0	0	0	0	0	0	0
MBPK18S_004785	class	Polychaeta	0.9794	8965	8574	391	Opisthokonta	Metazoa	Annelida	Polychaeta					0	0	0	0	0	0	0	0	0	0	687	0	447	0	0	39	0	0	0	0	17	229	153	78	491	52	318	1015	58	102	354	735	1195	1315	686
MBPK18S_006116	class	Polychaeta	0.8962	1869	1866	3	Opisthokonta	Metazoa	Annelida	Polychaeta					0	0	0	0	0	0	0	0	0	0	0	0	0	0	0	0	0	0	0	0	0	0	0	0	0	0	0	245	18	0	390	2	238	43	503
MBPK18S_006058	class	Polychaeta	0.9208	1795	1792	3	Opisthokonta	Metazoa	Annelida	Polychaeta					0	0	0	0	0	0	0	2	0	0	0	0	0	0	0	0	0	0	0	0	0	0	0	0	0	0	0	128	325	0	264	0	15	588	448
MBPK18S_004507	class	Polychaeta	0.8304	1554	1552	2	Opisthokonta	Metazoa	Annelida	Polychaeta					107	661	145	0	0	0	0	3	12	0	500	0	0	0	2	0	9	64	0	0	0	0	0	5	8	34	0	0	0	0	0	0	0	2	0
MBPK18S_002714	class	Polychaeta	0.92	1380	1380	0	Opisthokonta	Metazoa	Annelida	Polychaeta					0	0	0	2	0	0	0	0	0	0	0	0	0	0	0	0	0	0	0	0	0	0	0	0	0	0	2	231	150	218	164	312	282	2	12
MBPK18S_000038	class	Polychaeta	0.9307	398	398	0	Opisthokonta	Metazoa	Annelida	Polychaeta					0	0	0	0	0	0	0	0	0	0	0	0	0	0	0	0	0	0	0	0	0	0	0	0	0	0	0	75	48	0	61	0	0	151	58
MBPK18S_001543	class	Polychaeta	0.9307	216	213	3	Opisthokonta	Metazoa	Annelida	Polychaeta					0	0	0	0	0	0	0	0	0	0	0	0	0	0	0	0	0	0	0	0	1	0	0	6	0	0	206	0	0	0	0	0	0	0	0
MBPK18S_006942	class	Polychaeta	0.9208	77	64	13	Opisthokonta	Metazoa	Annelida	Polychaeta					0	0	0	0	0	0	0	0	2	0	0	0	0	0	0	0	0	2	1	0	1	0	0	0	1	0	0	13	7	6	9	13	8	0	1
MBPK18S_002223	class	Polychaeta	0.9208	45	45	0	Opisthokonta	Metazoa	Annelida	Polychaeta					0	0	0	0	0	0	0	0	0	0	0	0	0	0	1	0	0	0	0	0	0	0	0	0	0	0	0	0	0	0	40	0	0	4	0
MBPK18S_005040	subclass	Scolecida	0.9126	5207	5204	3	Opisthokonta	Metazoa	Annelida	Polychaeta					0	0	0	0	0	0	0	115	0	0	0	0	0	0	17	0	0	481	0	0	0	0	8	0	1872	1959	752	0	0	0	0	0	0	0	0
MBPK18S_006199	subclass	Scolecida	0.9703	2053	18	2035	Opisthokonta	Metazoa	Annelida	Polychaeta					0	0	0	0	0	0	0	0	0	0	0	0	0	0	5	0	4	0	0	0	0	0	5	0	0	0	0	0	0	0	0	0	0	0	0
MBPK18S_003819	subclass	Scolecida	0.9697	66	44	22	Opisthokonta	Metazoa	Annelida	Polychaeta					0	0	7	0	0	0	0	0	0	0	4	0	6	0	0	18	0	0	0	0	0	0	0	0	0	0	9	0	0	0	0	0	0	0	0
MBPK18S_006114	subclass	Scolecida	0.98	3753	1188	2565	Opisthokonta	Metazoa	Annelida	Polychaeta					6	0	0	0	0	0	14	0	0	0	0	0	0	0	0	0	0	0	0	0	0	0	43	31	596	161	0	19	14	3	218	6	4	20	0
MBPK18S_003342	subclass	Scolecida	0.97	2952	0	2952	Opisthokonta	Metazoa	Annelida	Polychaeta					0	0	0	0	0	0	0	0	0	0	0	0	0	0	0	0	0	0	0	0	0	0	0	0	0	0	0	0	0	0	0	0	0	0	0
MBPK18S_003568	subclass	Scolecida	0.98	1668	1157	511	Opisthokonta	Metazoa	Annelida	Polychaeta					0	27	75	17	16	15	93	0	6	2	0	0	62	9	0	175	7	0	15	0	2	10	2	0	12	11	13	28	6	23	21	233	277	0	0
MBPK18S_000162	subclass	Scolecida	0.96	1162	1151	11	Opisthokonta	Metazoa	Annelida	Polychaeta					0	0	1	0	0	1	0	0	0	2	0	0	424	0	0	716	1	0	0	0	0	0	0	0	0	0	0	0	0	0	0	1	0	0	2
MBPK18S_007094	subclass	Scolecida	0.97	355	11	344	Opisthokonta	Metazoa	Annelida	Polychaeta					0	0	0	0	0	0	0	0	0	0	0	0	0	0	0	0	0	0	0	0	0	0	0	0	0	0	2	0	0	0	0	0	0	0	0
MBPK18S_000826	subclass	Scolecida	0.97	202	7	195	Opisthokonta	Metazoa	Annelida	Polychaeta					0	0	0	1	0	0	0	0	0	0	0	0	0	0	1	0	0	0	0	0	0	0	2	0	0	0	0	0	2	0	0	0	0	1	0
MBPK18S_006992	subclass	Scolecida	0.98	300	88	212	Opisthokonta	Metazoa	Annelida	Polychaeta					9	0	1	1	0	0	2	6	0	4	0	0	1	0	1	5	6	1	0	0	0	0	2	0	20	3	2	0	0	0	5	3	13	0	0
MBPK18S_001262	subclass	Scolecida	0.95	101	92	9	Opisthokonta	Metazoa	Annelida	Polychaeta					9	4	0	0	0	0	4	6	3	5	0	14	0	0	0	30	0	17	0	0	0	0	0	0	0	0	0	0	0	0	0	0	0	0	0
MBPK18S_005633	family	Aspidosiphonidae	0.98	2821	2809	12	Opisthokonta	Metazoa	Annelida	Sipuncula	Aspidosiphonidormes	Aspidosiphonidae			0	0	0	0	0	0	2	0	0	0	0	3	0	0	0	12	0	0	1711	0	0	2	3	132	3	3	843	4	0	14	25	9	35	0	8
MBPK18S_005430	family	Aspidosiphonidae	0.98	66	61	5	Opisthokonta	Metazoa	Annelida	Sipuncula	Aspidosiphonidormes	Aspidosiphonidae			0	0	0	0	0	0	0	0	0	0	0	0	0	0	1	1	0	0	44	0	0	1	0	5	0	0	7	0	0	0	0	1	0	0	1
MBPK18S_001352	genus	Golfingia	0.98	70	69	1	Opisthokonta	Metazoa	Annelida	Sipuncula	Golfingiida	Golfingiidae	Golfingia		0	0	0	0	0	0	0	0	0	0	0	0	0	0	0	0	0	0	2	10	0	1	34	0	7	14	0	0	0	0	0	0	0	1	0
MBPK18S_005126	order	Golfingiida	0.98	1025	82	943	Opisthokonta	Metazoa	Annelida	Sipuncula	Golfingiida				0	0	0	0	0	0	0	0	0	0	0	0	0	0	0	2	0	0	0	0	0	0	0	0	0	0	0	2	7	1	4	0	66	0	0
MBPK18S_000701	order	Golfingiida	0.98	665	4	661	Opisthokonta	Metazoa	Annelida	Sipuncula	Golfingiida				0	0	0	0	0	0	0	0	0	0	0	0	0	0	0	0	0	0	0	0	0	0	0	0	0	0	0	0	0	2	0	0	0	0	2
MBPK18S_001588	order	Golfingiida	0.951	172	13	159	Opisthokonta	Metazoa	Annelida	Sipuncula	Golfingiida				0	0	0	0	0	0	0	0	0	0	0	0	0	0	0	0	0	0	0	0	0	0	0	0	0	0	0	0	6	0	3	0	4	0	0
MBPK18S_003379	order	Golfingiida	0.99	139	107	32	Opisthokonta	Metazoa	Annelida	Sipuncula	Golfingiida				0	0	1	0	0	0	0	0	0	0	0	0	0	0	0	0	1	0	0	3	0	0	50	0	20	32	0	0	0	0	0	0	0	0	0
MBPK18S_004966	genus	Phascolosoma	0.9717	8837	6559	2278	Opisthokonta	Metazoa	Annelida	Sipuncula	Phascolosomatiformes	Phascolosomatidae	Phascolosoma		668	134	593	103	25	1465	0	20	338	0	90	61	0	557	1004	0	99	939	0	302	0	0	28	57	0	15	45	0	0	0	0	0	0	0	0
MBPK18S_001095	genus	Phascolosoma	0.9524	58	28	30	Opisthokonta	Metazoa	Annelida	Sipuncula	Phascolosomatiformes	Phascolosomatidae	Phascolosoma		0	3	13	0	0	0	0	0	0	0	0	0	0	0	0	0	0	0	0	7	0	0	0	3	0	1	1	0	0	0	0	0	0	0	0
MBPK18S_005518	genus	Phascolosoma	0.9074	17	5	12	Opisthokonta	Metazoa	Annelida	Sipuncula	Phascolosomatiformes	Phascolosomatidae	Phascolosoma		0	0	0	0	0	1	0	0	1	0	1	0	0	0	1	0	0	1	0	0	0	0	0	0	0	0	0	0	0	0	0	0	0	0	0
MBPK18S_003095	infraclass	Phascolosomatidea	0.99	472	463	9	Opisthokonta	Metazoa	Annelida	Sipuncula	Phascolosomatiformes				2	22	33	23	69	29	8	8	11	9	35	0	27	23	3	18	38	36	4	0	2	7	5	36	0	9	4	1	0	1	0	0	0	0	0
MBPK18S_000882	class	Sipuncula	0.98	19418	19339	79	Opisthokonta	Metazoa	Annelida	Sipuncula					36	1005	1186	781	3106	1363	209	450	491	170	1913	28	932	977	218	587	1675	1389	146	22	118	243	433	1042	47	537	235	0	0	0	0	0	0	0	0
MBPK18S_000578	species	Halacarus sp. AP-2010	1	549	4	545	Opisthokonta	Metazoa	Arthropoda	Arachnida	Trombidiformes	Halacaridae	Halacarus	Halacarus sp. AP-2010	0	0	0	0	0	0	0	0	0	0	0	0	0	0	0	0	0	0	0	0	0	0	2	0	0	0	0	0	0	0	0	0	0	0	0
MBPK18S_004197	species	Rhombognathus levigatoides	0.9307	2283	15	2268	Opisthokonta	Metazoa	Arthropoda	Arachnida	Trombidiformes	Halacaridae	Rhombognathus	Rhombognathus levigatoides	0	0	0	0	0	0	0	7	8	0	0	0	0	0	0	0	0	0	0	0	0	0	0	0	0	0	0	0	0	0	0	0	0	0	0
MBPK18S_000943	species	Rhombognathus levigatoides	0.9038	276	181	95	Opisthokonta	Metazoa	Arthropoda	Arachnida	Trombidiformes	Halacaridae	Rhombognathus	Rhombognathus levigatoides	19	0	0	6	4	0	10	2	0	1	12	25	26	13	15	5	0	40	0	0	2	0	0	0	0	0	0	1	0	0	0	0	0	0	0
MBPK18S_002246	no rank	Anystina	0.9208	116	1	115	Opisthokonta	Metazoa	Arthropoda	Arachnida	Trombidiformes				0	0	0	0	0	0	0	0	0	0	0	0	0	0	0	0	0	0	0	0	0	0	0	0	0	0	1	0	0	0	0	0	0	0	0
MBPK18S_001039	suborder	Prostigmata	0.89	2140	46	2094	Opisthokonta	Metazoa	Arthropoda	Arachnida	Trombidiformes				2	0	0	0	0	0	8	0	0	0	4	8	0	5	0	4	6	0	0	0	0	0	4	0	0	3	0	0	0	0	0	0	0	2	0
MBPK18S_001765	suborder	Prostigmata	0.8812	1088	1080	8	Opisthokonta	Metazoa	Arthropoda	Arachnida	Trombidiformes				2	59	31	2	0	0	59	32	52	90	7	330	78	0	30	242	43	19	0	0	0	0	2	0	0	0	0	0	0	0	0	0	0	0	0
MBPK18S_003237	suborder	Prostigmata	0.9	234	180	54	Opisthokonta	Metazoa	Arthropoda	Arachnida	Trombidiformes				0	0	0	0	0	0	0	0	0	0	0	0	0	0	0	0	1	3	7	9	0	2	1	6	46	8	16	5	0	0	0	0	5	0	35
MBPK18S_001538	suborder	Prostigmata	0.92	155	25	130	Opisthokonta	Metazoa	Arthropoda	Arachnida	Trombidiformes				0	0	0	0	0	0	1	0	0	0	4	0	0	2	0	0	8	0	0	8	0	0	0	0	0	0	0	0	0	1	0	0	0	0	0
MBPK18S_006726	suborder	Prostigmata	0.8911	132	23	109	Opisthokonta	Metazoa	Arthropoda	Arachnida	Trombidiformes				1	0	0	1	0	0	0	1	0	3	0	5	2	0	1	2	0	0	3	0	0	0	0	2	0	0	0	0	0	0	0	0	1	0	0
MBPK18S_000780	suborder	Prostigmata	0.9109	82	1	81	Opisthokonta	Metazoa	Arthropoda	Arachnida	Trombidiformes				0	0	0	1	0	0	0	0	0	0	0	0	0	0	0	0	0	0	0	0	0	0	0	0	0	0	0	0	0	0	0	0	0	0	0
MBPK18S_001248	suborder	Prostigmata	0.901	28	0	28	Opisthokonta	Metazoa	Arthropoda	Arachnida	Trombidiformes				0	0	0	0	0	0	0	0	0	0	0	0	0	0	0	0	0	0	0	0	0	0	0	0	0	0	0	0	0	0	0	0	0	0	0
MBPK18S_004813	suborder	Prostigmata	0.88	11	0	11	Opisthokonta	Metazoa	Arthropoda	Arachnida	Trombidiformes				0	0	0	0	0	0	0	0	0	0	0	0	0	0	0	0	0	0	0	0	0	0	0	0	0	0	0	0	0	0	0	0	0	0	0
MBPK18S_003545	superorder	Acariformes	0.88	2857	1546	1311	Opisthokonta	Metazoa	Arthropoda	Arachnida					0	25	11	5	28	23	28	25	37	0	0	82	0	0	92	19	0	94	190	9	198	199	27	156	60	20	166	0	0	0	7	0	15	0	0
MBPK18S_004554	superorder	Acariformes	0.8812	323	226	97	Opisthokonta	Metazoa	Arthropoda	Arachnida					0	18	0	0	5	7	5	4	3	1	0	10	0	0	2	8	1	10	0	0	0	3	0	17	9	4	9	0	0	0	2	0	67	0	3
MBPK18S_003262	class	Arachnida	0.87	3775	23	3752	Opisthokonta	Metazoa	Arthropoda	Arachnida					0	0	0	0	0	0	0	0	0	0	0	0	0	0	0	0	3	0	0	0	0	0	6	0	0	0	0	0	0	0	6	0	0	0	0
MBPK18S_001303	infraclass	Endopterygota	0.733	191	190	1	Opisthokonta	Metazoa	Arthropoda	Insecta					0	0	0	0	0	0	0	0	0	0	0	0	0	0	0	0	0	0	0	0	1	72	4	8	80	0	25	0	0	0	0	0	0	0	0
MBPK18S_001434	infraclass	Endopterygota	0.7241	88	84	4	Opisthokonta	Metazoa	Arthropoda	Insecta					2	9	2	0	0	0	1	14	2	5	0	8	4	0	0	16	6	12	0	0	0	0	0	0	0	1	2	0	0	0	0	0	0	0	0
MBPK18S_002900	infraclass	Endopterygota	0.7296	28	0	28	Opisthokonta	Metazoa	Arthropoda	Insecta					0	0	0	0	0	0	0	0	0	0	0	0	0	0	0	0	0	0	0	0	0	0	0	0	0	0	0	0	0	0	0	0	0	0	0
MBPK18S_000085	infraclass	Endopterygota	0.7516	31	31	0	Opisthokonta	Metazoa	Arthropoda	Insecta					0	0	0	0	0	0	0	0	0	0	0	0	0	0	0	6	18	7	0	0	0	0	0	0	0	0	0	0	0	0	0	0	0	0	0
MBPK18S_000469	subclass	Neoptera	0.7108	170	170	0	Opisthokonta	Metazoa	Arthropoda	Insecta					0	3	0	2	0	0	31	0	10	0	8	1	0	0	0	8	48	59	0	0	0	0	0	0	0	0	0	0	0	0	0	0	0	0	0
MBPK18S_000985	family	Alpheidae	0.9825	9262	9142	120	Opisthokonta	Metazoa	Arthropoda	Malacostraca	Decapoda	Alpheidae			4	0	0	0	0	0	6	0	0	0	9	0	4170	1698	449	216	103	355	0	0	0	0	85	0	0	0	0	0	0	5	0	1681	11	0	313
MBPK18S_005116	family	Alpheidae	0.9825	24	23	1	Opisthokonta	Metazoa	Arthropoda	Malacostraca	Decapoda	Alpheidae			0	0	0	0	0	0	0	0	0	0	0	0	11	6	1	2	0	1	0	0	0	0	0	0	1	0	0	0	0	0	0	1	0	0	0
MBPK18S_001643	species	Lauridromia dehaani	1	108	108	0	Opisthokonta	Metazoa	Arthropoda	Malacostraca	Decapoda	Dromiidae	Lauridromia	Lauridromia dehaani	0	0	0	0	0	0	0	0	0	0	0	0	0	0	0	0	0	0	0	0	0	0	0	99	0	0	9	0	0	0	0	0	0	0	0
MBPK18S_002684	species	Galathea sp. KES-2008	0.8839	25441	24141	1300	Opisthokonta	Metazoa	Arthropoda	Malacostraca	Decapoda	Galatheidae	Galathea	Galathea sp. KES-2008	20	0	28	2324	199	671	1353	118	23	0	0	0	4050	977	1528	1460	709	276	0	0	0	0	25	1165	0	0	76	0	0	0	2886	1861	3039	157	1079
MBPK18S_004020	species	Galathea sp. KES-2008	0.8839	204	197	7	Opisthokonta	Metazoa	Arthropoda	Malacostraca	Decapoda	Galatheidae	Galathea	Galathea sp. KES-2008	2	0	1	22	0	4	17	0	1	0	0	0	40	10	7	8	10	1	0	0	0	0	1	12	0	1	0	0	0	0	11	14	28	0	5
MBPK18S_005425	species	Hippolyte varians	0.9744	3416	4	3412	Opisthokonta	Metazoa	Arthropoda	Malacostraca	Decapoda	Hippolytidae	Hippolyte	Hippolyte varians	0	0	0	0	0	0	0	0	0	0	0	0	0	0	0	0	0	0	0	0	0	0	4	0	0	0	0	0	0	0	0	0	0	0	0
MBPK18S_000163	genus	Hippolyte	0.9823	1073	994	79	Opisthokonta	Metazoa	Arthropoda	Malacostraca	Decapoda	Hippolytidae	Hippolyte		0	0	0	196	0	113	668	0	9	0	0	0	0	0	1	0	0	0	0	0	0	0	3	0	0	0	0	0	0	0	0	0	2	0	2
MBPK18S_003159	species	Thoralus cranchii	0.9758	16646	3139	13507	Opisthokonta	Metazoa	Arthropoda	Malacostraca	Decapoda	Hippolytidae	Thoralus	Thoralus cranchii	0	0	0	128	0	0	93	0	0	0	0	0	111	0	71	2116	0	49	0	0	0	121	0	0	450	0	0	0	0	0	0	0	0	0	0
MBPK18S_004574	species	Thoralus cranchii	0.9677	552	500	52	Opisthokonta	Metazoa	Arthropoda	Malacostraca	Decapoda	Hippolytidae	Thoralus	Thoralus cranchii	0	0	0	0	0	0	0	0	0	1	0	0	0	0	0	0	0	0	0	0	2	0	0	102	0	0	395	0	0	0	0	0	0	0	0
MBPK18S_000962	species	Thoralus cranchii	0.9839	105	14	91	Opisthokonta	Metazoa	Arthropoda	Malacostraca	Decapoda	Hippolytidae	Thoralus	Thoralus cranchii	0	0	0	2	0	0	0	0	0	0	0	0	0	0	0	10	0	1	0	0	0	1	0	0	0	0	0	0	0	0	0	0	0	0	0
MBPK18S_001225	family	Paguridae	0.9823	6602	1757	4845	Opisthokonta	Metazoa	Arthropoda	Malacostraca	Decapoda	Paguridae			0	0	0	133	449	458	0	0	0	0	0	0	74	0	160	0	7	0	0	0	0	0	14	88	0	0	344	0	0	0	17	0	0	0	0
MBPK18S_000910	family	Processidae	0.9727	718	30	688	Opisthokonta	Metazoa	Arthropoda	Malacostraca	Decapoda	Processidae			0	0	0	0	0	0	0	0	3	0	0	0	0	0	3	0	0	0	0	0	0	0	0	0	0	0	0	0	0	0	0	0	0	0	0
MBPK18S_003244	infraorder	Caridea	0.8571	2696	1724	972	Opisthokonta	Metazoa	Arthropoda	Malacostraca	Decapoda				0	0	0	0	0	23	0	587	1114	0	0	0	0	0	0	0	0	0	0	0	0	0	0	0	0	0	0	0	0	0	0	0	0	0	0
MBPK18S_000517	infraorder	Caridea	0.9737	301	1	300	Opisthokonta	Metazoa	Arthropoda	Malacostraca	Decapoda				0	0	0	0	0	0	0	0	0	0	0	0	0	0	0	0	0	0	0	0	0	0	0	0	0	0	0	0	1	0	0	0	0	0	0
MBPK18S_007054	infraorder	Caridea	0.8655	52	6	46	Opisthokonta	Metazoa	Arthropoda	Malacostraca	Decapoda				0	0	0	0	0	0	0	4	2	0	0	0	0	0	0	0	0	0	0	0	0	0	0	0	0	0	0	0	0	0	0	0	0	0	0
MBPK18S_005688	infraorder	Caridea	0.8947	31	31	0	Opisthokonta	Metazoa	Arthropoda	Malacostraca	Decapoda				0	0	0	0	0	0	0	0	0	0	0	0	14	6	1	0	0	2	0	0	0	0	0	0	0	0	0	0	0	0	0	8	0	0	0
MBPK18S_003704	no rank	Eubrachyura	0.9649	95	72	23	Opisthokonta	Metazoa	Arthropoda	Malacostraca	Decapoda				1	0	0	42	2	2	0	0	0	0	0	0	10	3	0	1	0	0	0	0	0	0	1	6	1	1	1	0	0	0	0	0	0	0	1
MBPK18S_004584	no rank	Heterotremata	0.9823	30587	7577	23010	Opisthokonta	Metazoa	Arthropoda	Malacostraca	Decapoda				0	299	175	24	3176	0	0	347	0	0	0	0	0	0	572	0	0	0	0	0	0	2871	24	0	0	0	0	0	0	0	45	0	0	0	0
MBPK18S_004814	no rank	Heterotremata	0.9823	3315	844	2471	Opisthokonta	Metazoa	Arthropoda	Malacostraca	Decapoda				3	0	0	725	16	0	9	0	0	0	0	0	0	0	75	0	2	0	0	0	0	0	0	0	0	0	0	0	0	3	0	0	0	0	0
MBPK18S_003555	suborder	Pleocyemata	0.9735	11321	11278	43	Opisthokonta	Metazoa	Arthropoda	Malacostraca	Decapoda				7	0	0	644	1882	1391	0	579	0	0	373	0	1405	1879	207	96	432	0	0	0	6	0	6	2077	0	0	276	4	0	5	0	0	0	0	0
MBPK18S_002919	suborder	Pleocyemata	0.9646	9977	7224	2753	Opisthokonta	Metazoa	Arthropoda	Malacostraca	Decapoda				9	125	68	2881	123	0	0	0	0	14	0	0	1846	682	105	43	0	0	0	0	388	0	382	329	178	29	7	0	0	0	5	0	0	0	0
MBPK18S_003022	suborder	Pleocyemata	0.9052	8344	8286	58	Opisthokonta	Metazoa	Arthropoda	Malacostraca	Decapoda				12	0	0	3406	140	0	13	8	0	0	0	0	4227	246	4	169	44	0	0	0	0	0	11	0	0	6	0	0	0	0	0	0	0	0	0
MBPK18S_004841	suborder	Pleocyemata	0.9558	1967	10	1957	Opisthokonta	Metazoa	Arthropoda	Malacostraca	Decapoda				0	0	0	3	0	2	0	0	0	0	0	0	0	0	0	0	0	0	0	0	0	0	2	0	0	0	0	0	0	0	0	0	0	0	0
MBPK18S_004343	suborder	Pleocyemata	0.9737	1028	1025	3	Opisthokonta	Metazoa	Arthropoda	Malacostraca	Decapoda				0	0	0	0	0	0	2	0	0	1	0	0	0	0	0	0	0	0	0	0	0	1008	0	0	0	0	0	1	0	0	13	0	0	0	0
MBPK18S_002471	suborder	Pleocyemata	0.9735	187	31	156	Opisthokonta	Metazoa	Arthropoda	Malacostraca	Decapoda				0	0	0	0	15	0	0	0	0	0	0	0	1	0	0	0	0	0	0	0	0	10	3	0	0	0	0	0	0	0	0	1	0	0	0
MBPK18S_004820	suborder	Pleocyemata	0.9381	103	22	81	Opisthokonta	Metazoa	Arthropoda	Malacostraca	Decapoda				0	2	0	0	7	0	0	2	0	0	0	0	0	0	0	0	0	0	0	0	1	5	1	4	0	0	0	0	0	0	0	0	0	0	0
MBPK18S_002463	suborder	Pleocyemata	0.9298	13	13	0	Opisthokonta	Metazoa	Arthropoda	Malacostraca	Decapoda				0	0	0	13	0	0	0	0	0	0	0	0	0	0	0	0	0	0	0	0	0	0	0	0	0	0	0	0	0	0	0	0	0	0	0
MBPK18S_001838	family	Euphausiidae	1	85	79	6	Opisthokonta	Metazoa	Arthropoda	Malacostraca	Euphausiacea	Euphausiidae			2	0	0	0	0	0	0	0	0	0	0	0	0	0	0	6	2	2	7	0	10	0	7	10	0	18	8	0	0	1	1	0	0	4	1
MBPK18S_004206	species	Nebalia sp. 1 BMR-2008	1	12	0	12	Opisthokonta	Metazoa	Arthropoda	Malacostraca	Leptostraca	Nebaliidae	Nebalia	Nebalia sp. 1 BMR-2008	0	0	0	0	0	0	0	0	0	0	0	0	0	0	0	0	0	0	0	0	0	0	0	0	0	0	0	0	0	0	0	0	0	0	0
MBPK18S_000646	species	Siriella clausi	1	294	286	8	Opisthokonta	Metazoa	Arthropoda	Malacostraca	Mysida	Mysidae	Siriella	Siriella clausi	0	0	3	0	0	0	0	272	0	0	0	0	0	0	1	0	0	0	0	0	0	0	0	0	0	0	0	0	0	0	0	0	0	10	0
MBPK18S_000686	family	Mysidae	0.9714	545	545	0	Opisthokonta	Metazoa	Arthropoda	Malacostraca	Mysida	Mysidae			0	0	0	0	0	0	0	0	0	0	0	0	0	0	0	0	0	0	0	0	0	0	0	0	525	0	0	0	0	0	0	0	0	20	0
MBPK18S_000792	no rank	Unipeltata	0.9906	28	28	0	Opisthokonta	Metazoa	Arthropoda	Malacostraca	Stomatopoda				0	0	0	0	0	0	0	0	0	0	0	0	0	0	0	0	0	0	0	0	0	0	0	0	0	0	0	0	0	0	0	0	0	0	0
MBPK18S_006269	no rank	Eumalacostraca	1	1087	390	697	Opisthokonta	Metazoa	Arthropoda	Malacostraca					0	18	4	38	128	0	0	8	0	0	0	0	60	11	20	0	0	0	0	0	12	64	9	6	4	3	0	0	0	0	1	0	0	0	0
MBPK18S_001621	species	Trypetesa lampas	1	214	210	4	Opisthokonta	Metazoa	Arthropoda	Maxillopoda	Apygophora	Trypetesidae	Trypetesa	Trypetesa lampas	0	0	0	4	0	0	0	0	0	0	206	0	0	0	0	0	0	0	0	0	0	0	0	0	0	0	0	0	0	0	0	0	0	0	0
MBPK18S_007052	species	Acartia clausii	0.976	953	951	2	Opisthokonta	Metazoa	Arthropoda	Maxillopoda	Calanoida	Acartiidae	Acartia	Acartia clausii	0	0	0	0	0	0	0	0	0	0	0	0	0	0	0	0	0	0	38	0	21	0	0	0	2	0	73	167	20	3	128	7	19	3	381
MBPK18S_005013	species	Acartia clausii	0.984	521	2	519	Opisthokonta	Metazoa	Arthropoda	Maxillopoda	Calanoida	Acartiidae	Acartia	Acartia clausii	0	0	0	0	0	0	0	0	0	0	2	0	0	0	0	0	0	0	0	0	0	0	0	0	0	0	0	0	0	0	0	0	0	0	0
MBPK18S_003903	species	Acartia pacifica	0.7643	16	15	1	Opisthokonta	Metazoa	Arthropoda	Maxillopoda	Calanoida	Acartiidae	Acartia	Acartia pacifica	0	0	0	0	0	0	0	0	0	0	0	0	0	0	0	0	0	0	0	0	0	0	0	0	0	0	0	0	0	0	0	0	1	0	14
MBPK18S_004096	family	Calanidae	0.99	194	110	84	Opisthokonta	Metazoa	Arthropoda	Maxillopoda	Calanoida	Calanidae			2	4	2	2	8	0	20	11	10	4	0	3	0	6	2	4	0	17	0	3	3	0	0	2	2	1	1	1	0	0	0	0	1	0	0
MBPK18S_001113	genus	Calocalanus	1	65	65	0	Opisthokonta	Metazoa	Arthropoda	Maxillopoda	Calanoida	Calocalanidae	Calocalanus		1	0	4	0	1	0	1	0	0	1	0	2	0	0	0	1	0	0	3	14	0	5	11	1	8	5	3	0	1	0	2	0	1	0	0
MBPK18S_005304	species	Centropages typicus	0.9901	3077	32	3045	Opisthokonta	Metazoa	Arthropoda	Maxillopoda	Calanoida	Centropagidae	Centropages	Centropages typicus	0	0	0	0	0	0	0	0	0	0	0	0	0	0	3	0	0	0	0	0	4	0	3	4	4	6	0	0	0	0	0	0	4	0	0
MBPK18S_003073	species	Centropages typicus	0.99	116	37	79	Opisthokonta	Metazoa	Arthropoda	Maxillopoda	Calanoida	Centropagidae	Centropages	Centropages typicus	0	0	0	0	0	0	0	0	0	0	0	0	0	0	0	0	0	0	0	1	0	0	1	2	0	0	1	0	1	0	0	1	4	14	0
MBPK18S_006458	species	Isias clavipes	0.98	511	508	3	Opisthokonta	Metazoa	Arthropoda	Maxillopoda	Calanoida	Centropagidae	Isias	Isias clavipes	0	0	0	0	0	0	0	0	0	0	0	0	0	0	0	0	0	0	0	0	0	2	0	0	0	0	0	1	52	5	3	39	119	4	13
MBPK18S_000702	species	Clausocalanus furcatus	1	333	321	12	Opisthokonta	Metazoa	Arthropoda	Maxillopoda	Calanoida	Clausocalanidae	Clausocalanus	Clausocalanus furcatus	32	20	16	11	7	0	21	10	7	14	4	50	7	12	6	22	18	10	2	4	5	0	3	5	5	3	2	0	2	0	1	5	3	4	9
MBPK18S_000339	genus	Paracalanus	0.99	234	20	214	Opisthokonta	Metazoa	Arthropoda	Maxillopoda	Calanoida	Paracalanidae	Paracalanus		1	0	0	0	0	0	0	0	2	0	0	2	2	0	0	2	6	1	0	0	0	0	1	0	0	0	1	0	0	1	0	0	0	0	0
MBPK18S_000519	genus	Paracalanus	0.98	124	123	1	Opisthokonta	Metazoa	Arthropoda	Maxillopoda	Calanoida	Paracalanidae	Paracalanus		4	7	14	3	0	1	13	2	1	6	2	14	2	0	0	15	1	6	0	1	0	0	1	0	3	27	0	0	0	0	0	0	0	0	0
MBPK18S_001231	genus	Temora	0.9798	350	347	3	Opisthokonta	Metazoa	Arthropoda	Maxillopoda	Calanoida	Temoridae	Temora		6	16	22	4	2	2	2	15	37	4	3	50	6	0	4	147	10	17	0	0	0	0	0	0	0	0	0	0	0	0	0	0	0	0	0
MBPK18S_001309	order	Calanoida	0.9216	1186	1159	27	Opisthokonta	Metazoa	Arthropoda	Maxillopoda	Calanoida				0	0	0	0	0	0	0	2	0	0	0	0	0	0	0	129	12	50	0	0	6	0	11	0	207	36	62	2	0	0	0	11	0	94	317
MBPK18S_003435	order	Calanoida	0.93	324	320	4	Opisthokonta	Metazoa	Arthropoda	Maxillopoda	Calanoida				15	9	4	5	0	0	34	10	6	8	1	25	3	0	2	177	10	8	0	0	0	0	2	0	0	0	0	0	0	0	0	0	0	0	0
MBPK18S_001375	order	Calanoida	0.96	207	0	207	Opisthokonta	Metazoa	Arthropoda	Maxillopoda	Calanoida				0	0	0	0	0	0	0	0	0	0	0	0	0	0	0	0	0	0	0	0	0	0	0	0	0	0	0	0	0	0	0	0	0	0	0
MBPK18S_005141	order	Calanoida	0.9307	169	9	160	Opisthokonta	Metazoa	Arthropoda	Maxillopoda	Calanoida				0	0	0	0	0	0	0	0	0	0	0	0	0	0	0	0	0	0	0	0	0	0	0	0	2	0	0	0	0	0	0	0	0	1	4
MBPK18S_004566	species	Paracyclopina nana	0.951	136	136	0	Opisthokonta	Metazoa	Arthropoda	Maxillopoda	Cyclopoida	Cyclopettidae	Paracyclopina	Paracyclopina nana	13	10	7	8	6	4	4	2	7	8	2	19	4	0	4	4	3	23	0	0	1	0	1	0	2	0	2	0	0	0	1	0	1	0	0
MBPK18S_004116	genus	Euryte	0.98	2248	2177	71	Opisthokonta	Metazoa	Arthropoda	Maxillopoda	Cyclopoida	Cyclopidae	Euryte		4	0	2	0	0	2	318	138	127	4	14	2	3	0	3	319	119	310	0	0	3	31	0	0	123	144	427	0	2	0	0	0	0	38	13
MBPK18S_000846	family	Cyclopidae	0.8857	16	16	0	Opisthokonta	Metazoa	Arthropoda	Maxillopoda	Cyclopoida	Cyclopidae			0	0	0	0	0	0	0	0	0	0	0	0	0	0	0	16	0	0	0	0	0	0	0	0	0	0	0	0	0	0	0	0	0	0	0
MBPK18S_003931	species	Cyclopina agilis	0.9802	5910	1245	4665	Opisthokonta	Metazoa	Arthropoda	Maxillopoda	Cyclopoida	Cyclopinidae	Cyclopina	Cyclopina agilis	0	0	0	0	0	0	286	71	44	6	0	0	0	0	0	131	42	44	0	0	0	0	0	0	200	89	122	0	0	5	6	16	21	88	53
MBPK18S_002730	species	Cyclopina agilis	0.9901	646	241	405	Opisthokonta	Metazoa	Arthropoda	Maxillopoda	Cyclopoida	Cyclopinidae	Cyclopina	Cyclopina agilis	0	0	0	0	0	0	19	2	0	0	0	0	0	0	1	0	2	5	0	0	0	0	2	0	67	76	12	0	2	1	9	6	2	11	20
MBPK18S_003556	species	Notodelphys prasina	0.9208	278	178	100	Opisthokonta	Metazoa	Arthropoda	Maxillopoda	Cyclopoida	Notodelphyidae	Notodelphys	Notodelphys prasina	0	1	1	0	0	0	2	16	9	0	1	0	0	1	0	5	7	8	0	0	0	0	0	0	16	10	5	0	5	0	1	2	10	36	40
MBPK18S_001016	species	Notodelphys prasina	0.9223	247	10	237	Opisthokonta	Metazoa	Arthropoda	Maxillopoda	Cyclopoida	Notodelphyidae	Notodelphys	Notodelphys prasina	0	0	0	0	0	0	0	0	0	0	0	0	0	0	0	0	0	0	0	0	0	0	0	0	0	0	0	0	3	0	4	3	0	0	0
MBPK18S_002173	species	Notodelphys prasina	0.9151	84	83	1	Opisthokonta	Metazoa	Arthropoda	Maxillopoda	Cyclopoida	Notodelphyidae	Notodelphys	Notodelphys prasina	1	0	0	0	0	0	0	0	0	0	0	0	0	0	0	0	0	0	0	0	1	0	0	0	0	0	0	12	0	21	4	0	44	0	0
MBPK18S_001036	species	Oithona nana	1	267	45	222	Opisthokonta	Metazoa	Arthropoda	Maxillopoda	Cyclopoida	Oithonidae	Oithona	Oithona nana	1	1	6	3	0	0	0	3	7	0	0	5	0	0	0	4	1	3	3	1	4	0	0	0	0	2	1	0	0	0	0	0	0	0	0
MBPK18S_006253	genus	Oithona	0.94	521	489	32	Opisthokonta	Metazoa	Arthropoda	Maxillopoda	Cyclopoida	Oithonidae	Oithona		54	45	28	15	11	0	16	12	22	15	15	115	9	14	5	22	14	24	4	0	1	6	1	6	12	13	3	1	5	0	0	0	0	0	0
MBPK18S_000692	genus	Oithona	1	218	135	83	Opisthokonta	Metazoa	Arthropoda	Maxillopoda	Cyclopoida	Oithonidae	Oithona		0	3	0	0	2	2	0	0	2	0	0	6	0	0	2	0	2	0	15	1	14	11	13	12	14	5	13	3	1	0	1	2	10	1	0
MBPK18S_001864	family	Oithonidae	0.9223	221	0	221	Opisthokonta	Metazoa	Arthropoda	Maxillopoda	Cyclopoida	Oithonidae			0	0	0	0	0	0	0	0	0	0	0	0	0	0	0	0	0	0	0	0	0	0	0	0	0	0	0	0	0	0	0	0	0	0	0
MBPK18S_001604	family	Rhynchomolgidae	0.9307	363	200	163	Opisthokonta	Metazoa	Arthropoda	Maxillopoda	Cyclopoida	Rhynchomolgidae			1	0	0	0	0	0	20	4	8	0	0	0	0	0	0	15	1	29	0	0	0	0	0	0	107	15	0	0	0	0	0	0	0	0	0
MBPK18S_004484	order	Cyclopoida	0.9327	1913	2	1911	Opisthokonta	Metazoa	Arthropoda	Maxillopoda	Cyclopoida				0	0	0	0	0	0	0	0	0	0	0	0	0	0	0	2	0	0	0	0	0	0	0	0	0	0	0	0	0	0	0	0	0	0	0
MBPK18S_002515	order	Cyclopoida	0.9406	122	0	122	Opisthokonta	Metazoa	Arthropoda	Maxillopoda	Cyclopoida				0	0	0	0	0	0	0	0	0	0	0	0	0	0	0	0	0	0	0	0	0	0	0	0	0	0	0	0	0	0	0	0	0	0	0
MBPK18S_003357	order	Cyclopoida	0.932	822	2	820	Opisthokonta	Metazoa	Arthropoda	Maxillopoda	Cyclopoida				0	0	0	0	2	0	0	0	0	0	0	0	0	0	0	0	0	0	0	0	0	0	0	0	0	0	0	0	0	0	0	0	0	0	0
MBPK18S_006023	order	Cyclopoida	0.9604	475	467	8	Opisthokonta	Metazoa	Arthropoda	Maxillopoda	Cyclopoida				0	0	0	0	0	0	0	0	0	0	0	0	0	0	0	0	0	0	0	0	0	0	0	0	4	0	0	1	4	0	6	9	11	358	58
MBPK18S_001562	order	Cyclopoida	0.951	292	216	76	Opisthokonta	Metazoa	Arthropoda	Maxillopoda	Cyclopoida				0	0	0	0	0	0	3	7	5	0	0	0	0	0	0	0	0	0	0	0	0	0	0	0	8	0	0	0	0	0	8	10	13	59	24
MBPK18S_001338	order	Cyclopoida	0.9118	155	0	155	Opisthokonta	Metazoa	Arthropoda	Maxillopoda	Cyclopoida				0	0	0	0	0	0	0	0	0	0	0	0	0	0	0	0	0	0	0	0	0	0	0	0	0	0	0	0	0	0	0	0	0	0	0
MBPK18S_000946	order	Cyclopoida	0.9135	53	52	1	Opisthokonta	Metazoa	Arthropoda	Maxillopoda	Cyclopoida				0	0	0	0	0	0	1	0	0	1	0	0	5	0	2	0	0	0	0	0	0	0	0	0	0	0	0	0	0	0	41	0	0	2	0
MBPK18S_003671	order	Cyclopoida	0.9412	51	44	7	Opisthokonta	Metazoa	Arthropoda	Maxillopoda	Cyclopoida				0	0	0	0	0	0	0	0	0	0	6	0	0	0	0	1	0	5	0	0	0	1	0	0	0	0	0	0	0	0	31	0	0	0	0
MBPK18S_001006	species	Ameira scotti	0.9126	7468	1629	5839	Opisthokonta	Metazoa	Arthropoda	Maxillopoda	Harpacticoida	Ameiridae	Ameira	Ameira scotti	0	0	0	0	0	12	77	70	83	0	0	0	0	0	0	124	121	157	0	0	0	0	0	0	34	12	78	0	6	0	0	38	15	312	282
MBPK18S_003312	species	Ameira scotti	0.9126	1259	705	554	Opisthokonta	Metazoa	Arthropoda	Maxillopoda	Harpacticoida	Ameiridae	Ameira	Ameira scotti	0	0	0	0	0	0	8	8	36	0	0	0	2	0	0	58	45	21	0	0	0	0	0	0	21	3	31	0	0	6	10	39	32	127	124
MBPK18S_000760	species	Eurycletodes laticauda	1	389	248	141	Opisthokonta	Metazoa	Arthropoda	Maxillopoda	Harpacticoida	Argestidae	Eurycletodes	Eurycletodes laticauda	0	0	0	0	0	0	0	0	0	0	0	0	0	0	0	0	0	0	0	0	0	0	0	0	0	0	0	3	3	1	27	29	57	40	63
MBPK18S_001939	species	Dactylopusia sp. New Caledonia-RJH-2007	0.97	86	75	11	Opisthokonta	Metazoa	Arthropoda	Maxillopoda	Harpacticoida	Dactylopusiidae	Dactylopusia	Dactylopusia sp. New Caledonia-RJH-2007	0	0	0	0	0	0	11	0	0	0	0	0	0	0	0	0	0	6	0	0	0	0	0	0	13	9	29	0	0	0	0	0	0	7	0
MBPK18S_002461	species	Diarthrodes sp. 2 New Caledonia-RJH-2007	0.96	1955	1530	425	Opisthokonta	Metazoa	Arthropoda	Maxillopoda	Harpacticoida	Dactylopusiidae	Diarthrodes	Diarthrodes sp. 2 New Caledonia-RJH-2007	0	0	0	0	0	0	0	0	0	0	0	0	0	0	0	0	0	16	3	2	4	0	2	0	613	277	611	0	0	0	0	0	0	0	2
MBPK18S_000121	species	Diarthrodes sp. 2 New Caledonia-RJH-2007	0.95	321	221	100	Opisthokonta	Metazoa	Arthropoda	Maxillopoda	Harpacticoida	Dactylopusiidae	Diarthrodes	Diarthrodes sp. 2 New Caledonia-RJH-2007	0	0	0	0	0	0	14	4	3	7	0	0	2	0	0	22	82	87	0	0	0	0	0	0	0	0	0	0	0	0	0	0	0	0	0
MBPK18S_000950	species	Sewellia tropica	0.98	1943	647	1296	Opisthokonta	Metazoa	Arthropoda	Maxillopoda	Harpacticoida	Dactylopusiidae	Sewellia	Sewellia tropica	0	0	0	0	0	0	0	0	0	0	0	0	0	0	0	130	27	0	0	0	0	0	0	0	17	61	31	0	0	0	0	0	0	34	242
MBPK18S_003501	species	Harpacticus sp. France_RJH_2007	0.98	19837	7624	12213	Opisthokonta	Metazoa	Arthropoda	Maxillopoda	Harpacticoida	Harpacticidae	Harpacticus	Harpacticus sp. France_RJH_2007	0	0	0	0	0	0	2465	1410	851	0	0	0	0	0	0	299	317	376	0	0	0	0	12	0	373	101	149	0	0	0	0	0	145	164	662
MBPK18S_000796	species	Harpacticus sp. France_RJH_2007	0.99	718	302	416	Opisthokonta	Metazoa	Arthropoda	Maxillopoda	Harpacticoida	Harpacticidae	Harpacticus	Harpacticus sp. France_RJH_2007	0	0	0	0	0	0	57	32	30	0	0	0	0	2	0	10	8	13	7	0	0	3	0	0	12	5	12	0	0	0	0	0	7	7	85
MBPK18S_003870	species	Diosaccus sp. New Caledonia-RJH-2007	0.94	160	158	2	Opisthokonta	Metazoa	Arthropoda	Maxillopoda	Harpacticoida	Miraciidae	Diosaccus	Diosaccus sp. New Caledonia-RJH-2007	0	0	0	0	0	0	9	0	0	0	0	0	0	0	0	139	10	0	0	0	0	0	0	0	0	0	0	0	0	0	0	0	0	0	0
MBPK18S_002168	species	Miracia efferata	0.9223	51	42	9	Opisthokonta	Metazoa	Arthropoda	Maxillopoda	Harpacticoida	Miraciidae	Miracia	Miracia efferata	0	0	0	0	0	0	2	0	0	0	0	0	0	0	0	11	0	1	0	0	0	0	0	0	12	15	1	0	0	0	0	0	0	0	0
MBPK18S_000208	species	Stenhelia sp. Greenland-RJH-2007	0.875	7539	639	6900	Opisthokonta	Metazoa	Arthropoda	Maxillopoda	Harpacticoida	Miraciidae	Stenhelia	Stenhelia sp. Greenland-RJH-2007	0	0	0	0	0	0	8	0	0	0	0	0	0	0	0	0	0	0	9	0	0	0	8	0	17	6	0	0	0	0	0	0	0	127	411
MBPK18S_003756	species	Stenhelia sp. Greenland-RJH-2007	0.8846	2587	2207	380	Opisthokonta	Metazoa	Arthropoda	Maxillopoda	Harpacticoida	Miraciidae	Stenhelia	Stenhelia sp. Greenland-RJH-2007	0	0	0	0	0	3	542	13	7	0	0	0	0	0	0	420	180	411	0	2	2	0	2	0	35	57	531	0	0	0	0	0	0	0	0
MBPK18S_001108	species	Stenhelia sp. Greenland-RJH-2007	0.9806	399	397	2	Opisthokonta	Metazoa	Arthropoda	Maxillopoda	Harpacticoida	Miraciidae	Stenhelia	Stenhelia sp. Greenland-RJH-2007	0	0	0	0	0	0	0	0	0	0	0	0	0	0	0	0	0	0	0	0	0	0	0	0	0	5	0	0	0	0	0	0	2	137	173
MBPK18S_000965	species	Stenhelia sp. Greenland-RJH-2007	0.8952	259	136	123	Opisthokonta	Metazoa	Arthropoda	Maxillopoda	Harpacticoida	Miraciidae	Stenhelia	Stenhelia sp. Greenland-RJH-2007	0	0	0	1	0	0	15	14	12	0	15	0	0	0	1	46	29	3	0	0	0	0	0	0	0	0	0	0	0	0	0	0	0	0	0
MBPK18S_000473	species	Stenhelia sp. Greenland-RJH-2007	0.9612	179	173	6	Opisthokonta	Metazoa	Arthropoda	Maxillopoda	Harpacticoida	Miraciidae	Stenhelia	Stenhelia sp. Greenland-RJH-2007	0	0	0	0	0	0	10	0	0	0	8	1	9	2	0	31	61	49	0	0	1	0	0	0	0	0	0	0	0	0	0	1	0	0	0
MBPK18S_002795	species	Stenhelia sp. Greenland-RJH-2007	0.8846	86	66	20	Opisthokonta	Metazoa	Arthropoda	Maxillopoda	Harpacticoida	Miraciidae	Stenhelia	Stenhelia sp. Greenland-RJH-2007	0	0	0	0	0	0	14	0	0	0	0	0	0	0	0	14	8	10	0	0	0	0	0	0	0	2	18	0	0	0	0	0	0	0	0
MBPK18S_003679	species	Stenhelia sp. Greenland-RJH-2007	0.8932	53	5	48	Opisthokonta	Metazoa	Arthropoda	Maxillopoda	Harpacticoida	Miraciidae	Stenhelia	Stenhelia sp. Greenland-RJH-2007	0	0	0	0	0	0	0	0	0	0	0	0	1	0	0	0	1	0	0	0	0	0	1	0	1	0	0	0	0	0	0	0	0	0	1
MBPK18S_001626	species	Stenhelia sp. Greenland-RJH-2007	0.9429	32	32	0	Opisthokonta	Metazoa	Arthropoda	Maxillopoda	Harpacticoida	Miraciidae	Stenhelia	Stenhelia sp. Greenland-RJH-2007	0	0	0	0	0	0	0	0	0	0	0	0	0	0	0	0	0	0	0	0	0	0	0	0	4	0	13	0	0	0	0	0	0	2	1
MBPK18S_001227	species	Typhlamphiascus typhlops	0.932	129	111	18	Opisthokonta	Metazoa	Arthropoda	Maxillopoda	Harpacticoida	Miraciidae	Typhlamphiascus	Typhlamphiascus typhlops	0	2	2	0	0	0	0	0	1	0	0	0	0	0	0	0	0	8	5	0	7	0	0	2	9	5	70	0	0	0	0	0	0	0	0
MBPK18S_001655	species	Parastenhelia sp. New Caledonia-RJH-2007	0.9806	13796	2117	11679	Opisthokonta	Metazoa	Arthropoda	Maxillopoda	Harpacticoida	Parastenheliidae	Parastenhelia	Parastenhelia sp. New Caledonia-RJH-2007	0	0	0	0	0	0	122	92	144	9	18	0	0	0	0	501	976	168	0	0	0	0	7	10	0	0	39	0	0	0	0	0	0	0	0
MBPK18S_005643	species	Parastenhelia sp. New Caledonia-RJH-2007	0.9709	67	15	52	Opisthokonta	Metazoa	Arthropoda	Maxillopoda	Harpacticoida	Parastenheliidae	Parastenhelia	Parastenhelia sp. New Caledonia-RJH-2007	0	0	0	0	0	0	0	0	0	0	0	0	0	0	0	2	10	2	0	0	0	0	1	0	0	0	0	0	0	0	0	0	0	0	0
MBPK18S_000117	species	Tachidius triangularis	0.9604	19	0	19	Opisthokonta	Metazoa	Arthropoda	Maxillopoda	Harpacticoida	Tachidiidae	Tachidius	Tachidius triangularis	0	0	0	0	0	0	0	0	0	0	0	0	0	0	0	0	0	0	0	0	0	0	0	0	0	0	0	0	0	0	0	0	0	0	0
MBPK18S_003846	species	Paramenophia sp. New Caledonia-RJH-2007	0.9706	139	117	22	Opisthokonta	Metazoa	Arthropoda	Maxillopoda	Harpacticoida	Thalestridae	Paramenophia	Paramenophia sp. New Caledonia-RJH-2007	0	6	5	0	9	1	0	25	2	0	0	0	1	0	0	4	1	1	0	0	0	0	0	4	3	5	22	0	0	3	1	1	4	6	12
MBPK18S_003378	species	Paramenophia sp. New Caledonia-RJH-2007	0.9706	91	48	43	Opisthokonta	Metazoa	Arthropoda	Maxillopoda	Harpacticoida	Thalestridae	Paramenophia	Paramenophia sp. New Caledonia-RJH-2007	0	0	0	0	0	0	0	0	0	0	0	0	0	0	0	0	0	0	0	0	0	0	0	0	0	0	0	0	0	0	1	0	1	0	39
MBPK18S_003128	species	Phyllothalestris sp. New Caledonia-RJH-2007	0.97	1307	275	1032	Opisthokonta	Metazoa	Arthropoda	Maxillopoda	Harpacticoida	Thalestridae	Phyllothalestris	Phyllothalestris sp. New Caledonia-RJH-2007	0	0	0	0	0	0	48	22	83	0	0	0	0	0	2	26	13	28	0	0	0	0	0	0	13	0	29	0	0	0	0	0	0	0	0
MBPK18S_001760	species	Phyllothalestris sp. New Caledonia-RJH-2007	1	680	21	659	Opisthokonta	Metazoa	Arthropoda	Maxillopoda	Harpacticoida	Thalestridae	Phyllothalestris	Phyllothalestris sp. New Caledonia-RJH-2007	0	0	0	0	0	1	0	0	0	0	0	0	0	0	1	0	0	0	0	0	0	0	0	0	15	0	2	0	0	1	0	0	0	1	0
MBPK18S_003485	species	Tisbe cf. tenera CCUMP 44	0.9706	1400	852	548	Opisthokonta	Metazoa	Arthropoda	Maxillopoda	Harpacticoida	Tisbidae	Tisbe	Tisbe cf. tenera CCUMP 44	0	0	0	0	0	0	44	24	67	0	0	0	0	0	0	31	12	27	5	0	0	2	4	0	88	30	17	12	2	0	13	10	10	100	292
MBPK18S_001335	species	Tisbe cf. tenera CCUMP 44	0.9608	225	108	117	Opisthokonta	Metazoa	Arthropoda	Maxillopoda	Harpacticoida	Tisbidae	Tisbe	Tisbe cf. tenera CCUMP 44	4	6	1	0	0	0	11	15	24	0	3	0	0	0	0	15	4	5	5	0	0	0	3	0	3	1	8	0	0	0	0	0	0	0	0
MBPK18S_004650	species	Tisbe sp. JSL-2009	0.98	3764	1611	2153	Opisthokonta	Metazoa	Arthropoda	Maxillopoda	Harpacticoida	Tisbidae	Tisbe	Tisbe sp. JSL-2009	0	3	0	0	5	0	454	238	220	0	0	0	0	0	4	174	278	226	0	0	0	0	0	0	0	4	5	0	0	0	0	0	0	0	0
MBPK18S_003752	order	Harpacticoida	0.951	20443	565	19878	Opisthokonta	Metazoa	Arthropoda	Maxillopoda	Harpacticoida				0	0	0	0	0	0	27	19	0	0	0	0	0	0	0	0	0	0	0	0	0	0	21	0	97	105	200	0	0	0	0	0	0	0	0
MBPK18S_002899	order	Harpacticoida	0.9417	20084	602	19482	Opisthokonta	Metazoa	Arthropoda	Maxillopoda	Harpacticoida				0	0	0	0	0	0	80	176	183	0	0	0	0	0	0	24	43	54	0	0	0	0	0	0	0	0	0	0	0	0	0	0	0	0	0
MBPK18S_006752	order	Harpacticoida	0.9216	18563	2288	16275	Opisthokonta	Metazoa	Arthropoda	Maxillopoda	Harpacticoida				0	0	0	0	0	0	196	313	653	0	0	0	0	0	0	166	94	69	0	0	16	0	0	0	220	25	156	0	12	0	0	0	28	64	153
MBPK18S_000561	order	Harpacticoida	0.9703	8280	1055	7225	Opisthokonta	Metazoa	Arthropoda	Maxillopoda	Harpacticoida				0	0	0	0	0	0	74	0	0	0	0	0	0	0	0	36	38	30	0	0	0	0	0	0	0	0	9	19	27	6	60	17	16	171	231
MBPK18S_004677	order	Harpacticoida	0.94	2075	0	2075	Opisthokonta	Metazoa	Arthropoda	Maxillopoda	Harpacticoida				0	0	0	0	0	0	0	0	0	0	0	0	0	0	0	0	0	0	0	0	0	0	0	0	0	0	0	0	0	0	0	0	0	0	0
MBPK18S_006976	order	Harpacticoida	0.9604	1729	235	1494	Opisthokonta	Metazoa	Arthropoda	Maxillopoda	Harpacticoida				0	0	0	0	0	0	0	0	0	0	0	0	0	0	0	0	0	3	0	0	0	0	0	0	16	13	7	0	0	0	6	0	0	48	29
MBPK18S_000044	order	Harpacticoida	0.96	1716	587	1129	Opisthokonta	Metazoa	Arthropoda	Maxillopoda	Harpacticoida				0	0	0	0	0	0	38	0	0	2	0	0	0	0	0	136	105	0	0	0	0	0	0	3	35	34	39	0	0	0	0	0	0	99	43
MBPK18S_004089	order	Harpacticoida	0.97	1253	284	969	Opisthokonta	Metazoa	Arthropoda	Maxillopoda	Harpacticoida				0	0	0	0	0	0	13	2	6	0	0	0	0	0	0	8	33	10	0	0	0	0	4	0	38	15	38	5	0	0	0	0	16	24	12
MBPK18S_003150	order	Harpacticoida	0.9314	1159	281	878	Opisthokonta	Metazoa	Arthropoda	Maxillopoda	Harpacticoida				0	0	0	0	0	0	11	11	49	0	0	0	0	0	0	25	3	4	0	0	3	0	2	0	30	7	58	2	2	1	0	2	6	5	31
MBPK18S_000507	order	Harpacticoida	0.98	1074	650	424	Opisthokonta	Metazoa	Arthropoda	Maxillopoda	Harpacticoida				0	0	0	0	0	0	70	0	0	0	0	0	0	0	0	131	86	14	20	0	0	0	2	5	52	2	39	3	0	0	10	0	8	66	49
MBPK18S_004536	order	Harpacticoida	0.9505	1031	1031	0	Opisthokonta	Metazoa	Arthropoda	Maxillopoda	Harpacticoida				0	0	0	0	0	0	483	0	0	0	0	0	0	0	0	318	166	64	0	0	0	0	0	0	0	0	0	0	0	0	0	0	0	0	0
MBPK18S_004331	order	Harpacticoida	0.93	991	113	878	Opisthokonta	Metazoa	Arthropoda	Maxillopoda	Harpacticoida				0	0	0	0	0	0	0	0	0	0	0	0	0	0	0	9	0	2	0	0	0	0	0	0	3	10	87	0	0	0	0	0	0	0	0
MBPK18S_006440	order	Harpacticoida	0.9802	969	481	488	Opisthokonta	Metazoa	Arthropoda	Maxillopoda	Harpacticoida				0	0	0	0	0	0	19	3	0	1	128	0	0	0	0	9	49	8	5	0	0	0	0	0	22	3	6	3	0	0	9	22	39	94	32
MBPK18S_000283	order	Harpacticoida	0.9109	833	1	832	Opisthokonta	Metazoa	Arthropoda	Maxillopoda	Harpacticoida				0	0	0	0	0	0	0	0	0	0	0	0	0	0	0	0	1	0	0	0	0	0	0	0	0	0	0	0	0	0	0	0	0	0	0
MBPK18S_000698	order	Harpacticoida	0.9417	664	2	662	Opisthokonta	Metazoa	Arthropoda	Maxillopoda	Harpacticoida				0	0	0	0	0	0	0	0	0	0	0	0	0	0	0	0	0	0	0	0	0	0	0	0	0	0	0	2	0	0	0	0	0	0	0
MBPK18S_004857	order	Harpacticoida	0.9604	589	244	345	Opisthokonta	Metazoa	Arthropoda	Maxillopoda	Harpacticoida				2	0	0	2	0	0	2	14	3	0	0	0	0	2	0	34	27	6	14	0	0	0	0	4	12	4	21	3	6	7	7	0	8	29	12
MBPK18S_005978	order	Harpacticoida	0.9703	565	148	417	Opisthokonta	Metazoa	Arthropoda	Maxillopoda	Harpacticoida				0	0	0	0	0	0	4	0	2	0	0	0	0	0	0	3	8	3	8	0	0	0	0	0	19	0	0	0	1	0	1	0	0	48	37
MBPK18S_000254	order	Harpacticoida	0.8596	485	481	4	Opisthokonta	Metazoa	Arthropoda	Maxillopoda	Harpacticoida				0	3	14	0	0	0	59	183	48	0	0	4	0	0	0	5	0	45	13	0	2	0	0	0	99	3	3	0	0	0	0	0	0	0	0
MBPK18S_006332	order	Harpacticoida	0.9604	426	113	313	Opisthokonta	Metazoa	Arthropoda	Maxillopoda	Harpacticoida				0	0	0	0	0	0	0	0	0	0	0	0	0	0	0	0	0	0	0	0	0	0	0	0	2	2	2	0	0	0	0	4	0	33	27
MBPK18S_001330	order	Harpacticoida	0.9412	415	414	1	Opisthokonta	Metazoa	Arthropoda	Maxillopoda	Harpacticoida				0	0	0	0	0	0	0	0	0	0	0	0	0	0	0	0	0	0	0	0	0	0	0	0	0	0	0	1	5	0	98	7	40	91	59
MBPK18S_000079	order	Harpacticoida	0.9417	414	254	160	Opisthokonta	Metazoa	Arthropoda	Maxillopoda	Harpacticoida				0	0	0	0	0	0	0	0	0	0	0	0	0	0	0	0	0	0	0	0	0	0	0	0	0	0	0	0	5	0	2	18	35	25	80
MBPK18S_001037	order	Harpacticoida	0.9604	378	11	367	Opisthokonta	Metazoa	Arthropoda	Maxillopoda	Harpacticoida				0	0	0	0	0	1	0	0	0	0	0	0	0	0	0	0	6	0	0	0	0	0	0	0	3	0	0	0	0	0	0	1	0	0	0
MBPK18S_000190	order	Harpacticoida	0.932	325	324	1	Opisthokonta	Metazoa	Arthropoda	Maxillopoda	Harpacticoida				0	0	0	0	0	0	0	0	0	0	0	0	0	0	0	0	0	7	94	10	29	15	5	5	46	21	92	0	0	0	0	0	0	0	0
MBPK18S_001627	order	Harpacticoida	0.9703	304	2	302	Opisthokonta	Metazoa	Arthropoda	Maxillopoda	Harpacticoida				0	1	0	0	0	0	0	0	0	1	0	0	0	0	0	0	0	0	0	0	0	0	0	0	0	0	0	0	0	0	0	0	0	0	0
MBPK18S_001646	order	Harpacticoida	0.9327	296	296	0	Opisthokonta	Metazoa	Arthropoda	Maxillopoda	Harpacticoida				0	0	0	0	0	0	0	0	0	0	0	0	0	0	0	0	0	0	0	0	0	0	0	0	0	0	0	4	0	0	0	0	0	160	69
MBPK18S_001900	order	Harpacticoida	0.9423	262	105	157	Opisthokonta	Metazoa	Arthropoda	Maxillopoda	Harpacticoida				0	0	0	0	0	0	0	0	0	0	0	0	0	0	0	0	0	0	0	0	0	0	0	0	0	0	0	0	0	0	0	0	0	2	27
MBPK18S_001229	order	Harpacticoida	0.9412	224	218	6	Opisthokonta	Metazoa	Arthropoda	Maxillopoda	Harpacticoida				0	0	0	0	0	0	2	0	0	0	0	0	0	0	0	0	0	16	2	2	1	0	0	0	40	36	14	0	0	0	0	0	0	19	61
MBPK18S_002769	order	Harpacticoida	0.96	168	19	149	Opisthokonta	Metazoa	Arthropoda	Maxillopoda	Harpacticoida				0	0	0	0	0	0	0	0	0	0	0	0	0	0	0	2	1	0	12	0	0	0	0	0	0	0	1	0	0	0	0	0	0	0	1
MBPK18S_003718	order	Harpacticoida	0.9429	71	1	70	Opisthokonta	Metazoa	Arthropoda	Maxillopoda	Harpacticoida				0	0	0	0	0	0	0	0	0	0	1	0	0	0	0	0	0	0	0	0	0	0	0	0	0	0	0	0	0	0	0	0	0	0	0
MBPK18S_001506	order	Harpacticoida	0.9703	145	49	96	Opisthokonta	Metazoa	Arthropoda	Maxillopoda	Harpacticoida				0	0	0	0	0	0	0	0	0	0	0	0	0	0	0	0	0	0	0	0	0	0	0	0	0	0	0	1	2	4	1	4	6	6	0
MBPK18S_000379	order	Harpacticoida	0.9216	144	144	0	Opisthokonta	Metazoa	Arthropoda	Maxillopoda	Harpacticoida				0	0	0	0	0	0	0	0	0	0	0	0	0	0	0	0	0	0	0	0	0	0	0	0	0	0	0	0	0	0	0	0	0	26	86
MBPK18S_000106	order	Harpacticoida	0.9423	137	63	74	Opisthokonta	Metazoa	Arthropoda	Maxillopoda	Harpacticoida				0	0	0	0	0	0	0	0	0	0	0	0	0	0	0	0	0	0	0	0	0	0	0	0	0	0	0	0	0	0	0	0	0	58	5
MBPK18S_000389	order	Harpacticoida	0.9417	129	128	1	Opisthokonta	Metazoa	Arthropoda	Maxillopoda	Harpacticoida				0	0	0	0	0	0	0	53	0	0	0	0	0	0	0	0	0	0	0	0	63	0	0	0	0	0	12	0	0	0	0	0	0	0	0
MBPK18S_001901	order	Harpacticoida	0.9505	123	56	67	Opisthokonta	Metazoa	Arthropoda	Maxillopoda	Harpacticoida				0	0	0	0	0	0	0	0	0	0	0	0	0	0	0	0	0	0	0	0	0	3	0	0	3	13	10	0	0	10	2	0	0	11	4
MBPK18S_001456	order	Harpacticoida	0.9223	118	118	0	Opisthokonta	Metazoa	Arthropoda	Maxillopoda	Harpacticoida				0	0	0	0	0	0	0	0	0	0	0	0	0	0	0	0	0	0	0	0	0	0	0	0	77	6	29	0	0	0	0	0	0	0	0
MBPK18S_001752	order	Harpacticoida	0.9216	105	48	57	Opisthokonta	Metazoa	Arthropoda	Maxillopoda	Harpacticoida				0	0	0	0	0	0	2	5	12	0	0	0	0	0	0	12	2	10	0	0	0	0	0	0	5	0	0	0	0	0	0	0	0	0	0
MBPK18S_003084	order	Harpacticoida	0.9608	103	3	100	Opisthokonta	Metazoa	Arthropoda	Maxillopoda	Harpacticoida				0	0	0	0	0	0	0	1	0	0	0	0	0	0	0	0	0	0	0	0	0	0	0	0	1	0	0	0	0	0	0	0	0	0	0
MBPK18S_006088	order	Harpacticoida	0.9314	95	80	15	Opisthokonta	Metazoa	Arthropoda	Maxillopoda	Harpacticoida				0	0	0	0	0	0	17	5	28	0	0	0	0	0	0	0	0	2	0	0	1	0	1	0	7	5	4	0	2	0	0	0	0	0	4
MBPK18S_001384	order	Harpacticoida	0.932	92	91	1	Opisthokonta	Metazoa	Arthropoda	Maxillopoda	Harpacticoida				32	0	0	1	0	0	38	0	0	0	0	0	0	0	1	2	9	0	0	0	0	4	0	0	4	0	0	0	0	0	0	0	0	0	0
MBPK18S_002320	order	Harpacticoida	0.96	91	90	1	Opisthokonta	Metazoa	Arthropoda	Maxillopoda	Harpacticoida				0	0	0	0	0	0	0	0	0	0	0	0	0	0	0	0	0	0	0	0	0	0	0	0	0	0	0	0	0	0	0	35	9	23	0
MBPK18S_001469	order	Harpacticoida	0.9901	73	68	5	Opisthokonta	Metazoa	Arthropoda	Maxillopoda	Harpacticoida				0	0	0	0	0	0	0	0	0	0	0	0	0	0	0	0	0	0	13	0	0	0	0	0	0	0	0	9	10	2	7	2	8	13	2
MBPK18S_001589	order	Harpacticoida	0.9412	51	48	3	Opisthokonta	Metazoa	Arthropoda	Maxillopoda	Harpacticoida				0	0	0	0	0	0	0	1	0	0	0	0	0	0	0	0	0	0	17	1	5	0	0	1	6	3	14	0	0	0	0	0	0	0	0
MBPK18S_003969	order	Harpacticoida	0.9406	36	11	25	Opisthokonta	Metazoa	Arthropoda	Maxillopoda	Harpacticoida				0	0	0	0	0	0	0	0	0	0	0	0	0	0	0	1	0	0	6	0	1	1	0	0	1	0	0	0	0	0	0	0	0	0	1
MBPK18S_000740	species	Peltogaster paguri	1	64	64	0	Opisthokonta	Metazoa	Arthropoda	Maxillopoda	Kentrogonida	Peltogastridae	Peltogaster	Peltogaster paguri	0	0	0	0	0	0	0	0	0	0	0	0	0	0	0	0	0	0	0	0	0	0	0	0	0	0	0	0	0	0	0	0	64	0	0
MBPK18S_000345	family	Misophriidae	0.97	50294	1717	48577	Opisthokonta	Metazoa	Arthropoda	Maxillopoda	Misophrioida	Misophriidae			0	0	22	0	0	0	79	794	606	0	0	0	0	0	0	0	21	0	0	0	0	0	29	0	33	0	39	0	0	0	0	0	0	0	0
MBPK18S_002872	family	Misophriidae	0.97	2147	650	1497	Opisthokonta	Metazoa	Arthropoda	Maxillopoda	Misophrioida	Misophriidae			0	0	0	0	4	0	21	21	18	0	0	0	0	0	0	7	5	4	50	0	5	0	0	4	17	0	20	0	3	2	3	0	9	195	175
MBPK18S_001553	family	Misophriidae	0.97	116	1	115	Opisthokonta	Metazoa	Arthropoda	Maxillopoda	Misophrioida	Misophriidae			0	0	0	0	0	0	0	0	0	0	0	0	0	0	0	0	0	0	0	0	0	0	0	0	0	0	0	0	0	0	0	0	0	0	0
MBPK18S_003052	species	Monstrilla clavata	0.93	93	93	0	Opisthokonta	Metazoa	Arthropoda	Maxillopoda	Monstrilloida	Monstrillidae	Monstrilla	Monstrilla clavata	0	0	0	0	0	0	0	0	0	0	0	0	0	0	0	0	0	0	0	1	0	0	0	1	1	0	4	3	2	0	3	0	74	0	0
MBPK18S_002298	species	Catinia plana	0.94	655	115	540	Opisthokonta	Metazoa	Arthropoda	Maxillopoda	Poecilostomatoida	Catiniidae	Catinia	Catinia plana	0	0	0	0	0	0	3	0	4	0	0	0	0	0	0	5	0	0	0	0	0	0	0	0	5	0	2	0	0	0	1	0	0	59	20
MBPK18S_001152	species	Corycaeus speciosus	0.9794	138	122	16	Opisthokonta	Metazoa	Arthropoda	Maxillopoda	Poecilostomatoida	Corycaeidae	Corycaeus	Corycaeus speciosus	7	20	3	3	1	3	6	6	17	6	2	14	6	0	2	10	4	2	2	1	0	0	2	0	0	5	0	0	0	0	0	0	0	0	0
MBPK18S_000466	species	Corycaeus speciosus	0.9394	77	77	0	Opisthokonta	Metazoa	Arthropoda	Maxillopoda	Poecilostomatoida	Corycaeidae	Corycaeus	Corycaeus speciosus	13	9	5	5	0	1	1	3	2	3	2	12	0	1	2	3	2	2	3	1	0	3	1	0	0	0	3	0	0	0	0	0	0	0	0
MBPK18S_001919	species	Corycaeus speciosus	0.9588	16	16	0	Opisthokonta	Metazoa	Arthropoda	Maxillopoda	Poecilostomatoida	Corycaeidae	Corycaeus	Corycaeus speciosus	0	0	0	0	0	0	0	0	0	0	0	0	0	0	0	0	0	0	0	0	0	0	0	0	0	0	1	0	0	0	0	15	0	0	0
MBPK18S_001884	family	Ergasilidae	0.9029	128	126	2	Opisthokonta	Metazoa	Arthropoda	Maxillopoda	Poecilostomatoida	Ergasilidae			0	0	1	0	0	0	0	0	3	0	0	0	0	0	0	11	0	0	0	0	0	0	0	0	0	0	0	0	2	15	2	1	71	1	19
MBPK18S_000524	genus	Lichomolgus	0.99	386	1	385	Opisthokonta	Metazoa	Arthropoda	Maxillopoda	Poecilostomatoida	Lichomolgidae	Lichomolgus		0	0	0	0	0	0	0	0	0	0	0	0	0	0	0	0	0	0	0	0	0	0	0	0	0	0	0	0	0	0	0	1	0	0	0
MBPK18S_000947	species	Pseudanthessius sp. New Caledonia-RJH-2004	0.98	29	0	29	Opisthokonta	Metazoa	Arthropoda	Maxillopoda	Poecilostomatoida	Pseudanthessiidae	Pseudanthessius	Pseudanthessius sp. New Caledonia-RJH-2004	0	0	0	0	0	0	0	0	0	0	0	0	0	0	0	0	0	0	0	0	0	0	0	0	0	0	0	0	0	0	0	0	0	0	0
MBPK18S_001915	family	Verrucidae	0.981	9975	25	9950	Opisthokonta	Metazoa	Arthropoda	Maxillopoda	Sessilia	Verrucidae			6	0	0	0	0	0	0	0	0	0	0	0	0	0	0	0	0	0	0	0	0	0	12	0	0	0	0	0	0	0	0	0	0	0	0
MBPK18S_001748	family	Verrucidae	0.9905	1004	7	997	Opisthokonta	Metazoa	Arthropoda	Maxillopoda	Sessilia	Verrucidae			2	0	0	0	0	0	0	0	0	0	0	0	0	0	1	0	0	0	0	0	0	0	4	0	0	0	0	0	0	0	0	0	0	0	0
MBPK18S_001942	order	Sessilia	0.9712	40909	135	40774	Opisthokonta	Metazoa	Arthropoda	Maxillopoda	Sessilia				0	0	0	30	0	0	0	0	0	0	0	0	0	0	0	0	0	0	0	0	0	0	36	0	0	0	0	0	0	0	0	0	0	0	0
MBPK18S_000730	species	Orecturus sp. New Caledonia-RJH-2004	0.97	242	242	0	Opisthokonta	Metazoa	Arthropoda	Maxillopoda	Siphonostomatoida	Asterocheridae	Orecturus	Orecturus sp. New Caledonia-RJH-2004	0	0	0	0	0	0	0	0	0	0	0	0	0	0	0	0	0	0	0	0	0	0	0	0	0	0	0	1	0	0	0	0	0	134	16
MBPK18S_004639	species	Orecturus sp. New Caledonia-RJH-2004	0.92	192	6	186	Opisthokonta	Metazoa	Arthropoda	Maxillopoda	Siphonostomatoida	Asterocheridae	Orecturus	Orecturus sp. New Caledonia-RJH-2004	0	0	0	0	0	0	0	0	0	0	0	0	0	0	0	0	0	0	0	0	0	0	0	0	0	0	0	0	0	0	0	0	0	2	0
MBPK18S_005140	species	Orecturus sp. New Caledonia-RJH-2004	0.92	19	1	18	Opisthokonta	Metazoa	Arthropoda	Maxillopoda	Siphonostomatoida	Asterocheridae	Orecturus	Orecturus sp. New Caledonia-RJH-2004	0	0	0	0	0	0	0	0	0	0	0	0	1	0	0	0	0	0	0	0	0	0	0	0	0	0	0	0	0	0	0	0	0	0	0
MBPK18S_000205	species	Stenopontius sp. New Caledonia-RJH-2004	0.9519	196	196	0	Opisthokonta	Metazoa	Arthropoda	Maxillopoda	Siphonostomatoida	Dinopontiidae	Stenopontius	Stenopontius sp. New Caledonia-RJH-2004	0	0	0	0	0	0	7	4	58	0	0	0	0	0	0	19	16	29	0	0	0	0	0	0	33	9	19	0	0	0	0	0	0	0	2
MBPK18S_001075	species	Stenopontius sp. New Caledonia-RJH-2004	0.98	46	46	0	Opisthokonta	Metazoa	Arthropoda	Maxillopoda	Siphonostomatoida	Dinopontiidae	Stenopontius	Stenopontius sp. New Caledonia-RJH-2004	0	0	0	0	0	0	0	0	0	0	0	0	0	0	0	0	0	0	0	0	0	0	0	0	3	0	35	0	0	0	0	0	0	2	4
MBPK18S_005527	order	Siphonostomatoida	0.932	65	52	13	Opisthokonta	Metazoa	Arthropoda	Maxillopoda	Siphonostomatoida				0	0	0	1	0	0	0	0	0	0	0	0	0	0	0	0	0	0	0	0	0	0	0	0	0	1	0	0	1	0	0	1	0	6	42
MBPK18S_000006	order	Siphonostomatoida	0.98	92	90	2	Opisthokonta	Metazoa	Arthropoda	Maxillopoda	Siphonostomatoida				0	0	0	0	0	0	0	0	0	0	0	0	0	0	0	0	0	0	0	0	0	0	0	0	0	0	0	0	0	0	0	0	0	84	0
MBPK18S_001166	order	Siphonostomatoida	0.97	67	22	45	Opisthokonta	Metazoa	Arthropoda	Maxillopoda	Siphonostomatoida				0	0	0	0	0	0	2	3	0	0	0	0	0	0	0	0	1	12	0	0	0	0	0	0	0	0	4	0	0	0	0	0	0	0	0
MBPK18S_001379	infraclass	Cirripedia	0.8692	94	2	92	Opisthokonta	Metazoa	Arthropoda	Maxillopoda					0	0	0	0	0	0	0	0	1	0	0	0	0	0	0	0	0	0	0	0	0	0	0	0	0	0	0	1	0	0	0	0	0	0	0
MBPK18S_003927	infraclass	Cirripedia	0.8611	44	1	43	Opisthokonta	Metazoa	Arthropoda	Maxillopoda					0	0	0	0	0	0	0	0	0	0	0	0	0	0	0	0	0	0	0	0	0	0	1	0	0	0	0	0	0	0	0	0	0	0	0
MBPK18S_004678	infraclass	Neocopepoda	0.902	9785	9598	187	Opisthokonta	Metazoa	Arthropoda	Maxillopoda					0	5	11	14	0	9	3730	1798	2429	0	0	0	0	0	0	622	376	486	0	0	0	0	0	0	38	14	62	0	0	4	0	0	0	0	0
MBPK18S_001994	infraclass	Neocopepoda	0.8911	6891	1281	5610	Opisthokonta	Metazoa	Arthropoda	Maxillopoda					0	0	7	0	0	0	129	142	96	0	15	0	0	0	0	611	175	93	0	0	0	0	0	0	0	0	0	0	0	0	0	0	0	0	0
MBPK18S_005147	infraclass	Neocopepoda	0.8846	2020	123	1897	Opisthokonta	Metazoa	Arthropoda	Maxillopoda					0	0	0	0	0	0	4	10	4	0	0	0	0	0	0	55	2	0	0	0	0	0	0	0	24	5	3	0	0	0	0	0	0	0	0
MBPK18S_005813	infraclass	Neocopepoda	0.8846	1490	8	1482	Opisthokonta	Metazoa	Arthropoda	Maxillopoda					0	0	0	0	0	0	0	0	0	0	0	6	0	0	0	0	0	0	0	0	0	0	0	0	0	0	0	0	0	0	0	0	0	2	0
MBPK18S_006305	infraclass	Neocopepoda	0.875	1430	4	1426	Opisthokonta	Metazoa	Arthropoda	Maxillopoda					0	0	0	0	0	0	0	0	0	0	0	0	0	0	0	0	0	0	0	0	0	0	0	0	0	0	0	0	0	0	0	0	0	0	0
MBPK18S_004267	infraclass	Neocopepoda	0.8812	717	14	703	Opisthokonta	Metazoa	Arthropoda	Maxillopoda					0	0	0	0	0	0	0	0	0	0	0	0	0	0	0	0	0	0	0	0	0	0	0	0	0	0	0	0	0	0	0	0	0	0	14
MBPK18S_002283	infraclass	Neocopepoda	0.9118	511	503	8	Opisthokonta	Metazoa	Arthropoda	Maxillopoda					0	0	1	0	0	0	175	91	144	0	0	0	0	0	0	25	26	27	0	0	0	0	1	0	0	0	4	0	1	0	0	0	0	0	8
MBPK18S_001316	infraclass	Neocopepoda	0.8654	369	14	355	Opisthokonta	Metazoa	Arthropoda	Maxillopoda					0	0	0	0	0	0	1	0	0	0	0	0	0	0	0	13	0	0	0	0	0	0	0	0	0	0	0	0	0	0	0	0	0	0	0
MBPK18S_004664	infraclass	Neocopepoda	0.8824	369	69	300	Opisthokonta	Metazoa	Arthropoda	Maxillopoda					0	0	0	0	0	0	8	7	8	0	1	0	0	0	0	29	11	2	0	0	0	0	0	0	0	0	0	0	0	0	1	1	0	1	0
MBPK18S_005494	infraclass	Neocopepoda	0.8627	266	265	1	Opisthokonta	Metazoa	Arthropoda	Maxillopoda					0	0	0	0	0	0	0	0	0	0	0	0	0	0	0	0	0	0	0	0	0	0	0	0	0	0	0	0	0	9	17	9	62	43	114
MBPK18S_000344	infraclass	Neocopepoda	0.8879	157	112	45	Opisthokonta	Metazoa	Arthropoda	Maxillopoda					0	0	0	0	0	0	0	0	3	0	1	1	1	2	1	0	1	0	0	8	5	3	11	0	22	11	10	2	0	1	2	0	1	0	25
MBPK18S_000562	infraclass	Neocopepoda	0.8846	155	109	46	Opisthokonta	Metazoa	Arthropoda	Maxillopoda					0	0	0	0	0	0	0	0	0	0	0	0	0	0	0	0	0	1	0	0	0	0	0	2	0	1	0	1	4	3	12	16	25	23	10
MBPK18S_003627	infraclass	Neocopepoda	0.8846	152	54	98	Opisthokonta	Metazoa	Arthropoda	Maxillopoda					0	0	0	0	0	0	0	1	0	0	0	0	0	1	0	0	0	3	0	0	0	0	0	3	0	2	22	0	0	0	0	0	0	0	0
MBPK18S_007034	infraclass	Neocopepoda	0.8641	105	14	91	Opisthokonta	Metazoa	Arthropoda	Maxillopoda					0	0	0	0	1	0	1	1	0	0	0	0	0	1	0	1	0	0	0	0	0	0	0	0	1	0	1	0	0	0	0	0	0	1	3
MBPK18S_001405	infraclass	Neocopepoda	0.8679	86	35	51	Opisthokonta	Metazoa	Arthropoda	Maxillopoda					0	0	0	0	0	0	1	7	3	0	0	0	0	0	0	9	4	8	0	0	0	1	0	0	2	0	0	0	0	0	0	0	0	0	0
MBPK18S_001757	infraclass	Neocopepoda	0.8846	75	74	1	Opisthokonta	Metazoa	Arthropoda	Maxillopoda					0	0	0	0	0	0	2	7	37	0	0	0	0	0	0	25	3	0	0	0	0	0	0	0	0	0	0	0	0	0	0	0	0	0	0
MBPK18S_000915	infraclass	Neocopepoda	0.8544	70	37	33	Opisthokonta	Metazoa	Arthropoda	Maxillopoda					0	0	0	0	0	0	0	0	0	0	0	0	0	0	0	0	0	0	0	0	0	1	0	0	0	0	0	0	0	0	0	0	1	33	2
MBPK18S_000075	infraclass	Neocopepoda	0.8585	65	65	0	Opisthokonta	Metazoa	Arthropoda	Maxillopoda					0	0	0	0	0	0	0	0	0	0	0	0	0	0	0	0	0	0	0	0	0	0	1	0	0	23	0	0	0	0	0	1	0	1	1
MBPK18S_001477	infraclass	Neocopepoda	0.85	58	57	1	Opisthokonta	Metazoa	Arthropoda	Maxillopoda					0	0	0	7	0	1	0	0	0	0	0	0	0	0	0	36	0	0	0	0	0	8	0	0	0	0	0	0	0	0	0	0	0	3	2
MBPK18S_002497	infraclass	Neocopepoda	0.8932	46	4	42	Opisthokonta	Metazoa	Arthropoda	Maxillopoda					0	0	0	0	0	0	0	0	0	0	0	0	0	0	0	0	0	0	0	0	1	0	0	0	0	0	0	0	0	0	0	0	0	1	1
MBPK18S_002016	infraclass	Neocopepoda	0.902	44	4	40	Opisthokonta	Metazoa	Arthropoda	Maxillopoda					0	0	0	0	0	0	0	0	0	0	0	0	0	0	0	0	1	0	0	0	0	0	0	0	0	0	0	1	0	0	0	0	1	1	0
MBPK18S_004105	infraclass	Neocopepoda	0.9038	21	21	0	Opisthokonta	Metazoa	Arthropoda	Maxillopoda					0	0	0	0	0	0	0	0	0	0	0	0	0	0	0	0	0	0	0	0	0	0	0	0	1	0	0	0	0	0	0	0	0	0	20
MBPK18S_004466	superorder	Podoplea	0.9208	37705	4823	32882	Opisthokonta	Metazoa	Arthropoda	Maxillopoda					0	0	0	0	0	0	300	103	114	0	0	0	0	0	0	546	102	140	0	0	0	0	40	0	489	37	151	0	0	0	0	0	40	952	1089
MBPK18S_001076	superorder	Podoplea	0.96	9872	34	9838	Opisthokonta	Metazoa	Arthropoda	Maxillopoda					0	0	0	0	0	0	0	11	0	0	0	0	0	0	0	0	0	0	0	0	0	0	7	0	0	0	0	0	0	0	0	0	0	0	0
MBPK18S_001784	superorder	Podoplea	0.9314	6605	6440	165	Opisthokonta	Metazoa	Arthropoda	Maxillopoda					4	4	6	0	0	0	2027	577	933	0	0	7	6	0	0	1474	186	1170	0	0	0	0	0	0	13	0	33	0	0	0	0	0	0	0	0
MBPK18S_001196	superorder	Podoplea	0.9126	4846	4707	139	Opisthokonta	Metazoa	Arthropoda	Maxillopoda					0	5	25	0	0	0	55	1947	2554	0	0	0	0	0	0	50	8	36	0	0	0	0	5	0	0	17	0	0	0	0	0	0	0	0	0
MBPK18S_002264	superorder	Podoplea	0.901	2347	1441	906	Opisthokonta	Metazoa	Arthropoda	Maxillopoda					0	0	0	0	0	0	191	49	488	0	0	0	0	0	0	411	182	117	0	0	0	0	3	0	0	0	0	0	0	0	0	0	0	0	0
MBPK18S_005385	superorder	Podoplea	0.9208	2786	1491	1295	Opisthokonta	Metazoa	Arthropoda	Maxillopoda					0	0	0	0	0	0	121	3	0	0	0	0	0	0	0	627	212	157	0	0	0	0	0	0	49	20	61	0	0	0	0	0	0	18	200
MBPK18S_002768	superorder	Podoplea	0.91	2564	39	2525	Opisthokonta	Metazoa	Arthropoda	Maxillopoda					0	0	0	0	0	0	0	0	0	0	0	0	0	0	0	0	0	0	0	0	0	0	0	0	26	0	0	4	0	2	0	0	0	0	0
MBPK18S_002581	superorder	Podoplea	0.9216	1672	860	812	Opisthokonta	Metazoa	Arthropoda	Maxillopoda					0	0	0	0	0	0	22	4	0	0	0	0	0	0	0	0	0	0	0	0	2	0	2	0	676	17	129	3	0	0	0	0	0	0	5
MBPK18S_005709	superorder	Podoplea	0.9604	1519	1223	296	Opisthokonta	Metazoa	Arthropoda	Maxillopoda					0	0	0	0	0	0	0	0	3	0	0	0	0	0	0	0	0	0	0	0	0	0	0	0	4	0	6	0	0	0	5	0	12	277	630
MBPK18S_004192	superorder	Podoplea	0.9406	1208	87	1121	Opisthokonta	Metazoa	Arthropoda	Maxillopoda					0	0	0	0	0	0	0	0	0	0	0	0	0	0	0	0	0	0	0	0	0	0	0	0	26	0	0	0	0	1	2	0	4	31	19
MBPK18S_006767	superorder	Podoplea	0.9223	1203	192	1011	Opisthokonta	Metazoa	Arthropoda	Maxillopoda					0	0	0	0	0	0	33	5	22	0	0	0	0	0	0	13	9	9	0	0	0	0	0	0	0	0	0	0	0	0	0	0	0	52	17
MBPK18S_003643	superorder	Podoplea	0.9307	918	390	528	Opisthokonta	Metazoa	Arthropoda	Maxillopoda					18	75	17	0	0	0	12	125	90	0	9	0	0	0	0	4	6	22	0	0	0	0	0	0	3	0	6	1	0	0	0	0	0	0	0
MBPK18S_005380	superorder	Podoplea	0.9406	573	241	332	Opisthokonta	Metazoa	Arthropoda	Maxillopoda					0	0	0	0	0	0	0	0	0	0	0	0	0	0	0	4	0	0	0	0	0	0	0	0	45	42	145	0	0	0	0	0	0	2	3
MBPK18S_002218	superorder	Podoplea	0.9307	803	119	684	Opisthokonta	Metazoa	Arthropoda	Maxillopoda					0	2	0	0	0	0	0	0	3	0	0	0	0	0	0	0	0	0	80	0	0	2	0	0	20	0	8	0	0	0	0	4	0	0	0
MBPK18S_000482	superorder	Podoplea	0.9216	627	538	89	Opisthokonta	Metazoa	Arthropoda	Maxillopoda					0	0	0	0	0	0	0	0	0	1	0	0	0	0	1	0	1	0	0	0	0	0	2	0	0	0	0	5	4	5	26	47	79	64	183
MBPK18S_000306	superorder	Podoplea	0.9159	569	191	378	Opisthokonta	Metazoa	Arthropoda	Maxillopoda					0	0	0	0	0	0	19	5	0	0	15	0	0	4	0	19	106	16	0	0	0	0	0	0	4	0	2	0	0	0	1	0	0	0	0
MBPK18S_000514	superorder	Podoplea	0.95	511	72	439	Opisthokonta	Metazoa	Arthropoda	Maxillopoda					0	0	0	0	0	0	0	0	0	0	0	0	0	0	0	0	0	0	0	0	2	0	3	0	2	15	39	0	0	0	0	0	0	4	5
MBPK18S_000778	superorder	Podoplea	0.9135	503	0	503	Opisthokonta	Metazoa	Arthropoda	Maxillopoda					0	0	0	0	0	0	0	0	0	0	0	0	0	0	0	0	0	0	0	0	0	0	0	0	0	0	0	0	0	0	0	0	0	0	0
MBPK18S_001758	superorder	Podoplea	0.9126	504	171	333	Opisthokonta	Metazoa	Arthropoda	Maxillopoda					0	0	0	0	0	0	0	0	0	0	0	0	0	0	0	0	0	0	0	0	0	0	0	0	19	11	107	0	0	2	0	0	0	30	2
MBPK18S_001554	superorder	Podoplea	0.9223	481	201	280	Opisthokonta	Metazoa	Arthropoda	Maxillopoda					1	0	0	0	0	0	0	2	0	0	0	0	0	0	2	7	0	9	0	0	0	0	2	0	0	0	5	0	0	0	1	0	2	86	62
MBPK18S_003363	superorder	Podoplea	0.9223	475	0	475	Opisthokonta	Metazoa	Arthropoda	Maxillopoda					0	0	0	0	0	0	0	0	0	0	0	0	0	0	0	0	0	0	0	0	0	0	0	0	0	0	0	0	0	0	0	0	0	0	0
MBPK18S_001606	superorder	Podoplea	0.9412	468	418	50	Opisthokonta	Metazoa	Arthropoda	Maxillopoda					31	2	0	0	0	0	9	0	0	0	0	0	0	0	0	2	3	9	0	0	0	7	0	0	43	0	38	6	0	1	11	0	3	30	119
MBPK18S_000143	superorder	Podoplea	0.9126	460	460	0	Opisthokonta	Metazoa	Arthropoda	Maxillopoda					0	0	0	0	0	0	0	0	0	0	0	0	0	0	0	0	0	0	454	0	6	0	0	0	0	0	0	0	0	0	0	0	0	0	0
MBPK18S_003204	superorder	Podoplea	0.9118	408	346	62	Opisthokonta	Metazoa	Arthropoda	Maxillopoda					0	0	0	0	0	0	0	0	0	0	0	0	0	0	0	0	0	0	14	0	4	0	3	0	223	41	61	0	0	0	0	0	0	0	0
MBPK18S_000504	superorder	Podoplea	0.9223	374	17	357	Opisthokonta	Metazoa	Arthropoda	Maxillopoda					0	0	0	0	0	0	0	0	12	0	0	0	0	0	0	0	0	5	0	0	0	0	0	0	0	0	0	0	0	0	0	0	0	0	0
MBPK18S_000385	superorder	Podoplea	0.9029	384	0	384	Opisthokonta	Metazoa	Arthropoda	Maxillopoda					0	0	0	0	0	0	0	0	0	0	0	0	0	0	0	0	0	0	0	0	0	0	0	0	0	0	0	0	0	0	0	0	0	0	0
MBPK18S_006501	superorder	Podoplea	0.9216	355	103	252	Opisthokonta	Metazoa	Arthropoda	Maxillopoda					0	0	0	0	0	0	0	0	0	0	0	0	0	0	0	0	0	0	0	0	0	0	0	0	0	0	0	0	1	0	1	0	0	13	9
MBPK18S_001072	superorder	Podoplea	0.9314	341	304	37	Opisthokonta	Metazoa	Arthropoda	Maxillopoda					0	0	0	0	0	0	4	6	0	0	0	0	0	0	4	39	134	74	0	0	0	0	0	5	17	0	20	0	0	0	1	0	0	0	0
MBPK18S_000400	superorder	Podoplea	0.951	317	195	122	Opisthokonta	Metazoa	Arthropoda	Maxillopoda					0	0	0	0	0	0	6	25	43	0	0	0	0	0	1	0	0	21	0	0	4	0	0	0	48	5	31	0	1	0	0	1	1	8	0
MBPK18S_000368	superorder	Podoplea	0.9038	291	291	0	Opisthokonta	Metazoa	Arthropoda	Maxillopoda					0	1	0	0	0	0	34	84	38	0	0	0	0	0	0	82	6	46	0	0	0	0	0	0	0	0	0	0	0	0	0	0	0	0	0
MBPK18S_003042	superorder	Podoplea	0.901	195	111	84	Opisthokonta	Metazoa	Arthropoda	Maxillopoda					0	0	0	0	0	0	11	0	46	0	0	0	0	0	0	28	10	6	0	0	0	4	1	0	2	0	0	0	0	0	0	0	0	0	3
MBPK18S_000047	superorder	Podoplea	0.9038	273	11	262	Opisthokonta	Metazoa	Arthropoda	Maxillopoda					0	0	0	0	0	0	0	1	0	0	0	0	0	0	0	6	2	1	0	0	0	0	1	0	0	0	0	0	0	0	0	0	0	0	0
MBPK18S_003999	superorder	Podoplea	0.9216	270	269	1	Opisthokonta	Metazoa	Arthropoda	Maxillopoda					0	4	2	0	0	0	21	79	133	0	0	0	0	0	0	0	2	28	0	0	0	0	0	0	0	0	0	0	0	0	0	0	0	0	0
MBPK18S_000192	superorder	Podoplea	0.8932	258	77	181	Opisthokonta	Metazoa	Arthropoda	Maxillopoda					0	0	0	0	0	0	0	0	0	0	0	0	0	0	0	0	0	0	0	1	0	0	0	0	32	11	16	0	1	0	0	0	0	15	0
MBPK18S_001060	superorder	Podoplea	0.8942	252	252	0	Opisthokonta	Metazoa	Arthropoda	Maxillopoda					0	0	0	0	0	0	21	45	34	0	0	0	0	0	0	69	21	57	0	0	0	0	0	0	3	2	0	0	0	0	0	0	0	0	0
MBPK18S_000744	superorder	Podoplea	0.8835	242	167	75	Opisthokonta	Metazoa	Arthropoda	Maxillopoda					0	0	0	0	0	0	12	22	17	0	0	0	0	0	0	82	13	11	0	0	0	0	0	0	2	0	8	0	0	0	0	0	0	0	0
MBPK18S_005914	superorder	Podoplea	0.9216	209	185	24	Opisthokonta	Metazoa	Arthropoda	Maxillopoda					0	0	0	0	0	0	61	12	23	0	0	0	0	0	0	36	8	42	0	0	0	0	0	0	0	1	0	0	0	0	0	0	1	0	0
MBPK18S_000774	superorder	Podoplea	0.9505	192	192	0	Opisthokonta	Metazoa	Arthropoda	Maxillopoda					0	0	0	0	0	0	0	0	0	0	0	0	0	0	0	0	0	0	0	0	0	0	0	0	0	0	0	0	0	0	0	0	2	44	111
MBPK18S_001663	superorder	Podoplea	0.95	191	151	40	Opisthokonta	Metazoa	Arthropoda	Maxillopoda					0	0	0	0	0	0	0	0	0	0	0	0	0	0	0	0	0	4	0	0	0	0	0	0	0	19	6	0	0	0	0	0	0	70	29
MBPK18S_002294	superorder	Podoplea	0.932	182	134	48	Opisthokonta	Metazoa	Arthropoda	Maxillopoda					1	1	0	0	2	0	19	16	19	2	0	0	0	0	0	12	13	17	0	0	0	0	0	0	0	2	14	1	0	0	0	0	0	0	15
MBPK18S_004347	superorder	Podoplea	0.9223	175	164	11	Opisthokonta	Metazoa	Arthropoda	Maxillopoda					0	0	2	0	0	0	2	65	90	0	0	1	0	1	0	0	0	1	0	0	1	0	0	0	0	0	0	0	0	0	0	0	0	0	1
MBPK18S_000014	superorder	Podoplea	0.951	166	159	7	Opisthokonta	Metazoa	Arthropoda	Maxillopoda					0	0	0	0	0	0	0	0	0	0	0	0	0	0	1	0	0	0	0	0	0	0	0	0	0	0	0	2	1	0	16	0	5	78	19
MBPK18S_003454	superorder	Podoplea	0.9412	161	4	157	Opisthokonta	Metazoa	Arthropoda	Maxillopoda					0	1	0	0	0	0	0	1	0	0	0	0	0	0	0	0	0	0	0	0	0	0	0	0	0	0	0	0	0	0	0	0	1	0	1
MBPK18S_000097	superorder	Podoplea	0.9307	161	161	0	Opisthokonta	Metazoa	Arthropoda	Maxillopoda					0	0	0	0	0	0	25	0	0	0	0	0	0	0	0	66	70	0	0	0	0	0	0	0	0	0	0	0	0	0	0	0	0	0	0
MBPK18S_001798	superorder	Podoplea	0.9216	157	28	129	Opisthokonta	Metazoa	Arthropoda	Maxillopoda					0	0	0	0	0	0	0	4	2	0	0	0	0	0	0	0	0	0	0	0	0	0	0	0	9	3	9	0	0	0	0	0	0	1	0
MBPK18S_004948	superorder	Podoplea	0.8824	150	95	55	Opisthokonta	Metazoa	Arthropoda	Maxillopoda					0	0	0	0	0	0	0	0	0	0	0	0	0	0	0	0	0	0	0	0	0	0	0	0	0	0	0	0	0	0	0	0	0	92	3
MBPK18S_002321	superorder	Podoplea	0.95	143	142	1	Opisthokonta	Metazoa	Arthropoda	Maxillopoda					0	0	0	0	0	0	0	0	0	1	0	0	3	0	0	78	3	0	1	0	0	0	0	0	29	13	14	0	0	0	0	0	0	0	0
MBPK18S_000980	superorder	Podoplea	0.9406	124	21	103	Opisthokonta	Metazoa	Arthropoda	Maxillopoda					0	0	0	1	0	0	0	2	0	0	0	1	0	0	0	1	0	0	1	0	1	0	1	0	4	1	0	0	0	1	1	0	0	3	1
MBPK18S_000194	superorder	Podoplea	0.9048	126	116	10	Opisthokonta	Metazoa	Arthropoda	Maxillopoda					0	0	0	0	0	0	0	11	10	0	0	0	0	0	0	57	0	5	0	0	4	0	0	0	0	0	24	0	0	0	0	0	0	0	5
MBPK18S_003116	superorder	Podoplea	0.9126	121	106	15	Opisthokonta	Metazoa	Arthropoda	Maxillopoda					0	4	0	0	0	0	0	35	0	0	6	0	0	0	0	18	7	3	0	0	0	0	0	0	0	0	0	25	0	0	0	0	2	0	0
MBPK18S_002166	superorder	Podoplea	0.9223	119	71	48	Opisthokonta	Metazoa	Arthropoda	Maxillopoda					0	0	0	0	0	0	2	1	0	0	0	0	0	0	0	2	0	0	0	0	0	0	0	0	0	0	0	0	0	0	0	0	0	4	1
MBPK18S_000602	superorder	Podoplea	0.902	118	102	16	Opisthokonta	Metazoa	Arthropoda	Maxillopoda					0	0	0	0	0	0	0	0	0	0	0	0	0	0	0	0	0	0	0	0	0	0	1	0	0	4	0	0	0	0	0	0	0	7	90
MBPK18S_003822	superorder	Podoplea	0.8868	108	7	101	Opisthokonta	Metazoa	Arthropoda	Maxillopoda					0	0	0	0	0	0	0	0	2	0	0	0	0	0	0	0	1	0	0	0	0	0	0	1	0	1	2	0	0	0	0	0	0	0	0
MBPK18S_002574	superorder	Podoplea	0.9505	104	4	100	Opisthokonta	Metazoa	Arthropoda	Maxillopoda					0	0	0	1	0	0	0	1	0	0	0	0	0	0	0	0	0	0	0	0	0	0	0	0	0	0	0	0	0	0	0	0	0	0	0
MBPK18S_006118	superorder	Podoplea	0.9135	100	51	49	Opisthokonta	Metazoa	Arthropoda	Maxillopoda					0	0	0	0	0	0	0	0	0	1	7	0	0	4	0	0	31	0	0	0	0	0	0	0	2	2	1	0	0	0	0	0	0	3	0
MBPK18S_000553	superorder	Podoplea	0.96	98	52	46	Opisthokonta	Metazoa	Arthropoda	Maxillopoda					0	0	0	0	0	0	0	0	0	0	0	0	0	0	0	0	0	0	0	0	0	0	0	0	0	0	0	0	0	0	0	0	0	52	0
MBPK18S_003488	superorder	Podoplea	0.91	98	2	96	Opisthokonta	Metazoa	Arthropoda	Maxillopoda					0	0	0	0	0	0	0	0	0	0	0	0	0	0	0	0	0	0	0	0	0	0	0	0	1	0	0	0	0	0	0	0	0	0	0
MBPK18S_006301	superorder	Podoplea	0.9216	96	50	46	Opisthokonta	Metazoa	Arthropoda	Maxillopoda					0	0	0	0	0	0	1	2	0	0	0	0	0	0	0	0	0	0	0	0	0	0	0	0	7	4	5	0	0	0	0	0	0	19	6
MBPK18S_000488	superorder	Podoplea	0.8972	88	37	51	Opisthokonta	Metazoa	Arthropoda	Maxillopoda					0	0	0	0	0	0	0	0	0	0	0	0	0	0	0	0	0	0	0	0	0	0	0	0	0	0	0	0	6	0	0	13	1	2	13
MBPK18S_001594	superorder	Podoplea	0.9604	84	42	42	Opisthokonta	Metazoa	Arthropoda	Maxillopoda					0	0	0	0	0	0	0	0	0	0	0	0	0	0	0	0	0	0	0	0	0	0	0	0	0	0	0	0	8	0	0	1	18	0	9
MBPK18S_003996	superorder	Podoplea	0.9314	80	21	59	Opisthokonta	Metazoa	Arthropoda	Maxillopoda					0	0	0	0	0	0	1	0	0	0	0	0	0	0	0	0	0	0	0	0	0	0	0	0	17	1	1	0	0	0	0	0	0	1	0
MBPK18S_002115	superorder	Podoplea	0.9604	76	6	70	Opisthokonta	Metazoa	Arthropoda	Maxillopoda					0	0	0	0	0	1	0	0	0	0	0	0	0	0	0	1	0	0	0	0	0	1	0	0	0	0	0	0	0	1	0	0	0	0	1
MBPK18S_006212	superorder	Podoplea	0.9118	74	19	55	Opisthokonta	Metazoa	Arthropoda	Maxillopoda					0	0	0	0	0	0	0	0	0	0	0	0	0	0	0	0	0	2	0	0	1	0	0	1	2	0	13	0	0	0	0	0	0	0	0
MBPK18S_004809	superorder	Podoplea	0.9118	66	65	1	Opisthokonta	Metazoa	Arthropoda	Maxillopoda					0	0	0	0	0	0	0	0	0	2	0	0	0	0	0	29	33	0	0	0	0	0	0	0	0	0	0	0	0	0	0	0	0	0	1
MBPK18S_001064	superorder	Podoplea	0.9208	63	63	0	Opisthokonta	Metazoa	Arthropoda	Maxillopoda					0	0	0	0	0	0	0	0	0	0	0	0	0	0	0	0	0	0	0	0	0	0	0	0	0	0	0	0	0	0	0	0	0	13	2
MBPK18S_000554	superorder	Podoplea	0.901	47	1	46	Opisthokonta	Metazoa	Arthropoda	Maxillopoda					0	0	0	0	0	0	0	0	0	0	0	0	0	0	0	0	0	0	0	1	0	0	0	0	0	0	0	0	0	0	0	0	0	0	0
MBPK18S_000637	superorder	Podoplea	0.96	44	4	40	Opisthokonta	Metazoa	Arthropoda	Maxillopoda					0	0	0	0	0	0	0	3	1	0	0	0	0	0	0	0	0	0	0	0	0	0	0	0	0	0	0	0	0	0	0	0	0	0	0
MBPK18S_001355	superorder	Podoplea	0.9029	43	41	2	Opisthokonta	Metazoa	Arthropoda	Maxillopoda					0	0	0	0	0	0	0	0	0	0	0	0	0	0	0	0	1	0	0	0	0	0	0	0	0	0	0	0	0	0	0	0	0	3	34
MBPK18S_003747	superorder	Podoplea	0.9223	39	4	35	Opisthokonta	Metazoa	Arthropoda	Maxillopoda					0	0	0	0	0	0	0	0	2	0	0	0	0	0	0	0	0	0	0	0	0	0	2	0	0	0	0	0	0	0	0	0	0	0	0
MBPK18S_005235	superorder	Podoplea	0.9505	35	35	0	Opisthokonta	Metazoa	Arthropoda	Maxillopoda					0	0	0	0	0	0	0	0	0	0	0	0	0	0	0	0	0	0	0	0	0	0	0	5	0	0	30	0	0	0	0	0	0	0	0
MBPK18S_001288	superorder	Podoplea	0.8942	35	34	1	Opisthokonta	Metazoa	Arthropoda	Maxillopoda					0	0	0	0	0	0	0	0	0	0	0	0	0	0	0	0	0	0	0	0	0	0	0	0	31	0	3	0	0	0	0	0	0	0	0
MBPK18S_002949	superorder	Podoplea	0.9412	33	3	30	Opisthokonta	Metazoa	Arthropoda	Maxillopoda					0	0	0	0	0	0	0	1	1	0	0	0	0	0	0	0	0	0	0	0	0	0	0	0	0	0	1	0	0	0	0	0	0	0	0
MBPK18S_004338	superorder	Podoplea	0.8952	31	30	1	Opisthokonta	Metazoa	Arthropoda	Maxillopoda					0	0	0	0	0	0	0	0	0	0	0	0	0	0	0	0	0	0	0	0	0	0	0	0	0	0	0	0	0	1	0	0	0	0	3
MBPK18S_003233	superorder	Podoplea	0.96	28	0	28	Opisthokonta	Metazoa	Arthropoda	Maxillopoda					0	0	0	0	0	0	0	0	0	0	0	0	0	0	0	0	0	0	0	0	0	0	0	0	0	0	0	0	0	0	0	0	0	0	0
MBPK18S_006566	superorder	Podoplea	0.9126	27	2	25	Opisthokonta	Metazoa	Arthropoda	Maxillopoda					0	0	0	0	0	0	0	0	0	0	0	0	0	0	0	1	0	1	0	0	0	0	0	0	0	0	0	0	0	0	0	0	0	0	0
MBPK18S_006552	superorder	Podoplea	0.8598	28	28	0	Opisthokonta	Metazoa	Arthropoda	Maxillopoda					1	0	0	0	0	0	0	0	0	0	0	0	0	6	0	4	16	0	0	0	0	0	0	0	0	0	0	0	0	0	0	0	0	0	0
MBPK18S_004487	superorder	Podoplea	0.9074	27	26	1	Opisthokonta	Metazoa	Arthropoda	Maxillopoda					0	0	0	0	0	0	0	0	0	0	0	0	0	0	0	0	0	0	0	0	0	0	0	0	1	0	9	0	0	0	0	0	0	0	16
MBPK18S_000611	superorder	Podoplea	0.902	26	21	5	Opisthokonta	Metazoa	Arthropoda	Maxillopoda					0	0	0	0	0	0	0	0	0	0	0	0	0	0	0	0	0	0	0	0	2	0	0	0	0	0	19	0	0	0	0	0	0	0	0
MBPK18S_000107	superorder	Podoplea	0.8942	25	5	20	Opisthokonta	Metazoa	Arthropoda	Maxillopoda					3	0	0	0	0	0	0	0	0	0	0	0	0	0	0	0	0	0	0	0	0	0	0	0	0	0	0	2	0	0	0	0	0	0	0
MBPK18S_005092	superorder	Podoplea	0.9109	22	2	20	Opisthokonta	Metazoa	Arthropoda	Maxillopoda					0	0	0	0	0	0	0	0	0	0	0	0	0	0	0	0	1	0	0	0	0	0	0	0	1	0	0	0	0	0	0	0	0	0	0
MBPK18S_004390	superorder	Podoplea	0.8857	15	0	15	Opisthokonta	Metazoa	Arthropoda	Maxillopoda					0	0	0	0	0	0	0	0	0	0	0	0	0	0	0	0	0	0	0	0	0	0	0	0	0	0	0	0	0	0	0	0	0	0	0
MBPK18S_004386	superorder	Thoracica	0.9439	128	1	127	Opisthokonta	Metazoa	Arthropoda	Maxillopoda					0	0	0	0	0	0	0	0	0	0	0	0	0	0	0	0	0	0	0	0	0	0	0	0	0	0	0	0	0	0	0	0	0	1	0
MBPK18S_000775	species	Polycope sp. OC-2001	0.7558	255	164	91	Opisthokonta	Metazoa	Arthropoda	Ostracoda	Halocyprida	Polycopidae	Polycope	Polycope sp. OC-2001	0	0	0	0	0	0	0	0	40	0	0	0	0	0	0	0	0	0	0	0	0	0	0	0	89	32	3	0	0	0	0	0	0	0	0
MBPK18S_000104	species	Polycope sp. OC-2001	0.7429	237	237	0	Opisthokonta	Metazoa	Arthropoda	Ostracoda	Halocyprida	Polycopidae	Polycope	Polycope sp. OC-2001	0	0	0	0	0	0	0	0	0	0	0	0	0	0	0	0	0	0	0	0	0	0	0	0	0	0	0	0	0	0	0	2	7	22	84
MBPK18S_001855	species	Polycope sp. OC-2001	0.6899	85	85	0	Opisthokonta	Metazoa	Arthropoda	Ostracoda	Halocyprida	Polycopidae	Polycope	Polycope sp. OC-2001	0	0	0	0	0	0	10	14	5	0	0	0	1	0	0	30	0	5	6	0	0	0	0	0	4	10	0	0	0	0	0	0	0	0	0
MBPK18S_001141	species	Polycope sp. OC-2001	0.949	78	77	1	Opisthokonta	Metazoa	Arthropoda	Ostracoda	Halocyprida	Polycopidae	Polycope	Polycope sp. OC-2001	0	0	0	0	0	0	0	0	0	0	0	0	0	0	0	0	0	0	0	0	0	0	0	0	0	0	0	1	0	0	0	19	4	0	7
MBPK18S_001574	species	Polycope sp. OC-2001	0.8931	29	24	5	Opisthokonta	Metazoa	Arthropoda	Ostracoda	Halocyprida	Polycopidae	Polycope	Polycope sp. OC-2001	0	0	0	0	0	0	0	0	0	0	0	0	0	0	0	0	0	0	1	0	0	0	0	0	21	0	0	2	0	0	0	0	0	0	0
MBPK18S_000201	species	Polycope sp. OC-2001	0.7296	24	23	1	Opisthokonta	Metazoa	Arthropoda	Ostracoda	Halocyprida	Polycopidae	Polycope	Polycope sp. OC-2001	0	0	0	0	0	0	0	0	0	0	0	0	0	0	0	0	0	0	0	0	0	0	0	0	0	0	0	0	0	0	0	0	0	0	23
MBPK18S_000657	species	Parasterope sp. J57072	0.9742	185	171	14	Opisthokonta	Metazoa	Arthropoda	Ostracoda	Myodocopida	Cylindroleberididae	Parasterope	Parasterope sp. J57072	0	0	0	0	0	0	1	0	0	0	0	0	0	0	0	111	0	52	0	0	0	0	0	0	0	0	0	0	0	0	0	0	0	0	7
MBPK18S_001342	species	Bairdia sp.	0.9588	537	348	189	Opisthokonta	Metazoa	Arthropoda	Ostracoda	Podocopida	Bairdiidae	Bairdia	Bairdia sp.	0	0	0	0	0	0	0	2	0	0	0	0	0	0	1	0	0	0	2	0	3	11	12	42	48	91	136	0	0	0	0	0	0	0	0
MBPK18S_006684	species	Bairdia sp.	0.9381	453	449	4	Opisthokonta	Metazoa	Arthropoda	Ostracoda	Podocopida	Bairdiidae	Bairdia	Bairdia sp.	0	30	0	0	15	13	0	31	175	0	0	0	0	0	0	0	0	23	0	10	0	0	1	0	35	115	0	1	0	0	0	0	0	0	0
MBPK18S_001719	species	Schlerochilus oshoroensis	0.9604	274	272	2	Opisthokonta	Metazoa	Arthropoda	Ostracoda	Podocopida	Bythocytheridae	Schlerochilus	Schlerochilus oshoroensis	0	1	0	0	0	0	23	0	0	23	0	0	1	21	0	151	32	20	0	0	0	0	0	0	0	0	0	0	0	0	0	0	0	0	0
MBPK18S_000447	species	Schlerochilus oshoroensis	0.9505	154	106	48	Opisthokonta	Metazoa	Arthropoda	Ostracoda	Podocopida	Bythocytheridae	Schlerochilus	Schlerochilus oshoroensis	0	0	0	0	0	0	0	25	5	0	0	0	0	0	0	0	0	2	0	0	0	0	0	0	41	3	30	0	0	0	0	0	0	0	0
MBPK18S_000461	species	Schlerochilus oshoroensis	0.9208	34	34	0	Opisthokonta	Metazoa	Arthropoda	Ostracoda	Podocopida	Bythocytheridae	Schlerochilus	Schlerochilus oshoroensis	0	0	0	0	0	0	0	0	0	0	0	0	0	0	0	0	0	0	0	0	0	0	0	0	9	13	11	0	0	0	0	0	0	1	0
MBPK18S_001816	family	Cytheruridae	0.9808	804	286	518	Opisthokonta	Metazoa	Arthropoda	Ostracoda	Podocopida	Cytheruridae			0	0	0	0	0	0	0	0	9	0	0	0	0	0	0	0	4	0	0	0	0	0	0	0	0	0	0	0	0	0	10	0	0	188	5
MBPK18S_000500	species	Uncinocythere occidentalis	0.8824	151	151	0	Opisthokonta	Metazoa	Arthropoda	Ostracoda	Podocopida	Entocytheridae	Uncinocythere	Uncinocythere occidentalis	0	0	0	0	0	0	0	0	0	0	0	1	0	0	0	0	0	0	0	0	5	0	2	4	61	51	27	0	0	0	0	0	0	0	0
MBPK18S_003600	species	Uncinocythere occidentalis	0.8725	49	49	0	Opisthokonta	Metazoa	Arthropoda	Ostracoda	Podocopida	Entocytheridae	Uncinocythere	Uncinocythere occidentalis	0	0	1	0	0	0	0	15	0	7	0	0	0	0	0	0	18	3	0	0	0	0	0	1	1	2	1	0	0	0	0	0	0	0	0
MBPK18S_001523	species	Leptocythere lacertosa	1	396	125	271	Opisthokonta	Metazoa	Arthropoda	Ostracoda	Podocopida	Leptocytheridae	Leptocythere	Leptocythere lacertosa	0	0	0	0	0	1	0	0	0	0	0	0	0	0	0	0	0	0	0	0	0	0	0	0	0	0	0	0	0	0	0	0	3	79	0
MBPK18S_000490	species	Limnocythere sp. SN005	0.9706	203	2	201	Opisthokonta	Metazoa	Arthropoda	Ostracoda	Podocopida	Limnocytheridae	Limnocythere	Limnocythere sp. SN005	0	0	0	0	0	0	0	0	0	1	0	0	0	0	0	0	0	0	0	0	0	0	0	0	0	0	0	1	0	0	0	0	0	0	0
MBPK18S_004443	species	Cytheromorpha acupunctata	0.8654	1217	1215	2	Opisthokonta	Metazoa	Arthropoda	Ostracoda	Podocopida	Loxoconchidae	Cytheromorpha	Cytheromorpha acupunctata	0	0	0	0	0	0	0	0	0	0	0	0	0	0	0	0	0	0	0	0	3	9	0	3	376	81	676	0	0	0	0	0	0	0	0
MBPK18S_000397	species	Cytheromorpha acupunctata	0.875	689	688	1	Opisthokonta	Metazoa	Arthropoda	Ostracoda	Podocopida	Loxoconchidae	Cytheromorpha	Cytheromorpha acupunctata	0	0	0	0	0	0	108	124	309	2	0	0	0	0	0	24	17	102	0	2	0	0	0	0	0	0	0	0	0	0	0	0	0	0	0
MBPK18S_000196	species	Cytheromorpha acupunctata	0.8762	311	310	1	Opisthokonta	Metazoa	Arthropoda	Ostracoda	Podocopida	Loxoconchidae	Cytheromorpha	Cytheromorpha acupunctata	0	0	0	0	0	0	10	28	120	0	0	0	0	0	0	50	0	102	0	0	0	0	0	0	0	0	0	0	0	0	0	0	0	0	0
MBPK18S_001772	species	Cytheromorpha acupunctata	0.8879	39	0	39	Opisthokonta	Metazoa	Arthropoda	Ostracoda	Podocopida	Loxoconchidae	Cytheromorpha	Cytheromorpha acupunctata	0	0	0	0	0	0	0	0	0	0	0	0	0	0	0	0	0	0	0	0	0	0	0	0	0	0	0	0	0	0	0	0	0	0	0
MBPK18S_002485	species	Loxocorniculum mutsuense	0.9038	3880	3880	0	Opisthokonta	Metazoa	Arthropoda	Ostracoda	Podocopida	Loxoconchidae	Loxocorniculum	Loxocorniculum mutsuense	0	0	4	19	0	0	1270	104	391	10	0	0	20	24	4	816	330	186	0	0	0	0	15	13	322	119	227	0	0	0	0	0	0	0	0
MBPK18S_002084	species	Loxocorniculum mutsuense	0.8942	2864	16	2848	Opisthokonta	Metazoa	Arthropoda	Ostracoda	Podocopida	Loxoconchidae	Loxocorniculum	Loxocorniculum mutsuense	0	0	0	0	0	0	0	0	0	0	0	0	0	0	0	0	3	0	0	0	0	0	0	0	0	0	0	0	0	0	0	0	0	0	0
MBPK18S_001040	species	Pontocypris mytiloides	1	462	10	452	Opisthokonta	Metazoa	Arthropoda	Ostracoda	Podocopida	Pontocyprididae	Pontocypris	Pontocypris mytiloides	0	0	0	0	0	0	0	0	0	0	0	0	0	0	1	0	0	0	0	0	0	0	0	0	0	0	0	0	0	0	0	0	0	0	0
MBPK18S_001348	species	Propontocypris pirifera	0.9509	644	0	644	Opisthokonta	Metazoa	Arthropoda	Ostracoda	Podocopida	Pontocyprididae	Propontocypris	Propontocypris pirifera	0	0	0	0	0	0	0	0	0	0	0	0	0	0	0	0	0	0	0	0	0	0	0	0	0	0	0	0	0	0	0	0	0	0	0
MBPK18S_001323	species	Propontocypris pirifera	0.975	405	405	0	Opisthokonta	Metazoa	Arthropoda	Ostracoda	Podocopida	Pontocyprididae	Propontocypris	Propontocypris pirifera	0	0	0	0	6	0	7	0	24	0	0	0	0	0	0	45	0	214	0	0	2	0	5	2	24	19	57	0	0	0	0	0	0	0	0
MBPK18S_006868	species	Propontocypris pirifera	0.939	10	0	10	Opisthokonta	Metazoa	Arthropoda	Ostracoda	Podocopida	Pontocyprididae	Propontocypris	Propontocypris pirifera	0	0	0	0	0	0	0	0	0	0	0	0	0	0	0	0	0	0	0	0	0	0	0	0	0	0	0	0	0	0	0	0	0	0	0
MBPK18S_001895	species	Psammocythere oviformis	0.8889	90	68	22	Opisthokonta	Metazoa	Arthropoda	Ostracoda	Podocopida	Psammocytheridae	Psammocythere	Psammocythere oviformis	0	0	0	0	0	0	0	0	0	0	0	0	0	0	0	0	0	0	0	0	0	0	0	0	1	0	0	0	0	0	1	0	19	35	12
MBPK18S_000241	species	Cobanocythere japonica	1	1072	222	850	Opisthokonta	Metazoa	Arthropoda	Ostracoda	Podocopida	Xestoleberididae	Cobanocythere	Cobanocythere japonica	0	8	0	0	0	0	5	19	46	0	0	0	0	2	0	15	34	0	2	0	2	0	3	0	8	14	7	0	0	0	0	0	0	0	57
MBPK18S_003193	species	Cobanocythere japonica	0.9806	164	147	17	Opisthokonta	Metazoa	Arthropoda	Ostracoda	Podocopida	Xestoleberididae	Cobanocythere	Cobanocythere japonica	0	0	0	0	0	0	0	5	1	0	0	0	0	0	0	0	0	0	0	0	0	0	0	0	0	54	87	0	0	0	0	0	0	0	0
MBPK18S_005718	species	Cobanocythere japonica	0.9806	96	39	57	Opisthokonta	Metazoa	Arthropoda	Ostracoda	Podocopida	Xestoleberididae	Cobanocythere	Cobanocythere japonica	0	0	0	0	0	0	0	1	0	0	0	0	0	0	0	0	2	0	2	0	0	0	0	0	8	13	13	0	0	0	0	0	0	0	0
MBPK18S_003221	family	Xestoleberididae	0.9515	5545	723	4822	Opisthokonta	Metazoa	Arthropoda	Ostracoda	Podocopida	Xestoleberididae			0	0	0	0	0	0	197	18	15	7	0	0	0	0	3	194	161	9	0	0	0	0	0	0	0	0	116	0	0	0	3	0	0	0	0
MBPK18S_000288	superfamily	Cytheroidea	0.9905	2048	144	1904	Opisthokonta	Metazoa	Arthropoda	Ostracoda	Podocopida				0	0	0	0	0	0	0	3	0	0	0	0	0	0	5	0	0	0	64	14	0	0	0	13	0	5	40	0	0	0	0	0	0	0	0
MBPK18S_004074	superfamily	Cytheroidea	0.9519	602	0	602	Opisthokonta	Metazoa	Arthropoda	Ostracoda	Podocopida				0	0	0	0	0	0	0	0	0	0	0	0	0	0	0	0	0	0	0	0	0	0	0	0	0	0	0	0	0	0	0	0	0	0	0
MBPK18S_006035	superfamily	Cytheroidea	0.9808	481	281	200	Opisthokonta	Metazoa	Arthropoda	Ostracoda	Podocopida				0	0	0	0	0	0	0	0	3	0	0	0	0	0	0	4	10	7	17	0	0	15	0	0	54	38	16	1	0	1	9	2	2	35	65
MBPK18S_007001	superfamily	Cytheroidea	0.9714	33	1	32	Opisthokonta	Metazoa	Arthropoda	Ostracoda	Podocopida				0	0	0	0	0	0	0	0	0	0	0	0	0	0	0	0	0	0	1	0	0	0	0	0	0	0	0	0	0	0	0	0	0	0	0
MBPK18S_002269	superfamily	Cytheroidea	0.9515	20	20	0	Opisthokonta	Metazoa	Arthropoda	Ostracoda	Podocopida				0	0	0	0	0	0	0	0	0	0	0	0	0	0	0	0	0	0	0	0	0	0	0	0	0	0	0	0	2	0	0	0	0	0	3
MBPK18S_001773	order	Podocopida	0.9712	16489	1159	15330	Opisthokonta	Metazoa	Arthropoda	Ostracoda	Podocopida				0	0	0	0	0	0	49	20	38	0	0	40	0	0	0	59	117	75	0	0	31	0	0	0	247	47	314	0	0	0	0	0	0	39	44
MBPK18S_001899	order	Podocopida	0.9423	14	14	0	Opisthokonta	Metazoa	Arthropoda	Ostracoda	Podocopida				0	0	0	0	0	0	0	0	0	0	0	0	0	0	0	0	0	0	0	0	0	0	0	0	0	0	0	0	0	0	0	0	0	14	0
MBPK18S_006603	order	Podocopida	0.99	3770	1694	2076	Opisthokonta	Metazoa	Arthropoda	Ostracoda	Podocopida				0	5	0	0	15	4	161	58	149	0	13	0	24	11	2	223	168	115	0	0	0	0	5	7	55	23	140	9	3	0	0	3	0	146	265
MBPK18S_005195	order	Podocopida	0.99	1397	0	1397	Opisthokonta	Metazoa	Arthropoda	Ostracoda	Podocopida				0	0	0	0	0	0	0	0	0	0	0	0	0	0	0	0	0	0	0	0	0	0	0	0	0	0	0	0	0	0	0	0	0	0	0
MBPK18S_003429	species	Callipallene sp. GG-2000	0.9798	8203	7509	694	Opisthokonta	Metazoa	Arthropoda	Pycnogonida	Pantopoda	Callipallenidae	Callipallene	Callipallene sp. GG-2000	0	98	64	50	10	32	1090	739	1601	0	0	6	342	6	7	2467	791	190	0	0	0	0	5	0	0	0	5	0	0	0	0	0	0	0	0
MBPK18S_002988	species	Callipallene sp. GG-2000	0.9899	520	424	96	Opisthokonta	Metazoa	Arthropoda	Pycnogonida	Pantopoda	Callipallenidae	Callipallene	Callipallene sp. GG-2000	1	0	3	5	0	1	86	25	87	0	0	0	19	0	8	131	42	10	0	0	0	0	0	0	3	0	0	0	0	0	0	0	0	3	0
MBPK18S_000673	genus	Endeis	1	1061	295	766	Opisthokonta	Metazoa	Arthropoda	Pycnogonida	Pantopoda	Endeidae	Endeis		0	91	44	0	0	0	0	0	0	0	0	0	25	0	0	131	0	0	0	0	0	0	2	0	0	0	0	0	0	0	0	0	0	0	0
MBPK18S_001890	species	Tanystylum sp. JA-2009	0.9902	470	463	7	Opisthokonta	Metazoa	Arthropoda	Pycnogonida	Pantopoda	Tanystylidae	Tanystylum	Tanystylum sp. JA-2009	0	1	0	22	0	0	6	0	0	203	0	0	21	0	30	172	1	0	0	0	0	0	2	4	0	0	0	0	0	1	0	0	0	0	0
MBPK18S_001886	species	Tanystylum sp. JA-2009	0.9902	350	349	1	Opisthokonta	Metazoa	Arthropoda	Pycnogonida	Pantopoda	Tanystylidae	Tanystylum	Tanystylum sp. JA-2009	0	0	0	0	0	0	2	0	0	109	0	0	107	0	0	129	0	0	0	0	0	0	1	0	0	0	0	0	0	0	0	0	0	1	0
MBPK18S_000767	order	Pantopoda	0.9798	3374	2865	509	Opisthokonta	Metazoa	Arthropoda	Pycnogonida	Pantopoda				3	203	136	320	395	302	17	32	5	121	0	4	431	452	112	5	150	40	0	0	0	0	35	0	55	4	8	0	0	0	5	0	0	0	0
MBPK18S_001709	order	Pantopoda	0.9798	589	588	1	Opisthokonta	Metazoa	Arthropoda	Pycnogonida	Pantopoda				1	0	0	30	0	0	12	0	0	0	0	0	0	0	0	0	0	0	0	0	0	0	0	0	304	2	66	0	0	1	0	0	0	172	0
MBPK18S_001508	order	Pantopoda	0.95	260	2	258	Opisthokonta	Metazoa	Arthropoda	Pycnogonida	Pantopoda				1	0	0	0	0	0	0	0	0	0	0	0	0	0	0	0	0	0	0	0	0	0	1	0	0	0	0	0	0	0	0	0	0	0	0
MBPK18S_002113	order	Pantopoda	0.9899	188	99	89	Opisthokonta	Metazoa	Arthropoda	Pycnogonida	Pantopoda				0	4	2	13	15	7	0	5	0	7	0	0	14	13	6	0	3	1	0	0	0	0	6	0	2	0	0	0	0	0	0	0	0	0	0
MBPK18S_002400	subphylum	Chelicerata	0.8713	88	87	1	Opisthokonta	Metazoa	Arthropoda						0	0	0	0	0	0	0	0	0	0	0	0	0	0	0	0	0	0	0	0	0	0	1	0	86	0	0	0	0	0	0	0	0	0	0
MBPK18S_000327	subphylum	Crustacea	0.9712	189	19	170	Opisthokonta	Metazoa	Arthropoda						0	0	0	0	0	0	0	0	0	0	0	0	0	0	0	0	0	0	0	0	0	0	0	0	0	0	0	0	0	0	0	0	0	19	0
MBPK18S_004128	no rank	Pancrustacea	0.8411	15	1	14	Opisthokonta	Metazoa	Arthropoda						0	0	0	0	0	0	0	0	0	0	0	0	0	0	0	0	0	0	0	1	0	0	0	0	0	0	0	0	0	0	0	0	0	0	0
MBPK18S_001317	genus	Phoronis	1	21852	19	21833	Opisthokonta	Metazoa	Brachiopoda	Phoroniformea	Phoronida	Phoronidae	Phoronis		0	0	0	0	0	0	0	0	0	0	0	0	0	0	0	0	0	0	0	0	0	0	19	0	0	0	0	0	0	0	0	0	0	0	0
MBPK18S_000922	genus	Phoronis	1	1056	6	1050	Opisthokonta	Metazoa	Brachiopoda	Phoroniformea	Phoronida	Phoronidae	Phoronis		2	0	0	0	0	0	0	0	0	0	0	0	0	0	0	0	0	0	0	0	0	0	2	0	0	0	0	0	2	0	0	0	0	0	0
MBPK18S_000195	suborder	Terebratellidina	0.9802	1672	1343	329	Opisthokonta	Metazoa	Brachiopoda	Rhynchonellata	Terebratulida				0	0	0	0	0	0	0	3	6	5	0	0	0	0	0	7	0	0	135	42	0	0	10	0	5	58	5	5	19	0	15	562	297	0	78
MBPK18S_003798	suborder	Terebratellidina	0.98	1789	1782	7	Opisthokonta	Metazoa	Brachiopoda	Rhynchonellata	Terebratulida				0	0	0	0	0	0	0	0	0	0	0	0	0	0	0	0	0	0	1071	488	0	7	105	3	85	0	4	1	3	0	0	0	0	0	2
MBPK18S_002250	species	Aetea anguina	0.9714	3140	3133	7	Opisthokonta	Metazoa	Bryozoa	Gymnolaemata	Cheilostomatida	Aeteidae	Aetea	Aetea anguina	94	56	15	51	15	39	235	35	70	77	0	16	43	22	11	124	4	15	937	5	0	435	68	18	562	109	12	8	0	0	0	0	0	45	12
MBPK18S_003197	species	Aetea anguina	0.981	2272	501	1771	Opisthokonta	Metazoa	Bryozoa	Gymnolaemata	Cheilostomatida	Aeteidae	Aetea	Aetea anguina	17	49	36	9	46	23	11	42	40	5	10	27	9	8	0	15	6	17	17	0	16	30	0	11	9	0	48	0	0	0	0	0	0	0	0
MBPK18S_004047	species	Aetea anguina	0.981	1454	1452	2	Opisthokonta	Metazoa	Bryozoa	Gymnolaemata	Cheilostomatida	Aeteidae	Aetea	Aetea anguina	24	160	132	16	78	37	68	245	405	1	0	19	0	6	27	8	5	197	12	0	0	5	4	0	0	0	0	0	0	0	1	2	0	0	0
MBPK18S_000620	species	Aetea anguina	0.9714	497	496	1	Opisthokonta	Metazoa	Bryozoa	Gymnolaemata	Cheilostomatida	Aeteidae	Aetea	Aetea anguina	20	48	56	16	24	8	32	60	40	3	0	10	7	0	12	12	4	139	0	0	0	0	0	0	0	3	0	1	0	1	0	0	0	0	0
MBPK18S_001739	species	Aetea anguina	0.9623	416	416	0	Opisthokonta	Metazoa	Bryozoa	Gymnolaemata	Cheilostomatida	Aeteidae	Aetea	Aetea anguina	0	0	0	0	0	0	0	0	0	0	0	0	0	0	0	0	0	0	29	10	2	24	46	8	25	77	25	13	17	6	10	2	9	52	37
MBPK18S_002122	species	Aetea anguina	0.9619	156	125	31	Opisthokonta	Metazoa	Bryozoa	Gymnolaemata	Cheilostomatida	Aeteidae	Aetea	Aetea anguina	0	1	1	0	0	0	1	1	0	0	0	0	1	0	0	0	0	2	25	0	7	7	1	0	29	9	3	3	0	0	8	0	0	3	12
MBPK18S_001276	species	Pentapora fascialis	1	679	676	3	Opisthokonta	Metazoa	Bryozoa	Gymnolaemata	Cheilostomatida	Bitectiporidae	Pentapora	Pentapora fascialis	0	0	0	0	0	153	0	0	8	0	0	0	0	0	10	0	1	0	0	0	0	0	0	0	0	0	2	0	0	77	0	0	366	4	0
MBPK18S_002849	species	Schizomavella linearis	0.9806	5621	5470	151	Opisthokonta	Metazoa	Bryozoa	Gymnolaemata	Cheilostomatida	Bitectiporidae	Schizomavella	Schizomavella linearis	0	0	0	0	0	0	0	0	0	0	0	0	0	0	0	0	0	0	66	18	280	1054	342	374	302	227	318	126	366	35	132	201	493	129	740
MBPK18S_006637	species	Celleporina hassallii	0.9806	1058	0	1058	Opisthokonta	Metazoa	Bryozoa	Gymnolaemata	Cheilostomatida	Celleporidae	Celleporina	Celleporina hassallii	0	0	0	0	0	0	0	0	0	0	0	0	0	0	0	0	0	0	0	0	0	0	0	0	0	0	0	0	0	0	0	0	0	0	0
MBPK18S_005607	species	Chorizopora brongniartii	0.9808	11691	11077	614	Opisthokonta	Metazoa	Bryozoa	Gymnolaemata	Cheilostomatida	Chorizoporidae	Chorizopora	Chorizopora brongniartii	499	1513	1213	125	161	35	698	1987	2670	198	28	483	48	0	25	532	85	532	87	0	0	36	9	0	88	0	0	0	0	0	0	0	0	0	15
MBPK18S_003539	species	Chorizopora brongniartii	0.9808	412	315	97	Opisthokonta	Metazoa	Bryozoa	Gymnolaemata	Cheilostomatida	Chorizoporidae	Chorizopora	Chorizopora brongniartii	3	2	3	0	4	0	2	9	18	0	0	0	0	0	0	0	0	8	19	2	0	0	8	4	35	2	0	6	3	8	18	25	32	41	19
MBPK18S_001416	species	Cryptosula pallasiana	0.9615	101	63	38	Opisthokonta	Metazoa	Bryozoa	Gymnolaemata	Cheilostomatida	Cryptosulidae	Cryptosula	Cryptosula pallasiana	0	0	0	0	7	20	0	2	0	0	0	22	2	0	6	0	0	1	0	3	0	0	0	0	0	0	0	0	0	0	0	0	0	0	0
MBPK18S_001560	genus	Electra	0.981	113239	0	113239	Opisthokonta	Metazoa	Bryozoa	Gymnolaemata	Cheilostomatida	Electridae	Electra		0	0	0	0	0	0	0	0	0	0	0	0	0	0	0	0	0	0	0	0	0	0	0	0	0	0	0	0	0	0	0	0	0	0	0
MBPK18S_001923	genus	Electra	0.934	31342	87	31255	Opisthokonta	Metazoa	Bryozoa	Gymnolaemata	Cheilostomatida	Electridae	Electra		0	0	0	0	0	0	0	0	0	0	0	0	0	0	0	0	0	0	0	0	0	0	0	0	0	0	0	0	0	0	0	0	0	0	0
MBPK18S_003791	genus	Electra	0.981	605	5	600	Opisthokonta	Metazoa	Bryozoa	Gymnolaemata	Cheilostomatida	Electridae	Electra		0	0	0	0	0	0	0	0	0	1	1	2	0	0	0	0	0	0	0	0	0	0	0	0	0	0	0	0	0	0	1	0	0	0	0
MBPK18S_000921	genus	Electra	0.981	330	7	323	Opisthokonta	Metazoa	Bryozoa	Gymnolaemata	Cheilostomatida	Electridae	Electra		0	0	0	0	0	1	0	0	0	0	0	2	0	0	0	0	0	0	0	0	0	0	2	0	0	0	0	0	1	0	0	0	0	1	0
MBPK18S_001522	genus	Electra	0.9811	53	1	52	Opisthokonta	Metazoa	Bryozoa	Gymnolaemata	Cheilostomatida	Electridae	Electra		0	0	0	0	0	0	0	0	0	0	0	0	0	0	0	0	0	0	0	0	0	0	1	0	0	0	0	0	0	0	0	0	0	0	0
MBPK18S_001546	genus	Electra	0.9434	43	2	41	Opisthokonta	Metazoa	Bryozoa	Gymnolaemata	Cheilostomatida	Electridae	Electra		0	0	0	0	0	0	0	0	0	0	0	0	0	0	0	0	0	1	0	0	0	0	0	0	0	0	0	0	0	0	0	0	0	1	0
MBPK18S_004649	genus	Electra	0.9623	41	3	38	Opisthokonta	Metazoa	Bryozoa	Gymnolaemata	Cheilostomatida	Electridae	Electra		0	0	0	0	1	0	1	0	0	0	0	0	0	0	1	0	0	0	0	0	0	0	0	0	0	0	0	0	0	0	0	0	0	0	0
MBPK18S_004259	genus	Electra	0.9524	27	0	27	Opisthokonta	Metazoa	Bryozoa	Gymnolaemata	Cheilostomatida	Electridae	Electra		0	0	0	0	0	0	0	0	0	0	0	0	0	0	0	0	0	0	0	0	0	0	0	0	0	0	0	0	0	0	0	0	0	0	0
MBPK18S_001932	genus	Electra	0.934	16	0	16	Opisthokonta	Metazoa	Bryozoa	Gymnolaemata	Cheilostomatida	Electridae	Electra		0	0	0	0	0	0	0	0	0	0	0	0	0	0	0	0	0	0	0	0	0	0	0	0	0	0	0	0	0	0	0	0	0	0	0
MBPK18S_000164	species	Eurystomella foraminigera	1	291	291	0	Opisthokonta	Metazoa	Bryozoa	Gymnolaemata	Cheilostomatida	Eurystomellidae	Eurystomella	Eurystomella foraminigera	0	0	0	0	0	0	0	0	0	0	0	0	0	0	0	0	0	0	0	0	0	0	0	0	0	0	0	3	15	30	0	32	80	6	76
MBPK18S_000411	species	Euthyroides jellyae	1	351	349	2	Opisthokonta	Metazoa	Bryozoa	Gymnolaemata	Cheilostomatida	Euthyroididae	Euthyroides	Euthyroides jellyae	0	0	0	0	0	0	0	0	0	0	0	0	0	0	0	0	0	0	27	0	0	0	1	0	0	0	0	0	37	32	1	0	0	0	251
MBPK18S_006821	species	Margaretta barbata	0.9714	110	109	1	Opisthokonta	Metazoa	Bryozoa	Gymnolaemata	Cheilostomatida	Margarettidae	Margaretta	Margaretta barbata	0	0	0	0	0	70	0	0	7	0	0	0	0	0	0	0	0	0	0	0	0	0	0	0	0	0	0	13	3	2	5	0	0	1	7
MBPK18S_000501	species	Membranipora membranacea	1	225	2	223	Opisthokonta	Metazoa	Bryozoa	Gymnolaemata	Cheilostomatida	Membraniporidae	Membranipora	Membranipora membranacea	0	0	0	0	0	0	0	1	0	0	0	1	0	0	0	0	0	0	0	0	0	0	0	0	0	0	0	0	0	0	0	0	0	0	0
MBPK18S_001885	species	Rhynchozoon zealandicum	0.9903	609	609	0	Opisthokonta	Metazoa	Bryozoa	Gymnolaemata	Cheilostomatida	Phidoloporidae	Rhynchozoon	Rhynchozoon zealandicum	0	0	0	0	0	0	0	0	0	0	0	0	0	0	0	0	0	0	0	0	0	0	0	0	0	0	0	292	3	63	66	15	19	93	7
MBPK18S_002268	species	Schizoporella dunkeri	0.9524	9440	9415	25	Opisthokonta	Metazoa	Bryozoa	Gymnolaemata	Cheilostomatida	Schizoporellidae	Schizoporella	Schizoporella dunkeri	0	0	0	0	0	0	0	0	0	0	0	0	0	0	0	0	0	0	0	0	0	0	0	0	0	0	0	2494	1522	1822	519	969	379	493	1077
MBPK18S_001749	species	Schizoporella dunkeri	0.9904	755	2	753	Opisthokonta	Metazoa	Bryozoa	Gymnolaemata	Cheilostomatida	Schizoporellidae	Schizoporella	Schizoporella dunkeri	0	0	0	0	0	0	0	0	0	0	0	0	0	0	0	0	0	0	0	0	0	0	0	0	0	0	0	0	0	0	0	2	0	0	0
MBPK18S_002301	infraorder	Ascophora	0.9619	26985	26953	32	Opisthokonta	Metazoa	Bryozoa	Gymnolaemata	Cheilostomatida				9	3430	2417	12	5709	780	17	1709	967	24	0	6682	35	0	1649	105	17	2182	595	0	57	67	57	209	41	16	130	0	0	0	0	0	0	14	0
MBPK18S_003354	infraorder	Ascophora	0.9524	6271	6006	265	Opisthokonta	Metazoa	Bryozoa	Gymnolaemata	Cheilostomatida				0	90	38	0	35	0	8	0	0	0	5	16	0	0	81	0	0	8	0	0	0	0	526	32	0	14	0	631	100	288	246	50	2974	538	16
MBPK18S_007143	infraorder	Ascophora	0.9808	4257	3305	952	Opisthokonta	Metazoa	Bryozoa	Gymnolaemata	Cheilostomatida				0	0	0	4	10	6	0	0	0	0	0	0	0	0	0	0	0	0	763	21	7	384	95	1055	449	16	20	17	5	26	163	7	89	30	89
MBPK18S_003206	infraorder	Ascophora	0.9524	1595	1587	8	Opisthokonta	Metazoa	Bryozoa	Gymnolaemata	Cheilostomatida				0	0	0	0	49	12	3	2	2	0	0	0	0	0	2	0	0	0	0	0	87	0	0	958	0	0	463	0	0	0	9	0	0	0	0
MBPK18S_000737	infraorder	Ascophora	0.9808	592	273	319	Opisthokonta	Metazoa	Bryozoa	Gymnolaemata	Cheilostomatida				0	0	0	0	0	12	4	0	0	1	0	0	0	0	2	0	1	3	23	0	2	16	23	7	16	7	6	21	22	19	5	6	24	11	24
MBPK18S_001754	infraorder	Ascophora	0.9619	181	0	181	Opisthokonta	Metazoa	Bryozoa	Gymnolaemata	Cheilostomatida				0	0	0	0	0	0	0	0	0	0	0	0	0	0	0	0	0	0	0	0	0	0	0	0	0	0	0	0	0	0	0	0	0	0	0
MBPK18S_002309	infraorder	Ascophora	0.9528	84	0	84	Opisthokonta	Metazoa	Bryozoa	Gymnolaemata	Cheilostomatida				0	0	0	0	0	0	0	0	0	0	0	0	0	0	0	0	0	0	0	0	0	0	0	0	0	0	0	0	0	0	0	0	0	0	0
MBPK18S_002512	infraorder	Ascophora	0.9434	56	54	2	Opisthokonta	Metazoa	Bryozoa	Gymnolaemata	Cheilostomatida				0	3	3	0	12	2	0	2	1	0	1	12	0	0	9	1	1	3	0	0	1	1	0	1	0	0	0	0	0	0	0	0	0	0	0
MBPK18S_006572	order	Cheilostomatida	0.9519	29116	2523	26593	Opisthokonta	Metazoa	Bryozoa	Gymnolaemata	Cheilostomatida				147	75	59	327	155	96	84	67	188	68	93	57	239	257	48	161	82	81	158	0	0	0	30	0	0	0	0	0	0	0	0	0	0	0	0
MBPK18S_000842	order	Cheilostomatida	0.9429	28681	28632	49	Opisthokonta	Metazoa	Bryozoa	Gymnolaemata	Cheilostomatida				0	0	0	0	0	0	0	0	0	0	0	0	0	0	8	0	0	0	765	55	43	1091	905	899	11283	8077	5444	0	0	0	0	0	0	26	23
MBPK18S_001404	order	Cheilostomatida	0.9709	9013	9003	10	Opisthokonta	Metazoa	Bryozoa	Gymnolaemata	Cheilostomatida				0	0	0	0	0	0	0	0	0	0	0	0	0	0	0	0	0	0	0	0	0	0	7	0	0	0	0	596	998	695	1290	895	2327	1109	597
MBPK18S_002973	order	Cheilostomatida	0.9524	8357	8352	5	Opisthokonta	Metazoa	Bryozoa	Gymnolaemata	Cheilostomatida				0	0	0	0	0	5943	0	0	331	0	0	0	0	0	0	0	0	0	0	0	0	0	0	0	0	0	0	480	0	31	542	0	0	64	928
MBPK18S_000541	order	Cheilostomatida	0.9806	7926	7533	393	Opisthokonta	Metazoa	Bryozoa	Gymnolaemata	Cheilostomatida				14	0	27	13	0	0	225	227	244	13	0	37	19	0	10	116	0	68	102	0	45	114	158	37	115	164	24	800	792	828	459	194	1818	50	289
MBPK18S_000027	order	Cheilostomatida	0.9151	6695	6177	518	Opisthokonta	Metazoa	Bryozoa	Gymnolaemata	Cheilostomatida				0	0	0	0	0	0	0	0	0	6	0	0	10	0	0	0	0	0	838	142	28	391	855	99	220	357	25	283	11	8	480	0	9	2183	201
MBPK18S_000286	order	Cheilostomatida	0.9712	4611	26	4585	Opisthokonta	Metazoa	Bryozoa	Gymnolaemata	Cheilostomatida				0	0	0	0	0	0	0	0	0	0	0	0	0	0	0	0	0	0	0	0	0	0	6	0	0	0	0	0	0	0	0	0	0	0	0
MBPK18S_003024	order	Cheilostomatida	0.9245	5275	5232	43	Opisthokonta	Metazoa	Bryozoa	Gymnolaemata	Cheilostomatida				1664	7	0	448	45	0	702	4	0	195	553	4	565	463	0	363	139	0	13	0	0	0	6	0	5	0	0	0	0	0	0	5	39	0	0
MBPK18S_000252	order	Cheilostomatida	0.9615	5170	5137	33	Opisthokonta	Metazoa	Bryozoa	Gymnolaemata	Cheilostomatida				0	0	0	0	0	4	0	5	0	0	0	0	29	0	0	0	0	0	0	0	0	4	4	0	0	0	0	552	269	185	241	80	277	1310	1541
MBPK18S_002903	order	Cheilostomatida	0.9429	3364	3354	10	Opisthokonta	Metazoa	Bryozoa	Gymnolaemata	Cheilostomatida				0	3	0	0	0	0	0	0	0	0	0	0	2	0	0	0	0	0	42	577	95	269	757	772	39	296	108	0	50	0	2	36	281	3	0
MBPK18S_004011	order	Cheilostomatida	0.9615	2966	2949	17	Opisthokonta	Metazoa	Bryozoa	Gymnolaemata	Cheilostomatida				0	0	0	10	0	0	0	0	0	0	2	0	0	0	0	0	0	0	0	0	0	22	0	0	0	0	0	598	658	739	24	111	98	57	572
MBPK18S_006374	order	Cheilostomatida	0.9074	2744	2733	11	Opisthokonta	Metazoa	Bryozoa	Gymnolaemata	Cheilostomatida				126	0	0	46	0	0	25	0	0	726	2	0	546	3	3	429	0	0	620	0	0	75	4	0	118	0	0	0	0	3	0	0	0	2	0
MBPK18S_002806	order	Cheilostomatida	0.9515	2740	2736	4	Opisthokonta	Metazoa	Bryozoa	Gymnolaemata	Cheilostomatida				2	0	0	0	0	0	0	0	0	0	0	0	0	0	0	0	0	0	0	0	0	0	0	0	0	0	0	595	95	315	163	39	266	403	477
MBPK18S_001109	order	Cheilostomatida	0.9423	2444	3	2441	Opisthokonta	Metazoa	Bryozoa	Gymnolaemata	Cheilostomatida				0	0	0	0	0	0	0	0	0	0	0	0	3	0	0	0	0	0	0	0	0	0	0	0	0	0	0	0	0	0	0	0	0	0	0
MBPK18S_003582	order	Cheilostomatida	0.9615	2598	2591	7	Opisthokonta	Metazoa	Bryozoa	Gymnolaemata	Cheilostomatida				0	0	0	0	0	21	0	0	0	0	0	0	0	3	2	0	0	0	16	3	3	9	11	14	10	7	7	169	351	274	178	48	382	67	422
MBPK18S_004674	order	Cheilostomatida	0.9615	2161	1734	427	Opisthokonta	Metazoa	Bryozoa	Gymnolaemata	Cheilostomatida				0	0	0	0	0	0	0	0	0	0	0	0	0	0	0	0	0	0	0	0	0	0	0	0	0	0	2	17	2	7	16	9	57	305	221
MBPK18S_005048	order	Cheilostomatida	0.9524	1596	1590	6	Opisthokonta	Metazoa	Bryozoa	Gymnolaemata	Cheilostomatida				0	0	0	0	0	0	0	0	0	0	0	0	0	0	0	0	0	0	0	0	2	0	0	0	0	0	0	164	52	8	92	57	65	405	660
MBPK18S_004669	order	Cheilostomatida	0.9333	1232	1232	0	Opisthokonta	Metazoa	Bryozoa	Gymnolaemata	Cheilostomatida				0	0	0	0	0	0	0	0	0	0	0	0	0	0	0	0	0	0	0	0	0	3	0	0	0	0	0	178	94	135	200	186	288	18	55
MBPK18S_000271	order	Cheilostomatida	0.9245	981	946	35	Opisthokonta	Metazoa	Bryozoa	Gymnolaemata	Cheilostomatida				29	61	48	33	17	10	25	58	91	18	0	9	50	6	4	80	5	36	98	3	3	16	7	8	50	53	21	3	4	7	0	0	6	41	25
MBPK18S_001032	order	Cheilostomatida	0.9712	955	943	12	Opisthokonta	Metazoa	Bryozoa	Gymnolaemata	Cheilostomatida				0	0	0	0	0	0	0	0	0	0	0	0	0	0	0	0	0	0	0	13	0	322	235	0	266	103	0	2	0	0	0	0	0	0	2
MBPK18S_005574	order	Cheilostomatida	0.9245	748	745	3	Opisthokonta	Metazoa	Bryozoa	Gymnolaemata	Cheilostomatida				0	0	0	0	0	0	0	0	0	0	0	0	0	0	0	0	0	0	0	0	0	0	0	0	0	0	0	24	27	3	43	71	414	9	143
MBPK18S_002022	order	Cheilostomatida	0.9619	688	228	460	Opisthokonta	Metazoa	Bryozoa	Gymnolaemata	Cheilostomatida				1	2	3	0	0	0	0	6	3	0	1	0	0	0	0	2	1	2	7	0	2	48	35	2	11	11	2	7	6	2	5	3	6	16	20
MBPK18S_001079	order	Cheilostomatida	0.9623	681	673	8	Opisthokonta	Metazoa	Bryozoa	Gymnolaemata	Cheilostomatida				0	0	0	0	0	0	0	0	0	0	0	0	0	0	1	0	0	0	0	0	0	0	0	0	0	0	0	85	35	32	13	230	171	24	45
MBPK18S_005580	order	Cheilostomatida	0.9615	494	492	2	Opisthokonta	Metazoa	Bryozoa	Gymnolaemata	Cheilostomatida				0	0	0	0	0	0	0	0	0	0	0	0	0	0	0	0	0	0	0	0	0	0	2	0	0	0	0	38	57	34	13	30	153	3	145
MBPK18S_001382	order	Cheilostomatida	0.9619	460	395	65	Opisthokonta	Metazoa	Bryozoa	Gymnolaemata	Cheilostomatida				0	0	0	0	0	0	0	0	0	0	0	0	0	0	0	0	0	0	0	0	0	0	0	0	0	0	0	0	93	6	9	6	130	0	6
MBPK18S_000394	order	Cheilostomatida	0.8942	413	338	75	Opisthokonta	Metazoa	Bryozoa	Gymnolaemata	Cheilostomatida				0	1	10	0	39	3	0	15	0	0	0	0	1	0	0	0	0	0	25	0	5	14	37	22	0	71	14	1	0	0	27	2	2	0	22
MBPK18S_002774	order	Cheilostomatida	0.8774	388	385	3	Opisthokonta	Metazoa	Bryozoa	Gymnolaemata	Cheilostomatida				0	0	0	0	0	0	0	0	0	0	0	0	0	0	0	0	0	0	16	0	0	31	0	6	3	0	0	20	47	19	21	80	75	17	28
MBPK18S_004727	order	Cheilostomatida	0.9423	354	352	2	Opisthokonta	Metazoa	Bryozoa	Gymnolaemata	Cheilostomatida				0	8	25	129	33	86	0	2	4	0	0	0	4	0	3	6	1	49	0	0	0	2	0	0	0	0	0	0	0	0	0	0	0	0	0
MBPK18S_000297	order	Cheilostomatida	0.9174	353	353	0	Opisthokonta	Metazoa	Bryozoa	Gymnolaemata	Cheilostomatida				0	1	1	0	0	0	0	2	0	0	0	0	0	0	0	0	0	0	155	21	4	38	71	5	29	22	0	0	0	0	0	0	0	4	0
MBPK18S_000836	order	Cheilostomatida	0.9612	271	0	271	Opisthokonta	Metazoa	Bryozoa	Gymnolaemata	Cheilostomatida				0	0	0	0	0	0	0	0	0	0	0	0	0	0	0	0	0	0	0	0	0	0	0	0	0	0	0	0	0	0	0	0	0	0	0
MBPK18S_000951	order	Cheilostomatida	0.8899	259	2	257	Opisthokonta	Metazoa	Bryozoa	Gymnolaemata	Cheilostomatida				0	0	0	0	0	0	0	0	0	0	0	0	0	0	0	0	0	0	0	0	2	0	0	0	0	0	0	0	0	0	0	0	0	0	0
MBPK18S_005421	order	Cheilostomatida	0.934	230	222	8	Opisthokonta	Metazoa	Bryozoa	Gymnolaemata	Cheilostomatida				6	0	0	7	0	0	3	0	0	0	17	0	19	17	0	2	25	0	9	4	0	9	22	3	28	12	6	4	0	0	4	0	0	21	4
MBPK18S_007025	order	Cheilostomatida	0.9065	219	219	0	Opisthokonta	Metazoa	Bryozoa	Gymnolaemata	Cheilostomatida				0	0	0	0	0	0	0	0	0	0	0	0	0	0	0	0	0	0	0	0	0	9	13	197	0	0	0	0	0	0	0	0	0	0	0
MBPK18S_002009	order	Cheilostomatida	0.8692	216	107	109	Opisthokonta	Metazoa	Bryozoa	Gymnolaemata	Cheilostomatida				0	0	1	0	2	0	0	0	0	0	0	0	0	0	0	0	0	0	0	0	0	1	2	0	0	0	0	6	10	1	3	2	2	60	16
MBPK18S_004051	order	Cheilostomatida	0.9615	217	216	1	Opisthokonta	Metazoa	Bryozoa	Gymnolaemata	Cheilostomatida				0	0	0	0	0	0	0	0	0	0	0	0	0	0	0	0	0	0	10	0	0	11	19	13	72	61	27	0	0	0	1	0	0	0	1
MBPK18S_004532	order	Cheilostomatida	0.8972	169	59	110	Opisthokonta	Metazoa	Bryozoa	Gymnolaemata	Cheilostomatida				0	0	0	0	0	1	0	0	2	0	0	0	0	0	0	0	0	0	0	0	0	2	1	0	2	0	1	7	0	1	3	4	9	2	14
MBPK18S_001177	order	Cheilostomatida	0.9619	193	192	1	Opisthokonta	Metazoa	Bryozoa	Gymnolaemata	Cheilostomatida				0	10	2	1	19	2	1	71	32	1	0	8	0	29	0	2	9	4	0	0	0	0	0	0	0	0	0	0	0	0	0	0	0	0	0
MBPK18S_006472	order	Cheilostomatida	0.9151	184	164	20	Opisthokonta	Metazoa	Bryozoa	Gymnolaemata	Cheilostomatida				2	12	14	2	4	2	1	2	12	2	2	1	1	0	0	0	7	4	3	0	6	0	2	22	0	4	52	0	0	0	0	1	0	2	4
MBPK18S_005037	order	Cheilostomatida	0.9245	188	187	1	Opisthokonta	Metazoa	Bryozoa	Gymnolaemata	Cheilostomatida				0	0	0	0	0	0	0	0	0	0	0	0	0	0	0	0	0	0	0	0	0	0	0	0	0	0	0	69	0	0	2	0	0	116	0
MBPK18S_001666	order	Cheilostomatida	0.9524	174	168	6	Opisthokonta	Metazoa	Bryozoa	Gymnolaemata	Cheilostomatida				0	0	0	0	0	0	0	0	0	0	0	0	0	0	0	0	0	1	0	0	0	3	0	0	8	0	4	52	21	24	5	9	9	5	23
MBPK18S_000124	order	Cheilostomatida	0.9038	144	35	109	Opisthokonta	Metazoa	Bryozoa	Gymnolaemata	Cheilostomatida				0	2	0	3	2	0	1	1	1	0	0	2	1	2	0	0	0	0	0	0	0	0	0	1	0	0	0	1	6	1	2	0	4	1	1
MBPK18S_004092	order	Cheilostomatida	0.8762	134	125	9	Opisthokonta	Metazoa	Bryozoa	Gymnolaemata	Cheilostomatida				1	0	0	0	0	81	0	0	3	0	0	0	0	0	0	0	0	0	0	0	0	1	0	0	0	0	0	10	0	0	13	0	0	5	11
MBPK18S_000768	order	Cheilostomatida	0.9057	118	118	0	Opisthokonta	Metazoa	Bryozoa	Gymnolaemata	Cheilostomatida				0	0	0	0	0	0	0	0	0	1	0	0	0	0	0	0	0	0	0	0	0	2	5	2	56	32	20	0	0	0	0	0	0	0	0
MBPK18S_000807	order	Cheilostomatida	0.9245	105	105	0	Opisthokonta	Metazoa	Bryozoa	Gymnolaemata	Cheilostomatida				0	0	0	0	0	0	0	0	0	0	0	0	0	0	0	0	0	0	0	0	0	0	0	0	0	0	0	11	14	7	0	2	5	31	23
MBPK18S_005843	order	Cheilostomatida	0.9615	103	67	36	Opisthokonta	Metazoa	Bryozoa	Gymnolaemata	Cheilostomatida				0	1	0	0	2	0	1	1	0	0	0	1	1	1	0	0	0	0	0	3	2	1	1	10	6	5	3	3	2	5	3	1	4	7	1
MBPK18S_005841	order	Cheilostomatida	0.8981	91	3	88	Opisthokonta	Metazoa	Bryozoa	Gymnolaemata	Cheilostomatida				2	0	0	0	0	0	0	0	0	0	0	0	0	0	0	0	0	0	0	0	0	0	0	0	0	0	0	0	0	0	0	0	0	0	0
MBPK18S_001843	order	Cheilostomatida	0.9151	89	62	27	Opisthokonta	Metazoa	Bryozoa	Gymnolaemata	Cheilostomatida				2	14	9	2	4	3	0	1	4	0	0	3	0	1	1	0	0	0	0	0	0	2	2	0	0	1	0	1	2	2	1	0	1	1	2
MBPK18S_002390	order	Cheilostomatida	0.8571	88	88	0	Opisthokonta	Metazoa	Bryozoa	Gymnolaemata	Cheilostomatida				0	0	0	0	0	53	1	0	3	0	0	0	0	0	0	0	0	0	0	0	0	0	0	0	0	0	0	20	0	0	2	0	0	1	6
MBPK18S_002924	order	Cheilostomatida	0.8879	79	70	9	Opisthokonta	Metazoa	Bryozoa	Gymnolaemata	Cheilostomatida				0	5	2	0	14	0	0	2	4	0	0	17	0	0	3	1	0	4	3	0	0	0	0	0	0	0	0	0	0	0	3	2	7	1	1
MBPK18S_005773	order	Cheilostomatida	0.8962	76	70	6	Opisthokonta	Metazoa	Bryozoa	Gymnolaemata	Cheilostomatida				0	0	0	0	1	0	0	0	0	0	0	0	0	1	0	1	0	0	2	0	1	2	1	3	16	4	20	2	2	2	2	1	2	3	4
MBPK18S_004881	order	Cheilostomatida	0.9048	60	2	58	Opisthokonta	Metazoa	Bryozoa	Gymnolaemata	Cheilostomatida				0	0	0	0	1	0	0	0	0	0	0	0	0	1	0	0	0	0	0	0	0	0	0	0	0	0	0	0	0	0	0	0	0	0	0
MBPK18S_005702	order	Cheilostomatida	0.8932	47	18	29	Opisthokonta	Metazoa	Bryozoa	Gymnolaemata	Cheilostomatida				0	0	0	0	0	0	0	0	0	0	1	0	1	1	0	1	0	0	0	0	0	0	1	7	0	0	3	1	0	0	0	0	2	0	0
MBPK18S_000777	order	Cheilostomatida	0.8952	49	49	0	Opisthokonta	Metazoa	Bryozoa	Gymnolaemata	Cheilostomatida				0	0	0	0	0	37	0	0	6	0	0	0	0	0	0	0	0	0	0	0	0	0	0	0	0	0	0	4	0	1	1	0	0	0	0
MBPK18S_000078	order	Cheilostomatida	0.9333	46	3	43	Opisthokonta	Metazoa	Bryozoa	Gymnolaemata	Cheilostomatida				0	0	0	0	0	0	0	0	0	0	0	0	0	0	0	0	0	0	0	0	1	0	0	0	0	0	1	0	1	0	0	0	0	0	0
MBPK18S_000225	order	Cheilostomatida	0.9429	42	42	0	Opisthokonta	Metazoa	Bryozoa	Gymnolaemata	Cheilostomatida				2	1	0	0	0	0	13	0	1	0	1	0	0	2	0	1	0	1	4	0	0	4	1	0	10	1	0	0	0	0	0	0	0	0	0
MBPK18S_001721	order	Cheilostomatida	0.8857	42	42	0	Opisthokonta	Metazoa	Bryozoa	Gymnolaemata	Cheilostomatida				0	0	0	0	0	34	0	0	1	0	0	0	0	0	0	0	0	0	0	0	0	0	0	0	0	0	0	1	0	0	1	0	0	1	4
MBPK18S_000994	order	Cheilostomatida	0.9434	38	34	4	Opisthokonta	Metazoa	Bryozoa	Gymnolaemata	Cheilostomatida				12	0	0	4	0	0	1	0	0	1	4	0	3	4	0	2	1	0	0	0	0	0	1	0	0	0	0	0	0	0	0	0	0	0	1
MBPK18S_004666	order	Cheilostomatida	0.8899	36	2	34	Opisthokonta	Metazoa	Bryozoa	Gymnolaemata	Cheilostomatida				0	0	0	0	0	0	1	0	0	0	0	0	0	0	0	0	0	0	0	0	0	0	0	0	0	0	0	0	0	1	0	0	0	0	0
MBPK18S_002399	order	Cheilostomatida	0.9231	32	32	0	Opisthokonta	Metazoa	Bryozoa	Gymnolaemata	Cheilostomatida				0	0	0	0	0	0	0	0	0	0	0	0	0	0	0	0	0	0	0	0	0	0	0	0	0	0	0	0	0	5	0	6	5	0	4
MBPK18S_005609	order	Cheilostomatida	0.9143	29	29	0	Opisthokonta	Metazoa	Bryozoa	Gymnolaemata	Cheilostomatida				0	0	0	0	0	16	0	0	1	0	0	0	0	0	0	0	0	0	0	0	0	2	0	0	0	0	0	4	0	0	2	1	2	0	0
MBPK18S_003654	order	Cheilostomatida	0.934	24	23	1	Opisthokonta	Metazoa	Bryozoa	Gymnolaemata	Cheilostomatida				0	0	0	0	0	20	0	0	1	0	0	0	0	0	0	0	0	0	0	0	0	0	0	0	0	0	0	0	0	0	1	0	0	0	1
MBPK18S_004174	order	Cheilostomatida	0.9143	22	22	0	Opisthokonta	Metazoa	Bryozoa	Gymnolaemata	Cheilostomatida				0	0	0	0	0	18	0	0	1	0	0	0	0	0	0	0	0	0	0	0	0	0	0	0	0	0	0	2	0	0	0	0	0	0	1
MBPK18S_006994	order	Cheilostomatida	0.9327	15	15	0	Opisthokonta	Metazoa	Bryozoa	Gymnolaemata	Cheilostomatida				0	0	0	0	0	0	0	0	0	0	0	0	0	0	0	0	0	0	0	0	0	0	0	0	0	0	0	1	10	2	0	0	0	1	1
MBPK18S_005521	infraorder	Flustrina	0.9808	13340	13328	12	Opisthokonta	Metazoa	Bryozoa	Gymnolaemata	Cheilostomatida				0	45	42	0	48	0	0	16	9	0	0	0	0	0	6	0	0	0	2418	628	108	1979	2610	946	1017	3107	308	8	0	0	0	0	14	0	7
MBPK18S_004450	infraorder	Flustrina	0.9712	9004	9004	0	Opisthokonta	Metazoa	Bryozoa	Gymnolaemata	Cheilostomatida				0	0	0	0	0	0	0	0	0	0	0	0	0	0	0	0	0	0	0	0	0	0	0	0	0	0	0	1194	1267	1391	920	185	551	901	578
MBPK18S_003103	infraorder	Flustrina	0.9712	5702	5685	17	Opisthokonta	Metazoa	Bryozoa	Gymnolaemata	Cheilostomatida				0	0	0	0	0	5	0	0	0	0	0	0	0	0	4	0	0	0	500	108	23	876	1458	186	870	1567	79	0	0	0	0	0	0	3	0
MBPK18S_001018	no rank	Lepraliomorpha	0.9903	1676	1676	0	Opisthokonta	Metazoa	Bryozoa	Gymnolaemata	Cheilostomatida				0	0	0	0	0	0	0	0	0	0	0	0	0	0	0	0	0	0	0	0	0	0	0	0	0	0	0	227	108	362	71	152	362	237	37
MBPK18S_005726	no rank	Lepraliomorpha	0.9806	1220	1220	0	Opisthokonta	Metazoa	Bryozoa	Gymnolaemata	Cheilostomatida				0	0	0	0	0	0	0	0	0	0	0	0	0	0	0	0	0	0	10	0	2	161	374	20	73	214	19	2	26	2	5	6	32	2	49
MBPK18S_006164	no rank	Lepraliomorpha	0.9714	656	289	367	Opisthokonta	Metazoa	Bryozoa	Gymnolaemata	Cheilostomatida				0	15	15	3	18	0	0	2	4	0	0	29	0	0	3	0	0	6	6	0	2	15	10	10	4	2	9	8	7	43	0	5	14	7	32
MBPK18S_000660	no rank	Lepraliomorpha	0.9519	656	656	0	Opisthokonta	Metazoa	Bryozoa	Gymnolaemata	Cheilostomatida				0	0	0	0	0	0	0	0	0	0	0	0	0	0	0	0	0	0	0	0	0	0	0	0	0	0	0	46	44	145	55	127	35	12	183
MBPK18S_005416	suborder	Neocheilostomatina	0.9519	43449	197	43252	Opisthokonta	Metazoa	Bryozoa	Gymnolaemata	Cheilostomatida				0	0	0	0	0	0	0	0	0	0	0	0	0	0	0	0	0	0	0	0	0	0	0	0	0	0	0	0	0	0	0	0	0	0	0
MBPK18S_004586	suborder	Neocheilostomatina	0.9712	27775	12999	14776	Opisthokonta	Metazoa	Bryozoa	Gymnolaemata	Cheilostomatida				24	45	26	0	0	0	0	230	203	0	0	0	0	0	0	174	0	73	426	0	0	472	0	0	1915	25	24	301	574	557	210	228	229	2931	1795
MBPK18S_006470	suborder	Neocheilostomatina	0.9712	24068	23730	338	Opisthokonta	Metazoa	Bryozoa	Gymnolaemata	Cheilostomatida				0	93	79	14	279	223	0	102	154	0	0	0	38	0	10	0	0	0	1011	474	600	1915	5569	7878	564	2149	2290	0	8	10	15	0	0	24	76
MBPK18S_003041	suborder	Neocheilostomatina	0.9524	20322	20011	311	Opisthokonta	Metazoa	Bryozoa	Gymnolaemata	Cheilostomatida				0	0	0	0	0	0	0	0	0	0	0	0	0	0	0	0	0	0	1079	0	0	775	193	28	335	125	0	2091	2062	916	1347	1039	2999	1004	3459
MBPK18S_000912	suborder	Neocheilostomatina	0.9524	14783	14769	14	Opisthokonta	Metazoa	Bryozoa	Gymnolaemata	Cheilostomatida				0	7	19	0	0	0	0	0	0	0	0	0	0	0	0	0	0	0	1016	136	75	447	259	368	499	360	407	311	377	200	255	61	119	3104	3879
MBPK18S_005823	suborder	Neocheilostomatina	0.9434	7736	7732	4	Opisthokonta	Metazoa	Bryozoa	Gymnolaemata	Cheilostomatida				0	0	0	0	0	0	0	0	0	0	0	0	0	0	0	0	0	0	0	0	0	0	148	0	0	58	11	623	1342	437	135	161	733	1262	2098
MBPK18S_004434	suborder	Neocheilostomatina	0.9615	2529	2527	2	Opisthokonta	Metazoa	Bryozoa	Gymnolaemata	Cheilostomatida				0	51	104	8	636	69	11	120	235	21	10	38	3	0	86	31	0	122	0	0	17	0	109	517	25	28	286	0	0	0	0	0	0	0	0
MBPK18S_001944	suborder	Neocheilostomatina	0.9712	2030	1965	65	Opisthokonta	Metazoa	Bryozoa	Gymnolaemata	Cheilostomatida				37	130	102	417	187	50	33	67	34	50	77	69	135	272	43	83	71	14	0	2	0	6	23	12	32	17	0	0	0	0	2	0	0	0	0
MBPK18S_002609	suborder	Neocheilostomatina	0.9712	1940	1936	4	Opisthokonta	Metazoa	Bryozoa	Gymnolaemata	Cheilostomatida				0	0	0	0	0	0	0	0	0	0	0	0	0	0	0	0	0	0	6	0	0	0	5	0	0	5	0	273	242	0	60	54	682	195	218
MBPK18S_006613	suborder	Neocheilostomatina	0.9519	1634	1634	0	Opisthokonta	Metazoa	Bryozoa	Gymnolaemata	Cheilostomatida				0	5	0	0	0	0	0	0	0	0	0	0	0	0	2	0	0	0	13	20	40	5	8	46	9	3	52	65	75	292	30	123	231	53	214
MBPK18S_000788	suborder	Neocheilostomatina	0.9615	502	0	502	Opisthokonta	Metazoa	Bryozoa	Gymnolaemata	Cheilostomatida				0	0	0	0	0	0	0	0	0	0	0	0	0	0	0	0	0	0	0	0	0	0	0	0	0	0	0	0	0	0	0	0	0	0	0
MBPK18S_005876	suborder	Neocheilostomatina	0.9615	301	196	105	Opisthokonta	Metazoa	Bryozoa	Gymnolaemata	Cheilostomatida				0	1	0	0	7	3	0	2	11	2	0	2	2	69	2	17	15	0	8	0	0	7	3	0	4	4	3	5	3	5	1	1	2	3	2
MBPK18S_000958	suborder	Neocheilostomatina	0.9712	204	200	4	Opisthokonta	Metazoa	Bryozoa	Gymnolaemata	Cheilostomatida				0	3	2	0	0	2	1	1	3	1	0	0	0	0	0	2	1	0	10	2	1	12	23	31	18	21	18	2	3	10	1	0	18	3	4
MBPK18S_000109	suborder	Neocheilostomatina	0.9519	198	6	192	Opisthokonta	Metazoa	Bryozoa	Gymnolaemata	Cheilostomatida				0	0	0	1	0	1	0	0	0	0	0	0	1	1	0	2	0	0	0	0	0	0	0	0	0	0	0	0	0	0	0	0	0	0	0
MBPK18S_000240	suborder	Neocheilostomatina	0.9619	126	123	3	Opisthokonta	Metazoa	Bryozoa	Gymnolaemata	Cheilostomatida				0	0	0	0	0	0	0	0	0	0	0	0	0	0	0	0	0	0	0	0	0	65	0	40	2	1	15	0	0	0	0	0	0	0	0
MBPK18S_001577	suborder	Neocheilostomatina	0.9519	75	2	73	Opisthokonta	Metazoa	Bryozoa	Gymnolaemata	Cheilostomatida				0	0	0	0	0	0	0	0	0	0	0	0	0	0	0	0	0	0	0	0	0	0	0	0	0	0	0	0	0	0	0	0	1	1	0
MBPK18S_006124	suborder	Neocheilostomatina	0.9524	37	36	1	Opisthokonta	Metazoa	Bryozoa	Gymnolaemata	Cheilostomatida				0	0	0	0	0	0	0	0	0	0	0	0	0	0	0	0	0	1	1	3	4	0	6	14	0	1	6	0	0	0	0	0	0	0	0
MBPK18S_000536	superfamily	Schizoporelloidea	0.9333	23129	67	23062	Opisthokonta	Metazoa	Bryozoa	Gymnolaemata	Cheilostomatida				35	0	0	0	0	0	0	0	0	0	0	0	0	0	12	0	0	0	0	0	0	0	20	0	0	0	0	0	0	0	0	0	0	0	0
MBPK18S_005600	superfamily	Schizoporelloidea	0.9245	179	76	103	Opisthokonta	Metazoa	Bryozoa	Gymnolaemata	Cheilostomatida				0	4	2	2	5	1	1	4	3	3	6	0	2	3	0	3	3	0	3	0	0	5	0	1	0	2	0	0	3	2	0	3	7	2	1
MBPK18S_005994	species	Flustrellidra hispida	0.9804	1303	0	1303	Opisthokonta	Metazoa	Bryozoa	Gymnolaemata	Ctenostomatida	Flustrellidridae	Flustrellidra	Flustrellidra hispida	0	0	0	0	0	0	0	0	0	0	0	0	0	0	0	0	0	0	0	0	0	0	0	0	0	0	0	0	0	0	0	0	0	0	0
MBPK18S_005999	species	Flustrellidra hispida	0.9804	14	1	13	Opisthokonta	Metazoa	Bryozoa	Gymnolaemata	Ctenostomatida	Flustrellidridae	Flustrellidra	Flustrellidra hispida	0	0	0	0	0	0	0	0	0	0	0	0	0	0	0	0	0	0	0	0	0	1	0	0	0	0	0	0	0	0	0	0	0	0	0
MBPK18S_004761	species	Paludicella sp. AW-2011	0.9151	1672	4	1668	Opisthokonta	Metazoa	Bryozoa	Gymnolaemata	Ctenostomatida	Paludicellidae	Paludicella	Paludicella sp. AW-2011	0	0	0	0	0	0	0	0	0	0	0	0	0	0	0	0	0	0	0	0	0	0	2	0	0	0	0	0	0	0	0	0	0	2	0
MBPK18S_001701	species	Bowerbankia gracilis	0.9722	3509	4	3505	Opisthokonta	Metazoa	Bryozoa	Gymnolaemata	Ctenostomatida	Vesiculariidae	Bowerbankia	Bowerbankia gracilis	0	0	0	0	0	0	0	0	0	0	0	0	0	0	0	0	0	0	0	0	0	0	4	0	0	0	0	0	0	0	0	0	0	0	0
MBPK18S_006921	species	Bowerbankia gracilis	0.9907	118	54	64	Opisthokonta	Metazoa	Bryozoa	Gymnolaemata	Ctenostomatida	Vesiculariidae	Bowerbankia	Bowerbankia gracilis	0	0	0	0	0	0	0	1	0	0	0	0	0	0	0	0	0	0	4	0	0	3	0	0	0	0	0	10	8	0	5	19	2	0	0
MBPK18S_006861	species	Bowerbankia imbricata	0.9815	1496	1320	176	Opisthokonta	Metazoa	Bryozoa	Gymnolaemata	Ctenostomatida	Vesiculariidae	Bowerbankia	Bowerbankia imbricata	0	0	0	0	0	0	0	0	0	0	0	0	0	0	0	0	0	0	56	0	0	17	0	0	0	0	0	119	115	92	160	411	255	4	74
MBPK18S_001211	species	Bowerbankia imbricata	0.9815	341	1	340	Opisthokonta	Metazoa	Bryozoa	Gymnolaemata	Ctenostomatida	Vesiculariidae	Bowerbankia	Bowerbankia imbricata	0	0	0	0	0	1	0	0	0	0	0	0	0	0	0	0	0	0	0	0	0	0	0	0	0	0	0	0	0	0	0	0	0	0	0
MBPK18S_001241	species	Bowerbankia imbricata	1	75	60	15	Opisthokonta	Metazoa	Bryozoa	Gymnolaemata	Ctenostomatida	Vesiculariidae	Bowerbankia	Bowerbankia imbricata	0	0	0	6	3	0	1	0	0	1	1	1	1	16	0	0	2	0	0	0	0	1	7	4	0	0	0	1	3	1	1	2	4	2	2
MBPK18S_003612	genus	Bowerbankia	0.9279	6012	5453	559	Opisthokonta	Metazoa	Bryozoa	Gymnolaemata	Ctenostomatida	Vesiculariidae	Bowerbankia		87	166	192	151	229	225	31	44	69	280	655	467	317	993	119	51	102	105	278	231	153	78	57	234	34	28	63	7	0	0	0	0	0	0	0
MBPK18S_002895	genus	Bowerbankia	0.9444	3614	64	3550	Opisthokonta	Metazoa	Bryozoa	Gymnolaemata	Ctenostomatida	Vesiculariidae	Bowerbankia		0	0	0	0	3	0	0	0	0	0	0	0	0	0	0	0	0	0	0	0	0	0	4	39	0	0	14	0	0	2	2	0	0	0	0
MBPK18S_003917	genus	Bowerbankia	0.963	3017	2834	183	Opisthokonta	Metazoa	Bryozoa	Gymnolaemata	Ctenostomatida	Vesiculariidae	Bowerbankia		116	19	24	99	99	41	29	25	0	155	343	95	188	428	70	57	78	71	137	27	46	109	198	82	26	63	31	62	0	0	5	15	0	41	52
MBPK18S_005277	genus	Bowerbankia	0.9018	1772	1008	764	Opisthokonta	Metazoa	Bryozoa	Gymnolaemata	Ctenostomatida	Vesiculariidae	Bowerbankia		0	0	0	0	0	0	0	0	0	0	0	0	0	0	0	0	0	0	27	15	0	44	5	0	8	0	0	193	101	46	167	29	188	58	59
MBPK18S_000843	genus	Bowerbankia	0.9455	925	917	8	Opisthokonta	Metazoa	Bryozoa	Gymnolaemata	Ctenostomatida	Vesiculariidae	Bowerbankia		0	0	0	0	0	0	0	0	0	0	0	0	0	0	0	0	0	0	0	0	0	0	0	0	0	0	0	44	10	9	87	189	498	3	6
MBPK18S_007099	genus	Bowerbankia	0.963	542	342	200	Opisthokonta	Metazoa	Bryozoa	Gymnolaemata	Ctenostomatida	Vesiculariidae	Bowerbankia		0	0	0	0	0	0	0	0	0	0	0	0	0	0	0	0	0	0	0	0	0	0	0	0	0	0	0	13	49	20	11	59	114	27	37
MBPK18S_001862	genus	Bowerbankia	0.963	485	158	327	Opisthokonta	Metazoa	Bryozoa	Gymnolaemata	Ctenostomatida	Vesiculariidae	Bowerbankia		0	0	0	0	0	0	0	0	0	0	0	0	0	0	0	0	0	0	0	0	0	0	0	0	0	0	0	0	0	0	2	79	77	0	0
MBPK18S_000734	genus	Bowerbankia	0.9107	448	427	21	Opisthokonta	Metazoa	Bryozoa	Gymnolaemata	Ctenostomatida	Vesiculariidae	Bowerbankia		0	0	0	0	0	0	0	0	0	0	0	0	0	0	0	0	0	0	10	90	210	0	38	44	0	7	21	0	1	0	4	2	0	0	0
MBPK18S_000340	genus	Bowerbankia	0.9455	323	317	6	Opisthokonta	Metazoa	Bryozoa	Gymnolaemata	Ctenostomatida	Vesiculariidae	Bowerbankia		110	13	14	34	14	5	1	10	31	5	0	0	15	33	22	0	0	9	0	0	0	0	1	0	0	0	0	0	0	0	0	0	0	0	0
MBPK18S_002125	genus	Bowerbankia	0.945	123	2	121	Opisthokonta	Metazoa	Bryozoa	Gymnolaemata	Ctenostomatida	Vesiculariidae	Bowerbankia		0	0	0	0	1	0	0	0	0	0	0	0	0	0	0	0	0	0	0	0	0	0	0	1	0	0	0	0	0	0	0	0	0	0	0
MBPK18S_006171	genus	Bowerbankia	0.9273	25	24	1	Opisthokonta	Metazoa	Bryozoa	Gymnolaemata	Ctenostomatida	Vesiculariidae	Bowerbankia		3	0	0	0	0	0	0	0	1	1	0	0	0	1	2	0	0	0	0	0	0	0	0	0	0	0	0	1	0	0	2	0	12	0	0
MBPK18S_002055	class	Gymnolaemata	0.8558	3877	3849	28	Opisthokonta	Metazoa	Bryozoa	Gymnolaemata					0	0	0	0	0	0	0	0	0	0	0	0	0	0	0	0	0	0	138	0	3	23	52	8	36	45	18	720	153	32	666	176	221	1002	445
MBPK18S_004563	class	Gymnolaemata	0.8235	1191	461	730	Opisthokonta	Metazoa	Bryozoa	Gymnolaemata					0	5	2	2	0	0	2	2	0	0	0	0	0	0	0	0	0	3	21	3	2	13	58	41	43	26	4	28	25	16	6	4	28	28	67
MBPK18S_002819	class	Gymnolaemata	0.8679	907	905	2	Opisthokonta	Metazoa	Bryozoa	Gymnolaemata					0	0	0	0	0	0	0	0	0	0	0	0	0	0	1	0	1	0	7	0	0	0	0	0	0	0	0	105	131	37	73	269	119	39	100
MBPK18S_002206	class	Gymnolaemata	0.8654	362	359	3	Opisthokonta	Metazoa	Bryozoa	Gymnolaemata					0	20	12	0	41	28	0	47	58	1	0	14	0	0	10	0	0	23	0	0	0	0	45	0	0	25	0	6	3	0	6	0	3	8	8
MBPK18S_003405	class	Gymnolaemata	0.8522	189	0	189	Opisthokonta	Metazoa	Bryozoa	Gymnolaemata					0	0	0	0	0	0	0	0	0	0	0	0	0	0	0	0	0	0	0	0	0	0	0	0	0	0	0	0	0	0	0	0	0	0	0
MBPK18S_000597	class	Gymnolaemata	0.8807	114	114	0	Opisthokonta	Metazoa	Bryozoa	Gymnolaemata					0	0	0	0	0	0	0	0	0	0	0	0	0	0	0	0	0	0	0	1	0	0	40	62	0	9	0	0	0	0	0	2	0	0	0
MBPK18S_004505	class	Gymnolaemata	0.8396	96	95	1	Opisthokonta	Metazoa	Bryozoa	Gymnolaemata					0	0	0	0	0	66	0	0	3	0	0	0	0	0	0	0	0	0	0	0	0	0	0	0	0	0	0	14	0	0	2	0	1	1	8
MBPK18S_003440	class	Gymnolaemata	0.8426	55	54	1	Opisthokonta	Metazoa	Bryozoa	Gymnolaemata					1	2	0	0	0	0	1	0	0	0	0	0	0	0	0	0	0	0	6	1	0	6	3	2	7	17	4	0	0	0	1	0	0	2	0
MBPK18S_000154	class	Gymnolaemata	0.8696	40	40	0	Opisthokonta	Metazoa	Bryozoa	Gymnolaemata					0	0	0	0	0	0	0	0	0	0	0	0	0	0	0	0	0	0	6	0	1	7	5	0	9	12	0	0	0	0	0	0	0	0	0
MBPK18S_005946	class	Gymnolaemata	0.8716	27	0	27	Opisthokonta	Metazoa	Bryozoa	Gymnolaemata					0	0	0	0	0	0	0	0	0	0	0	0	0	0	0	0	0	0	0	0	0	0	0	0	0	0	0	0	0	0	0	0	0	0	0
MBPK18S_004873	class	Gymnolaemata	0.8519	27	27	0	Opisthokonta	Metazoa	Bryozoa	Gymnolaemata					0	0	0	0	0	0	0	0	0	0	0	0	0	0	0	0	0	0	0	0	0	0	0	0	0	0	0	1	2	0	0	0	4	0	7
MBPK18S_002186	class	Gymnolaemata	0.8571	22	22	0	Opisthokonta	Metazoa	Bryozoa	Gymnolaemata					0	0	0	0	0	20	0	0	1	0	0	0	0	0	0	0	0	0	0	0	0	0	0	0	0	0	0	0	0	0	0	0	0	0	1
MBPK18S_001062	class	Gymnolaemata	0.8667	16	16	0	Opisthokonta	Metazoa	Bryozoa	Gymnolaemata					0	0	0	0	0	15	0	0	0	0	0	0	0	0	0	0	0	0	0	0	0	0	0	0	0	0	0	0	0	0	0	0	0	0	1
MBPK18S_000176	species	Annectocyma tubulosa	0.9808	1341	1317	24	Opisthokonta	Metazoa	Bryozoa	Stenolaemata	Cyclostomatida	Annectocymidae	Annectocyma	Annectocyma tubulosa	0	0	0	0	0	0	0	0	0	0	0	0	0	0	0	0	0	0	0	0	0	0	0	0	0	2	0	96	132	41	105	112	115	509	124
MBPK18S_000668	species	Crisia fistulosa	1	495	494	1	Opisthokonta	Metazoa	Bryozoa	Stenolaemata	Cyclostomatida	Crisiidae	Crisia	Crisia fistulosa	0	0	0	0	0	0	0	0	0	0	0	0	0	0	0	0	0	0	16	0	29	111	37	69	34	123	75	0	0	0	0	0	0	0	0
MBPK18S_006416	species	Crisia sigmoidea	0.9806	8218	5558	2660	Opisthokonta	Metazoa	Bryozoa	Stenolaemata	Cyclostomatida	Crisiidae	Crisia	Crisia sigmoidea	0	145	100	27	140	66	57	243	350	9	11	26	114	83	59	223	41	125	1983	20	31	484	67	186	740	83	136	0	0	0	0	0	0	0	9
MBPK18S_005440	species	Crisia sigmoidea	0.9806	121	78	43	Opisthokonta	Metazoa	Bryozoa	Stenolaemata	Cyclostomatida	Crisiidae	Crisia	Crisia sigmoidea	0	1	0	0	0	1	4	0	3	0	0	1	0	0	0	2	0	1	34	0	0	8	0	5	12	2	2	0	0	0	0	0	0	0	2
MBPK18S_002562	genus	Crisia	0.9612	7977	7871	106	Opisthokonta	Metazoa	Bryozoa	Stenolaemata	Cyclostomatida	Crisiidae	Crisia		26	246	232	128	487	110	74	339	234	48	73	22	429	157	44	788	89	67	1283	336	8	1150	402	18	845	99	22	5	0	0	9	0	0	46	46
MBPK18S_004318	genus	Crisia	0.9903	2999	13	2986	Opisthokonta	Metazoa	Bryozoa	Stenolaemata	Cyclostomatida	Crisiidae	Crisia		0	0	0	0	0	0	0	0	0	0	0	0	0	2	0	2	0	0	0	0	0	0	6	0	0	0	0	0	0	0	0	0	0	0	0
MBPK18S_003719	genus	Crisia	0.9706	1842	1842	0	Opisthokonta	Metazoa	Bryozoa	Stenolaemata	Cyclostomatida	Crisiidae	Crisia		15	81	55	2	96	79	2	195	250	0	0	33	0	0	44	20	2	92	138	10	0	70	34	40	76	77	51	9	0	0	12	0	10	33	90
MBPK18S_003480	genus	Crisia	0.9806	51	0	51	Opisthokonta	Metazoa	Bryozoa	Stenolaemata	Cyclostomatida	Crisiidae	Crisia		0	0	0	0	0	0	0	0	0	0	0	0	0	0	0	0	0	0	0	0	0	0	0	0	0	0	0	0	0	0	0	0	0	0	0
MBPK18S_002153	species	Filicrisia geniculata	0.9804	35400	21907	13493	Opisthokonta	Metazoa	Bryozoa	Stenolaemata	Cyclostomatida	Crisiidae	Filicrisia	Filicrisia geniculata	236	671	577	662	708	269	1054	1757	1488	331	700	949	1313	1068	519	3892	1516	2489	320	88	0	149	100	0	580	420	0	0	0	0	0	0	0	0	0
MBPK18S_001842	species	Filicrisia geniculata	0.9804	1192	756	436	Opisthokonta	Metazoa	Bryozoa	Stenolaemata	Cyclostomatida	Crisiidae	Filicrisia	Filicrisia geniculata	21	20	24	20	25	8	29	58	46	22	18	31	58	37	17	118	52	82	11	3	0	5	8	0	14	19	3	0	0	0	0	2	0	2	0
MBPK18S_001049	species	Filicrisia geniculata	0.9804	324	128	196	Opisthokonta	Metazoa	Bryozoa	Stenolaemata	Cyclostomatida	Crisiidae	Filicrisia	Filicrisia geniculata	0	3	0	2	3	2	8	22	8	2	2	9	5	5	0	21	10	20	2	0	0	0	0	0	0	2	0	0	1	0	1	0	0	0	0
MBPK18S_005507	family	Crisiidae	0.951	489	417	72	Opisthokonta	Metazoa	Bryozoa	Stenolaemata	Cyclostomatida	Crisiidae			3	22	19	8	24	15	6	43	24	5	2	2	13	12	2	31	1	6	51	2	0	79	3	0	40	2	2	0	0	0	0	0	0	0	0
MBPK18S_001759	species	Favosipora rosea	0.9619	881	878	3	Opisthokonta	Metazoa	Bryozoa	Stenolaemata	Cyclostomatida	Densiporidae	Favosipora	Favosipora rosea	0	0	0	0	0	0	0	0	0	0	0	0	0	0	0	0	0	0	0	0	0	0	0	0	0	0	0	44	90	59	22	63	171	68	145
MBPK18S_005760	genus	Heteropora	0.9808	2016	2013	3	Opisthokonta	Metazoa	Bryozoa	Stenolaemata	Cyclostomatida	Heteroporidae	Heteropora		0	0	0	0	0	0	0	0	0	0	0	0	0	0	0	0	0	0	35	0	0	0	0	0	0	0	0	84	3	57	1325	6	67	55	41
MBPK18S_001601	species	Disporella hispida	1	877	877	0	Opisthokonta	Metazoa	Bryozoa	Stenolaemata	Cyclostomatida	Lichenoporidae	Disporella	Disporella hispida	0	0	0	0	0	0	0	0	0	0	0	0	0	0	0	0	0	0	325	0	0	494	6	0	0	0	0	0	31	0	5	0	0	0	0
MBPK18S_004775	genus	Disporella	0.9608	319	318	1	Opisthokonta	Metazoa	Bryozoa	Stenolaemata	Cyclostomatida	Lichenoporidae	Disporella		0	0	0	0	0	0	0	0	0	0	0	0	0	0	0	0	0	0	0	0	0	0	0	0	0	0	0	315	0	0	0	0	3	0	0
MBPK18S_005783	species	Lichenopora sp. AMNH1	0.9292	24276	24222	54	Opisthokonta	Metazoa	Bryozoa	Stenolaemata	Cyclostomatida	Lichenoporidae	Lichenopora	Lichenopora sp. AMNH1	440	393	969	1853	4615	564	1297	889	1267	1068	180	775	3098	91	294	5685	180	510	0	0	0	0	26	13	0	0	0	0	0	0	0	0	0	0	0
MBPK18S_003629	species	Lichenopora sp. AMNH1	0.9292	86	85	1	Opisthokonta	Metazoa	Bryozoa	Stenolaemata	Cyclostomatida	Lichenoporidae	Lichenopora	Lichenopora sp. AMNH1	0	2	1	2	17	2	12	0	6	2	1	7	3	0	0	24	0	6	0	0	0	0	0	0	0	0	0	0	0	0	0	0	0	0	0
MBPK18S_004261	species	Lichenopora sp. AMNH1	0.9123	83	80	3	Opisthokonta	Metazoa	Bryozoa	Stenolaemata	Cyclostomatida	Lichenoporidae	Lichenopora	Lichenopora sp. AMNH1	0	2	4	5	16	5	5	1	5	6	0	3	7	1	1	14	0	0	0	0	0	1	0	0	0	1	1	0	0	0	0	0	0	0	2
MBPK18S_005164	species	Entalophoroecia cf. robusta	0.9804	5015	5015	0	Opisthokonta	Metazoa	Bryozoa	Stenolaemata	Cyclostomatida	Plagioeciidae	Entalophoroecia	Entalophoroecia cf. robusta	0	0	0	0	0	0	0	0	0	0	0	0	0	0	0	0	0	0	279	34	37	429	49	190	133	26	13	104	81	116	76	1244	128	233	773
MBPK18S_006683	species	Entalophoroecia cf. robusta	0.9804	99	99	0	Opisthokonta	Metazoa	Bryozoa	Stenolaemata	Cyclostomatida	Plagioeciidae	Entalophoroecia	Entalophoroecia cf. robusta	0	0	0	0	0	0	0	0	0	0	0	0	0	0	0	0	0	0	8	0	3	15	0	28	5	0	1	3	1	0	0	12	0	2	7
MBPK18S_000889	order	Cyclostomatida	0.9524	14577	14545	32	Opisthokonta	Metazoa	Bryozoa	Stenolaemata	Cyclostomatida				48	1350	988	180	3773	1260	128	1423	1481	121	0	239	402	0	504	295	0	464	141	103	13	384	965	55	94	69	42	0	0	7	0	0	0	0	0
MBPK18S_000249	order	Cyclostomatida	0.9804	1841	1839	2	Opisthokonta	Metazoa	Bryozoa	Stenolaemata	Cyclostomatida				0	0	0	0	0	0	0	0	0	0	0	0	0	0	0	0	0	0	0	0	0	4	2	0	0	0	0	190	116	63	299	239	160	152	418
MBPK18S_005917	order	Cyclostomatida	0.9706	1404	1401	3	Opisthokonta	Metazoa	Bryozoa	Stenolaemata	Cyclostomatida				0	0	0	0	0	0	0	0	0	0	0	0	0	0	0	0	0	0	0	0	0	0	0	0	0	0	0	121	83	54	128	205	149	31	472
MBPK18S_002687	order	Cyclostomatida	0.9804	193	191	2	Opisthokonta	Metazoa	Bryozoa	Stenolaemata	Cyclostomatida				0	0	0	0	0	0	0	0	0	0	1	0	0	0	0	0	0	0	0	0	0	0	0	0	0	0	0	18	63	9	6	2	17	5	60
MBPK18S_003632	species	Idmidronea atlantica	0.9811	7057	7047	10	Opisthokonta	Metazoa	Bryozoa	Stenolaemata	Tubuliporida	Tubuliporidae	Idmidronea	Idmidronea atlantica	3	0	0	0	0	0	0	0	0	0	0	0	0	0	0	0	0	0	176	193	0	1305	1108	8	2218	1944	17	0	0	3	0	0	0	9	63
MBPK18S_004109	species	Tubulipora liliacea	0.9802	13078	384	12694	Opisthokonta	Metazoa	Bryozoa	Stenolaemata	Tubuliporida	Tubuliporidae	Tubulipora	Tubulipora liliacea	0	0	0	0	0	0	0	0	0	0	0	0	0	0	0	0	0	0	0	0	0	44	15	0	0	0	0	0	0	0	12	31	31	47	184
MBPK18S_003267	species	Tubulipora liliacea	0.9901	624	66	558	Opisthokonta	Metazoa	Bryozoa	Stenolaemata	Tubuliporida	Tubuliporidae	Tubulipora	Tubulipora liliacea	2	1	0	0	0	0	0	2	0	0	0	0	0	0	0	0	0	0	0	0	0	3	0	0	37	0	0	1	0	0	0	2	2	4	10
MBPK18S_001356	genus	Tubulipora	0.9608	39	1	38	Opisthokonta	Metazoa	Bryozoa	Stenolaemata	Tubuliporida	Tubuliporidae	Tubulipora		0	0	0	0	0	0	0	0	0	0	0	0	0	0	0	0	0	0	0	0	0	0	0	0	0	0	0	0	0	0	0	0	0	0	1
MBPK18S_004437	phylum	Bryozoa	0.9412	14418	14408	10	Opisthokonta	Metazoa	Bryozoa						81	730	662	278	989	556	176	1463	900	120	94	98	521	252	110	981	41	137	1719	21	11	2571	34	71	1670	71	45	0	0	0	0	0	0	0	0
MBPK18S_003642	phylum	Bryozoa	0.9412	8332	790	7542	Opisthokonta	Metazoa	Bryozoa						9	18	14	10	25	19	0	43	41	8	0	0	28	15	0	43	0	0	155	9	0	138	26	19	77	0	42	13	0	0	6	0	0	23	0
MBPK18S_002932	phylum	Bryozoa	0.9608	7684	7681	3	Opisthokonta	Metazoa	Bryozoa						0	0	0	0	0	0	0	4	0	0	0	0	0	0	0	0	0	0	943	0	6	1980	248	81	753	161	18	599	340	159	252	344	269	520	449
MBPK18S_003974	phylum	Bryozoa	0.951	3280	3280	0	Opisthokonta	Metazoa	Bryozoa						0	0	0	0	0	0	0	0	0	0	0	0	0	0	0	0	0	0	0	0	0	172	0	0	6	0	0	402	325	561	348	358	363	255	169
MBPK18S_006218	phylum	Bryozoa	0.9126	2556	2551	5	Opisthokonta	Metazoa	Bryozoa						0	0	0	0	0	0	0	3	0	0	0	0	0	0	0	4	0	0	231	0	0	756	2	0	1544	0	11	0	0	0	0	0	0	0	0
MBPK18S_000832	phylum	Bryozoa	0.9608	523	514	9	Opisthokonta	Metazoa	Bryozoa						2	0	0	0	0	0	0	0	0	0	1	0	0	0	0	0	0	0	9	0	0	36	4	0	5	0	0	185	109	11	28	5	21	57	3
MBPK18S_000565	phylum	Bryozoa	0.9223	160	159	1	Opisthokonta	Metazoa	Bryozoa						0	0	0	0	0	0	0	0	0	0	0	0	1	0	0	0	1	0	73	0	0	2	0	0	37	0	0	0	1	0	1	0	1	1	3
MBPK18S_005400	phylum	Bryozoa	0.9423	63	62	1	Opisthokonta	Metazoa	Bryozoa						0	5	7	1	16	4	0	5	7	0	0	2	6	0	0	0	0	4	1	0	0	2	2	0	0	0	0	0	0	0	0	0	0	0	0
MBPK18S_003209	phylum	Bryozoa	0.9223	31	4	27	Opisthokonta	Metazoa	Bryozoa						0	0	1	0	0	0	0	0	0	0	0	0	0	0	1	0	0	0	1	0	0	1	0	0	0	0	0	0	0	0	0	0	0	0	0
MBPK18S_001004	species	Xenokrohnia sorbei	0.9735	290	254	36	Opisthokonta	Metazoa	Chaetognatha	Sagittoidea	Monophragmophora	Heterokrohniidae	Xenokrohnia	Xenokrohnia sorbei	2	0	0	0	0	0	212	0	0	0	0	0	0	0	0	12	13	0	0	0	0	0	0	0	13	0	0	0	0	0	0	0	0	0	2
MBPK18S_003617	no rank	Osteoglossocephalai	0.9505	41	0	41	Opisthokonta	Metazoa	Chordata	Actinopterygii					0	0	0	0	0	0	0	0	0	0	0	0	0	0	0	0	0	0	0	0	0	0	0	0	0	0	0	0	0	0	0	0	0	0	0
MBPK18S_001233	no rank	Percomorphaceae	0.9902	76	13	63	Opisthokonta	Metazoa	Chordata	Actinopterygii					0	0	0	0	0	0	2	1	0	0	0	1	0	0	0	3	0	0	1	0	0	0	1	0	0	1	0	0	0	0	0	0	0	0	3
MBPK18S_004630	infraclass	Teleostei	0.9406	2245	5	2240	Opisthokonta	Metazoa	Chordata	Actinopterygii					0	0	0	0	0	0	3	0	0	0	2	0	0	0	0	0	0	0	0	0	0	0	0	0	0	0	0	0	0	0	0	0	0	0	0
MBPK18S_000053	species	Oikopleura dioica	1	218	60	158	Opisthokonta	Metazoa	Chordata	Appendicularia	Copelata	Oikopleuridae	Oikopleura	Oikopleura dioica	1	3	1	1	0	0	0	3	2	3	1	2	0	0	2	3	1	0	0	0	15	0	4	12	0	0	3	0	0	0	1	0	0	2	0
MBPK18S_001736	species	Oikopleura sp.	0.9808	446	20	426	Opisthokonta	Metazoa	Chordata	Appendicularia	Copelata	Oikopleuridae	Oikopleura	Oikopleura sp.	3	0	0	0	0	0	0	0	2	1	0	5	0	0	1	2	1	1	0	0	0	0	0	0	0	0	0	0	0	2	0	0	0	0	2
MBPK18S_002921	family	Oikopleuridae	0.9216	535	26	509	Opisthokonta	Metazoa	Chordata	Appendicularia	Copelata	Oikopleuridae			1	1	1	0	0	0	0	0	0	0	0	0	0	0	0	0	1	0	0	0	7	0	1	8	0	0	2	0	0	0	0	1	0	0	0
MBPK18S_006581	family	Oikopleuridae	0.9223	29	18	11	Opisthokonta	Metazoa	Chordata	Appendicularia	Copelata	Oikopleuridae			0	0	0	0	0	0	0	0	0	0	0	0	0	0	0	0	0	0	0	0	13	0	0	0	1	0	0	0	0	1	0	0	0	1	1
MBPK18S_004607	family	Ascidiidae	0.98	4867	4846	21	Opisthokonta	Metazoa	Chordata	Ascidiacea	Enterogona	Ascidiidae			2	0	0	0	0	0	0	4	0	0	0	3989	101	0	58	25	2	608	0	0	7	0	4	0	12	4	30	0	0	0	0	0	0	0	0
MBPK18S_005420	family	Ascidiidae	0.98	2601	2551	50	Opisthokonta	Metazoa	Chordata	Ascidiacea	Enterogona	Ascidiidae			0	0	0	2	0	0	0	0	0	0	2	5	0	0	0	0	0	2	0	0	1549	0	6	5	2	0	965	0	0	0	2	0	0	0	0
MBPK18S_000035	family	Ascidiidae	0.98	1194	1166	28	Opisthokonta	Metazoa	Chordata	Ascidiacea	Enterogona	Ascidiidae			1	0	0	0	0	0	0	0	0	0	0	935	0	0	16	0	0	212	2	0	0	0	0	0	0	0	0	0	0	0	0	0	0	0	0
MBPK18S_004296	family	Ascidiidae	0.99	389	223	166	Opisthokonta	Metazoa	Chordata	Ascidiacea	Enterogona	Ascidiidae			0	2	0	0	0	1	2	8	0	3	0	77	0	0	6	5	0	7	0	0	69	0	1	0	0	0	30	1	0	2	1	0	0	0	8
MBPK18S_000003	species	Clavelina meridionalis	0.99	814	169	645	Opisthokonta	Metazoa	Chordata	Ascidiacea	Enterogona	Clavelinidae	Clavelina	Clavelina meridionalis	0	0	0	0	0	0	0	0	0	0	0	0	0	0	1	0	0	0	0	96	2	0	0	14	0	55	0	0	0	1	0	0	0	0	0
MBPK18S_000353	species	Distaplia dubia	0.9083	301	299	2	Opisthokonta	Metazoa	Chordata	Ascidiacea	Enterogona	Clavelinidae	Distaplia	Distaplia dubia	0	0	0	0	0	0	0	0	0	0	0	0	0	0	0	0	0	0	0	0	218	0	0	76	0	0	4	0	0	0	0	0	0	1	0
MBPK18S_000583	species	Didemnum sp. DidSA/57	0.9	58	58	0	Opisthokonta	Metazoa	Chordata	Ascidiacea	Enterogona	Didemnidae	Didemnum	Didemnum sp. DidSA/57	41	0	0	8	0	0	7	0	1	0	0	0	0	0	1	0	0	0	0	0	0	0	0	0	0	0	0	0	0	0	0	0	0	0	0
MBPK18S_003495	species	Eudistoma gilboviride	0.8443	7871	7857	14	Opisthokonta	Metazoa	Chordata	Ascidiacea	Enterogona	Polycitoridae	Eudistoma	Eudistoma gilboviride	3	0	0	0	0	0	0	5	0	0	0	0	0	0	0	0	0	0	8	13	1965	402	57	3501	31	670	1185	0	0	3	0	0	0	4	0
MBPK18S_001031	species	Eudistoma gilboviride	0.7622	91	91	0	Opisthokonta	Metazoa	Chordata	Ascidiacea	Enterogona	Polycitoridae	Eudistoma	Eudistoma gilboviride	0	14	11	1	10	0	6	18	0	0	1	0	2	4	1	5	14	1	0	0	0	1	0	1	0	0	0	0	0	1	0	0	0	0	0
MBPK18S_000506	species	Aplidium pliciferum	0.8389	6864	13	6851	Opisthokonta	Metazoa	Chordata	Ascidiacea	Enterogona	Polyclinidae	Aplidium	Aplidium pliciferum	0	0	0	0	0	0	0	0	0	0	0	0	0	0	0	0	0	0	0	0	0	0	0	0	0	0	0	0	0	0	0	0	0	0	0
MBPK18S_000430	species	Aplidium pliciferum	0.8609	1856	1847	9	Opisthokonta	Metazoa	Chordata	Ascidiacea	Enterogona	Polyclinidae	Aplidium	Aplidium pliciferum	0	320	265	155	508	14	2	9	7	0	0	320	0	0	169	0	0	72	0	2	0	0	0	2	0	0	0	0	0	0	0	2	0	0	0
MBPK18S_003298	species	Aplidium pliciferum	0.8108	1473	1464	9	Opisthokonta	Metazoa	Chordata	Ascidiacea	Enterogona	Polyclinidae	Aplidium	Aplidium pliciferum	0	0	0	0	0	0	0	0	0	0	0	0	0	0	0	0	0	0	0	0	0	0	0	0	0	0	0	93	7	9	24	2	945	328	0
MBPK18S_005501	species	Aplidium pliciferum	0.8446	736	0	736	Opisthokonta	Metazoa	Chordata	Ascidiacea	Enterogona	Polyclinidae	Aplidium	Aplidium pliciferum	0	0	0	0	0	0	0	0	0	0	0	0	0	0	0	0	0	0	0	0	0	0	0	0	0	0	0	0	0	0	0	0	0	0	0
MBPK18S_005523	species	Aplidium pliciferum	0.8322	1072	1069	3	Opisthokonta	Metazoa	Chordata	Ascidiacea	Enterogona	Polyclinidae	Aplidium	Aplidium pliciferum	0	252	178	124	228	15	4	0	0	0	0	179	0	0	57	0	0	31	0	0	0	0	0	0	0	0	0	0	0	1	0	0	0	0	0
MBPK18S_001650	species	Aplidium pliciferum	0.8456	1064	1061	3	Opisthokonta	Metazoa	Chordata	Ascidiacea	Enterogona	Polyclinidae	Aplidium	Aplidium pliciferum	0	0	0	0	0	0	0	0	0	0	0	0	0	0	1	0	0	0	0	0	0	0	0	0	0	0	0	63	0	3	43	0	261	652	0
MBPK18S_005238	species	Aplidium pliciferum	0.8333	809	461	348	Opisthokonta	Metazoa	Chordata	Ascidiacea	Enterogona	Polyclinidae	Aplidium	Aplidium pliciferum	2	0	2	35	185	8	0	2	2	4	7	50	13	48	66	16	5	14	0	0	0	0	2	0	0	0	0	0	0	0	0	0	0	0	0
MBPK18S_000655	species	Aplidium pliciferum	0.8378	513	222	291	Opisthokonta	Metazoa	Chordata	Ascidiacea	Enterogona	Polyclinidae	Aplidium	Aplidium pliciferum	0	0	0	3	11	0	0	0	0	4	42	6	16	99	3	20	14	2	0	0	0	0	0	0	0	0	0	0	0	0	0	0	0	2	0
MBPK18S_001640	species	Aplidium pliciferum	0.8514	556	554	2	Opisthokonta	Metazoa	Chordata	Ascidiacea	Enterogona	Polyclinidae	Aplidium	Aplidium pliciferum	0	0	0	5	0	0	0	0	0	16	144	15	46	239	1	54	34	0	0	0	0	0	0	0	0	0	0	0	0	0	0	0	0	0	0
MBPK18S_000782	species	Aplidium pliciferum	0.8378	487	484	3	Opisthokonta	Metazoa	Chordata	Ascidiacea	Enterogona	Polyclinidae	Aplidium	Aplidium pliciferum	0	6	2	77	118	8	0	4	5	8	27	57	8	43	69	4	18	30	0	0	0	0	0	0	0	0	0	0	0	0	0	0	0	0	0
MBPK18S_002530	species	Aplidium pliciferum	0.8591	222	221	1	Opisthokonta	Metazoa	Chordata	Ascidiacea	Enterogona	Polyclinidae	Aplidium	Aplidium pliciferum	0	0	0	2	0	0	0	0	0	3	17	4	35	147	1	6	6	0	0	0	0	0	0	0	0	0	0	0	0	0	0	0	0	0	0
MBPK18S_002288	species	Aplidium pliciferum	0.8523	211	210	1	Opisthokonta	Metazoa	Chordata	Ascidiacea	Enterogona	Polyclinidae	Aplidium	Aplidium pliciferum	0	0	0	0	0	0	0	0	0	3	29	6	10	146	0	8	8	0	0	0	0	0	0	0	0	0	0	0	0	0	0	0	0	0	0
MBPK18S_000911	species	Aplidium pliciferum	0.8658	27	1	26	Opisthokonta	Metazoa	Chordata	Ascidiacea	Enterogona	Polyclinidae	Aplidium	Aplidium pliciferum	0	0	0	0	0	1	0	0	0	0	0	0	0	0	0	0	0	0	0	0	0	0	0	0	0	0	0	0	0	0	0	0	0	0	0
MBPK18S_006981	species	Aplidium pliciferum	0.8533	109	104	5	Opisthokonta	Metazoa	Chordata	Ascidiacea	Enterogona	Polyclinidae	Aplidium	Aplidium pliciferum	0	32	22	6	18	2	0	1	0	0	0	12	0	0	10	0	0	1	0	0	0	0	0	0	0	0	0	0	0	0	0	0	0	0	0
MBPK18S_000736	species	Aplidium pliciferum	0.8188	46	3	43	Opisthokonta	Metazoa	Chordata	Ascidiacea	Enterogona	Polyclinidae	Aplidium	Aplidium pliciferum	0	1	0	0	0	0	0	0	0	0	0	0	0	0	0	0	0	1	0	0	0	0	0	0	1	0	0	0	0	0	0	0	0	0	0
MBPK18S_004114	species	Aplidium pliciferum	0.7905	36	36	0	Opisthokonta	Metazoa	Chordata	Ascidiacea	Enterogona	Polyclinidae	Aplidium	Aplidium pliciferum	0	0	0	0	0	0	0	0	0	0	0	0	0	0	0	0	0	0	0	0	0	0	0	0	0	0	0	6	0	0	0	0	18	11	0
MBPK18S_002404	order	Enterogona	0.98	10201	6688	3513	Opisthokonta	Metazoa	Chordata	Ascidiacea	Enterogona				74	329	335	85	210	42	414	1242	651	122	0	287	16	49	91	636	0	392	387	15	70	21	22	253	90	80	760	0	0	0	0	0	0	0	0
MBPK18S_003898	suborder	Phlebobranchia	0.9802	322	267	55	Opisthokonta	Metazoa	Chordata	Ascidiacea	Enterogona				0	0	0	1	0	0	0	3	13	1	14	41	0	4	8	11	17	42	4	0	9	2	0	6	33	4	26	2	2	3	6	0	0	11	4
MBPK18S_004454	suborder	Phlebobranchia	0.99	31	15	16	Opisthokonta	Metazoa	Chordata	Ascidiacea	Enterogona				0	1	1	0	0	0	0	2	2	0	0	1	0	1	0	1	0	0	0	0	1	0	0	1	3	0	1	0	0	0	0	0	0	0	0
MBPK18S_002287	species	Molgula complanata	0.9806	9105	207	8898	Opisthokonta	Metazoa	Chordata	Ascidiacea	Stolidobranchia	Molgulidae	Molgula	Molgula complanata	0	0	0	0	0	0	0	0	0	0	0	0	0	0	0	0	0	0	0	26	0	0	7	157	0	0	0	0	0	0	0	0	0	0	0
MBPK18S_000816	species	Molgula complanata	0.9806	242	30	212	Opisthokonta	Metazoa	Chordata	Ascidiacea	Stolidobranchia	Molgulidae	Molgula	Molgula complanata	1	0	0	0	0	0	0	1	0	0	0	0	0	0	0	0	0	0	0	0	0	0	1	2	0	0	0	0	1	0	23	1	0	0	0
MBPK18S_004193	genus	Molgula	0.9806	11897	4200	7697	Opisthokonta	Metazoa	Chordata	Ascidiacea	Stolidobranchia	Molgulidae	Molgula		0	290	479	17	165	831	24	280	82	0	0	40	896	0	509	0	0	0	0	0	0	0	18	0	0	8	9	15	0	0	0	0	0	0	526
MBPK18S_002149	genus	Molgula	0.9612	3439	9	3430	Opisthokonta	Metazoa	Chordata	Ascidiacea	Stolidobranchia	Molgulidae	Molgula		0	0	0	0	0	0	0	0	0	0	0	0	0	0	0	0	0	0	0	0	0	0	4	0	0	0	0	0	0	0	0	0	0	0	0
MBPK18S_001467	genus	Molgula	0.9806	96	22	74	Opisthokonta	Metazoa	Chordata	Ascidiacea	Stolidobranchia	Molgulidae	Molgula		0	2	2	0	0	3	0	2	0	0	0	0	5	0	1	0	0	0	0	0	0	1	0	0	0	0	0	0	0	0	0	0	0	0	6
MBPK18S_001482	genus	Molgula	0.9806	47	8	39	Opisthokonta	Metazoa	Chordata	Ascidiacea	Stolidobranchia	Molgulidae	Molgula		0	0	1	0	0	1	0	1	0	0	0	0	1	0	1	1	0	0	0	0	0	1	0	0	0	0	0	0	0	0	0	0	0	0	1
MBPK18S_002003	class	Ascidiacea	0.9802	34589	5816	28773	Opisthokonta	Metazoa	Chordata	Ascidiacea					0	0	0	0	0	0	0	0	0	99	0	0	58	0	0	716	0	0	0	0	3061	554	187	0	0	0	264	0	63	0	139	24	34	68	549
MBPK18S_001097	class	Ascidiacea	0.9143	10407	5852	4555	Opisthokonta	Metazoa	Chordata	Ascidiacea					0	0	0	10	12	0	0	0	0	0	0	0	0	0	0	0	6	0	5064	0	77	507	15	77	84	0	0	0	0	0	0	0	0	0	0
MBPK18S_000335	class	Ascidiacea	0.97	7118	1737	5381	Opisthokonta	Metazoa	Chordata	Ascidiacea					0	0	0	0	13	0	0	0	0	0	0	0	0	0	0	0	0	0	0	0	266	0	10	1378	0	5	60	0	0	0	0	0	0	0	0
MBPK18S_004078	class	Ascidiacea	0.97	4680	4657	23	Opisthokonta	Metazoa	Chordata	Ascidiacea					9	4	4	6	0	54	20	4	182	7	261	815	0	96	107	0	290	791	207	36	81	112	22	212	694	71	557	0	0	0	0	0	0	0	15
MBPK18S_006864	class	Ascidiacea	0.9143	1805	763	1042	Opisthokonta	Metazoa	Chordata	Ascidiacea					0	0	0	0	0	0	0	0	0	0	0	0	0	0	1	0	0	0	620	0	14	78	4	16	29	0	0	0	0	1	0	0	0	0	0
MBPK18S_003353	class	Ascidiacea	0.9505	1562	2	1560	Opisthokonta	Metazoa	Chordata	Ascidiacea					0	0	0	0	0	0	0	0	0	2	0	0	0	0	0	0	0	0	0	0	0	0	0	0	0	0	0	0	0	0	0	0	0	0	0
MBPK18S_002906	class	Ascidiacea	0.87	1134	8	1126	Opisthokonta	Metazoa	Chordata	Ascidiacea					0	0	0	0	0	0	0	0	0	4	0	0	0	0	1	0	0	0	0	0	0	0	0	0	0	0	0	0	0	1	0	0	0	0	2
MBPK18S_002550	class	Ascidiacea	0.98	1015	232	783	Opisthokonta	Metazoa	Chordata	Ascidiacea					0	0	0	0	0	0	2	0	0	2	0	0	0	0	1	17	2	0	0	0	78	19	7	5	2	0	10	1	0	1	6	2	24	6	45
MBPK18S_001696	class	Ascidiacea	0.98	578	237	341	Opisthokonta	Metazoa	Chordata	Ascidiacea					2	10	12	0	8	2	9	24	29	5	0	10	0	2	2	23	0	10	12	2	10	0	2	29	8	6	18	0	0	0	0	0	0	0	0
MBPK18S_005703	subphylum	Tunicata	0.95	29438	29438	0	Opisthokonta	Metazoa	Chordata						0	0	0	0	0	0	0	0	0	0	0	24168	0	0	537	0	0	4714	0	0	0	0	19	0	0	0	0	0	0	0	0	0	0	0	0
MBPK18S_005318	subphylum	Tunicata	0.96	4192	3275	917	Opisthokonta	Metazoa	Chordata						0	0	0	0	20	30	0	54	0	0	0	0	3	0	0	0	0	3	0	0	11	12	65	205	10	0	55	4	0	24	169	19	1024	166	1356
MBPK18S_002435	subphylum	Tunicata	0.9505	155	48	107	Opisthokonta	Metazoa	Chordata						1	0	1	0	0	0	1	0	0	1	0	14	0	0	5	0	1	4	0	0	13	0	0	2	0	0	1	0	0	0	0	0	1	0	3
MBPK18S_003194	species	Anemonia viridis	0.9898	1546	70	1476	Opisthokonta	Metazoa	Cnidaria	Anthozoa	Actiniaria	Actiniidae	Anemonia	Anemonia viridis	0	0	0	0	0	0	0	0	25	2	0	0	0	0	0	3	13	0	0	0	0	0	0	0	0	27	0	0	0	0	0	0	0	0	0
MBPK18S_005690	genus	Anemonia	0.9592	29	0	29	Opisthokonta	Metazoa	Cnidaria	Anthozoa	Actiniaria	Actiniidae	Anemonia		0	0	0	0	0	0	0	0	0	0	0	0	0	0	0	0	0	0	0	0	0	0	0	0	0	0	0	0	0	0	0	0	0	0	0
MBPK18S_000982	species	Aiptasia pulchella	0.9697	9255	8423	832	Opisthokonta	Metazoa	Cnidaria	Anthozoa	Actiniaria	Aiptasiidae	Aiptasia	Aiptasia pulchella	169	0	0	10	0	0	506	0	88	886	1416	0	29	126	121	1573	1615	119	9	0	7	13	26	176	13	0	393	46	0	0	0	0	1005	0	6
MBPK18S_001169	family	Hormathiidae	1	754	408	346	Opisthokonta	Metazoa	Cnidaria	Anthozoa	Actiniaria	Hormathiidae			0	0	0	0	7	0	0	0	0	0	0	0	0	0	12	0	0	389	0	0	0	0	0	0	0	0	0	0	0	0	0	0	0	0	0
MBPK18S_002070	order	Actiniaria	0.9592	147985	0	147985	Opisthokonta	Metazoa	Cnidaria	Anthozoa	Actiniaria				0	0	0	0	0	0	0	0	0	0	0	0	0	0	0	0	0	0	0	0	0	0	0	0	0	0	0	0	0	0	0	0	0	0	0
MBPK18S_005824	order	Actiniaria	0.9694	72447	0	72447	Opisthokonta	Metazoa	Cnidaria	Anthozoa	Actiniaria				0	0	0	0	0	0	0	0	0	0	0	0	0	0	0	0	0	0	0	0	0	0	0	0	0	0	0	0	0	0	0	0	0	0	0
MBPK18S_006970	order	Actiniaria	0.9697	3181	1450	1731	Opisthokonta	Metazoa	Cnidaria	Anthozoa	Actiniaria				5	0	0	0	0	5	0	0	617	2	0	0	0	0	0	0	0	0	0	0	0	0	3	0	0	818	0	0	0	0	0	0	0	0	0
MBPK18S_000169	order	Actiniaria	0.9898	925	7	918	Opisthokonta	Metazoa	Cnidaria	Anthozoa	Actiniaria				0	0	0	0	0	0	1	0	0	1	1	0	0	0	0	0	0	0	0	0	1	0	1	0	0	0	0	0	0	0	0	0	0	0	0
MBPK18S_001694	order	Actiniaria	0.9592	743	0	743	Opisthokonta	Metazoa	Cnidaria	Anthozoa	Actiniaria				0	0	0	0	0	0	0	0	0	0	0	0	0	0	0	0	0	0	0	0	0	0	0	0	0	0	0	0	0	0	0	0	0	0	0
MBPK18S_000831	order	Actiniaria	0.9796	725	0	725	Opisthokonta	Metazoa	Cnidaria	Anthozoa	Actiniaria				0	0	0	0	0	0	0	0	0	0	0	0	0	0	0	0	0	0	0	0	0	0	0	0	0	0	0	0	0	0	0	0	0	0	0
MBPK18S_000253	order	Actiniaria	0.9796	376	8	368	Opisthokonta	Metazoa	Cnidaria	Anthozoa	Actiniaria				1	0	0	0	0	1	0	0	0	1	1	0	0	0	0	0	0	0	0	0	0	0	2	0	0	0	0	0	0	0	0	0	0	0	0
MBPK18S_001117	order	Actiniaria	0.9592	169	4	165	Opisthokonta	Metazoa	Cnidaria	Anthozoa	Actiniaria				1	0	0	0	0	0	1	0	0	0	0	0	0	0	0	0	0	0	0	0	1	0	0	0	0	0	0	0	0	0	0	0	0	0	0
MBPK18S_006787	order	Actiniaria	0.9495	96	3	93	Opisthokonta	Metazoa	Cnidaria	Anthozoa	Actiniaria				0	0	0	0	0	0	0	1	0	0	0	0	1	0	0	0	0	0	0	0	0	0	0	0	0	0	0	0	0	1	0	0	0	0	0
MBPK18S_001255	order	Actiniaria	0.9495	84	5	79	Opisthokonta	Metazoa	Cnidaria	Anthozoa	Actiniaria				0	0	0	2	0	0	0	0	0	0	0	0	0	0	0	0	0	0	2	0	0	0	0	0	0	0	0	0	0	0	0	0	1	0	0
MBPK18S_000434	order	Actiniaria	0.9694	81	1	80	Opisthokonta	Metazoa	Cnidaria	Anthozoa	Actiniaria				0	0	0	0	0	0	0	0	0	0	0	0	0	0	0	0	0	0	0	0	0	0	0	0	0	0	0	1	0	0	0	0	0	0	0
MBPK18S_005254	order	Actiniaria	0.9592	76	1	75	Opisthokonta	Metazoa	Cnidaria	Anthozoa	Actiniaria				0	0	0	0	0	0	0	0	1	0	0	0	0	0	0	0	0	0	0	0	0	0	0	0	0	0	0	0	0	0	0	0	0	0	0
MBPK18S_004531	order	Actiniaria	0.9596	73	0	73	Opisthokonta	Metazoa	Cnidaria	Anthozoa	Actiniaria				0	0	0	0	0	0	0	0	0	0	0	0	0	0	0	0	0	0	0	0	0	0	0	0	0	0	0	0	0	0	0	0	0	0	0
MBPK18S_003593	order	Actiniaria	0.9694	68	0	68	Opisthokonta	Metazoa	Cnidaria	Anthozoa	Actiniaria				0	0	0	0	0	0	0	0	0	0	0	0	0	0	0	0	0	0	0	0	0	0	0	0	0	0	0	0	0	0	0	0	0	0	0
MBPK18S_000547	order	Actiniaria	0.9694	66	0	66	Opisthokonta	Metazoa	Cnidaria	Anthozoa	Actiniaria				0	0	0	0	0	0	0	0	0	0	0	0	0	0	0	0	0	0	0	0	0	0	0	0	0	0	0	0	0	0	0	0	0	0	0
MBPK18S_004501	order	Actiniaria	0.9694	57	1	56	Opisthokonta	Metazoa	Cnidaria	Anthozoa	Actiniaria				0	0	0	0	0	0	0	0	0	0	0	0	0	0	0	0	0	0	0	0	0	0	1	0	0	0	0	0	0	0	0	0	0	0	0
MBPK18S_005017	order	Actiniaria	0.9694	57	1	56	Opisthokonta	Metazoa	Cnidaria	Anthozoa	Actiniaria				0	0	0	0	0	0	0	0	0	0	0	0	0	0	0	0	0	0	0	0	0	0	1	0	0	0	0	0	0	0	0	0	0	0	0
MBPK18S_002279	order	Actiniaria	0.9495	49	1	48	Opisthokonta	Metazoa	Cnidaria	Anthozoa	Actiniaria				0	0	0	0	0	0	0	0	0	0	0	0	0	0	0	0	0	0	0	0	1	0	0	0	0	0	0	0	0	0	0	0	0	0	0
MBPK18S_004915	order	Actiniaria	0.9495	44	0	44	Opisthokonta	Metazoa	Cnidaria	Anthozoa	Actiniaria				0	0	0	0	0	0	0	0	0	0	0	0	0	0	0	0	0	0	0	0	0	0	0	0	0	0	0	0	0	0	0	0	0	0	0
MBPK18S_004202	order	Actiniaria	0.9592	35	1	34	Opisthokonta	Metazoa	Cnidaria	Anthozoa	Actiniaria				0	0	0	0	0	0	0	0	0	0	0	0	0	0	0	0	0	0	0	0	0	0	1	0	0	0	0	0	0	0	0	0	0	0	0
MBPK18S_003641	order	Actiniaria	0.9694	33	0	33	Opisthokonta	Metazoa	Cnidaria	Anthozoa	Actiniaria				0	0	0	0	0	0	0	0	0	0	0	0	0	0	0	0	0	0	0	0	0	0	0	0	0	0	0	0	0	0	0	0	0	0	0
MBPK18S_004401	order	Actiniaria	0.9796	23	0	23	Opisthokonta	Metazoa	Cnidaria	Anthozoa	Actiniaria				0	0	0	0	0	0	0	0	0	0	0	0	0	0	0	0	0	0	0	0	0	0	0	0	0	0	0	0	0	0	0	0	0	0	0
MBPK18S_003566	order	Actiniaria	0.9796	22	0	22	Opisthokonta	Metazoa	Cnidaria	Anthozoa	Actiniaria				0	0	0	0	0	0	0	0	0	0	0	0	0	0	0	0	0	0	0	0	0	0	0	0	0	0	0	0	0	0	0	0	0	0	0
MBPK18S_003212	order	Actiniaria	0.8036	14	0	14	Opisthokonta	Metazoa	Cnidaria	Anthozoa	Actiniaria				0	0	0	0	0	0	0	0	0	0	0	0	0	0	0	0	0	0	0	0	0	0	0	0	0	0	0	0	0	0	0	0	0	0	0
MBPK18S_004490	order	Actiniaria	0.9796	12	0	12	Opisthokonta	Metazoa	Cnidaria	Anthozoa	Actiniaria				0	0	0	0	0	0	0	0	0	0	0	0	0	0	0	0	0	0	0	0	0	0	0	0	0	0	0	0	0	0	0	0	0	0	0
MBPK18S_006036	genus	Acabaria	0.9899	2779	2774	5	Opisthokonta	Metazoa	Cnidaria	Anthozoa	Alcyonacea	Melithaeidae	Acabaria		0	0	0	0	0	0	0	0	0	0	0	0	0	0	0	0	0	0	278	13	2	957	90	0	1204	211	7	0	0	0	0	2	3	3	0
MBPK18S_001201	order	Alcyonacea	0.9798	5182	5161	21	Opisthokonta	Metazoa	Cnidaria	Anthozoa	Alcyonacea				0	0	0	0	0	0	0	0	0	0	0	0	0	0	0	0	0	4	0	3	5	0	28	0	5	90	0	16	45	39	7	482	306	1832	45
MBPK18S_004763	order	Alcyonacea	0.9798	707	686	21	Opisthokonta	Metazoa	Cnidaria	Anthozoa	Alcyonacea				47	39	33	47	22	3	8	7	3	0	0	14	4	22	24	0	6	9	3	0	0	13	249	2	12	11	0	1	0	0	1	5	10	41	0
MBPK18S_001805	genus	Corynactis	0.9898	107378	315	107063	Opisthokonta	Metazoa	Cnidaria	Anthozoa	Corallimorpharia	Corallimorphidae	Corynactis		36	0	0	52	0	0	0	0	0	0	0	0	0	0	0	0	0	0	0	0	0	0	127	0	0	0	0	0	0	0	0	0	0	0	0
MBPK18S_000616	genus	Corynactis	0.9796	1064	27	1037	Opisthokonta	Metazoa	Cnidaria	Anthozoa	Corallimorpharia	Corallimorphidae	Corynactis		2	1	2	1	0	0	0	0	0	1	0	0	1	0	1	0	1	0	0	0	0	4	3	2	0	2	0	0	1	0	0	1	0	0	0
MBPK18S_001549	family	Corallimorphidae	0.9596	59	1	58	Opisthokonta	Metazoa	Cnidaria	Anthozoa	Corallimorpharia	Corallimorphidae			0	0	0	0	0	0	0	0	1	0	0	0	0	0	0	0	0	0	0	0	0	0	0	0	0	0	0	0	0	0	0	0	0	0	0
MBPK18S_005689	family	Corallimorphidae	0.9596	42	2	40	Opisthokonta	Metazoa	Cnidaria	Anthozoa	Corallimorpharia	Corallimorphidae			0	0	0	1	0	0	1	0	0	0	0	0	0	0	0	0	0	0	0	0	0	0	0	0	0	0	0	0	0	0	0	0	0	0	0
MBPK18S_003144	species	Lophelia pertusa	0.9898	28141	5933	22208	Opisthokonta	Metazoa	Cnidaria	Anthozoa	Scleractinia	Caryophylliidae	Lophelia	Lophelia pertusa	0	0	0	0	0	0	0	285	0	0	0	0	0	0	39	0	0	0	3091	1701	126	0	501	59	43	30	0	0	0	0	0	0	0	0	0
MBPK18S_003402	order	Scleractinia	0.9796	7624	7524	100	Opisthokonta	Metazoa	Cnidaria	Anthozoa	Scleractinia				4	0	0	0	0	0	0	8	0	0	0	0	0	0	0	0	0	0	16	28	1552	0	14	3872	0	0	2017	4	0	4	0	0	0	0	0
MBPK18S_001396	order	Scleractinia	0.9796	797	401	396	Opisthokonta	Metazoa	Cnidaria	Anthozoa	Scleractinia				0	0	0	0	0	0	0	3	0	1	1	0	0	0	1	9	0	0	66	53	51	10	12	124	4	0	62	0	0	0	0	0	2	0	0
MBPK18S_006601	species	Pseudocladochonus hicksoni	0.9899	1394	1385	9	Opisthokonta	Metazoa	Cnidaria	Anthozoa	Telestacea	Pseudocladochonidae	Pseudocladochonus	Pseudocladochonus hicksoni	159	77	68	172	154	30	29	16	7	12	0	161	39	185	102	9	27	45	9	0	0	23	2	9	34	7	5	0	0	0	0	0	2	0	0
MBPK18S_000016	species	Pseudocladochonus hicksoni	0.9899	656	655	1	Opisthokonta	Metazoa	Cnidaria	Anthozoa	Telestacea	Pseudocladochonidae	Pseudocladochonus	Pseudocladochonus hicksoni	77	69	19	104	82	14	12	6	9	1	0	56	22	103	36	0	24	19	0	0	0	0	0	2	0	0	0	0	0	0	0	0	0	0	0
MBPK18S_001422	species	Pseudocladochonus hicksoni	0.9899	116	114	2	Opisthokonta	Metazoa	Cnidaria	Anthozoa	Telestacea	Pseudocladochonidae	Pseudocladochonus	Pseudocladochonus hicksoni	9	7	5	6	26	1	0	0	2	0	0	14	1	12	14	2	6	6	0	0	0	0	0	3	0	0	0	0	0	0	0	0	0	0	0
MBPK18S_000129	family	Parazoanthidae	1	11914	11850	64	Opisthokonta	Metazoa	Cnidaria	Anthozoa	Zoantharia	Parazoanthidae			0	5	5	0	0	0	15	6	0	16	14	0	0	0	13	16	8	0	1763	9	15	1736	6886	0	679	646	0	0	0	0	0	5	8	5	0
MBPK18S_001020	family	Parazoanthidae	0.9898	530	488	42	Opisthokonta	Metazoa	Cnidaria	Anthozoa	Zoantharia	Parazoanthidae			8	3	0	1	0	0	9	0	0	21	30	2	2	2	6	29	45	6	34	3	2	37	178	12	14	18	3	0	0	0	0	0	23	0	0
MBPK18S_002189	order	Zoantharia	0.9697	67	49	18	Opisthokonta	Metazoa	Cnidaria	Anthozoa	Zoantharia				0	0	0	0	0	0	0	0	0	0	1	0	0	0	1	1	0	1	1	19	7	0	8	1	0	4	5	0	0	0	0	0	0	0	0
MBPK18S_006018	subclass	Hexacorallia	0.9495	102	97	5	Opisthokonta	Metazoa	Cnidaria	Anthozoa					0	1	0	0	3	24	2	1	5	1	1	3	0	1	4	0	6	6	2	0	1	9	4	10	6	1	5	0	0	0	0	0	0	0	0
MBPK18S_003347	subclass	Hexacorallia	0.9394	39	1	38	Opisthokonta	Metazoa	Cnidaria	Anthozoa					0	0	0	0	0	0	0	0	0	0	0	0	0	0	0	0	0	0	1	0	0	0	0	0	0	0	0	0	0	0	0	0	0	0	0
MBPK18S_006255	subclass	Hexacorallia	0.9394	26	7	19	Opisthokonta	Metazoa	Cnidaria	Anthozoa					0	0	0	0	0	0	0	2	0	0	0	0	0	0	0	0	0	0	2	1	0	0	1	0	0	0	0	0	0	0	0	0	0	0	1
MBPK18S_002833	subclass	Hexacorallia	0.9293	12	0	12	Opisthokonta	Metazoa	Cnidaria	Anthozoa					0	0	0	0	0	0	0	0	0	0	0	0	0	0	0	0	0	0	0	0	0	0	0	0	0	0	0	0	0	0	0	0	0	0	0
MBPK18S_001917	subclass	Octocorallia	0.9697	102992	102958	34	Opisthokonta	Metazoa	Cnidaria	Anthozoa					9543	9066	5514	11513	13772	2970	1521	2055	1333	223	0	14389	2726	10951	9330	476	2801	3862	0	0	106	0	203	373	0	0	99	0	0	0	0	0	0	38	0
MBPK18S_002847	subclass	Octocorallia	0.9592	84391	84391	0	Opisthokonta	Metazoa	Cnidaria	Anthozoa					41	456	680	0	1769	24896	0	276	10606	0	0	4046	0	0	8193	0	0	4734	0	0	4170	0	93	19155	0	2906	2237	62	0	0	0	0	0	0	0
MBPK18S_002449	subclass	Octocorallia	0.9697	24704	24688	16	Opisthokonta	Metazoa	Cnidaria	Anthozoa					145	3267	1935	13	522	319	21	839	93	0	0	5495	0	0	8697	0	0	3001	0	0	20	14	62	104	0	18	18	53	0	0	0	0	0	0	0
MBPK18S_004061	subclass	Octocorallia	0.9596	10535	9355	1180	Opisthokonta	Metazoa	Cnidaria	Anthozoa					5	6	9	6	8	5	7	0	0	8	0	0	0	0	22	0	5	0	0	10	12	0	9108	0	0	32	0	0	0	0	0	14	10	36	7
MBPK18S_005064	subclass	Octocorallia	0.9697	6311	6303	8	Opisthokonta	Metazoa	Cnidaria	Anthozoa					103	228	349	1045	715	42	383	14	11	437	0	467	131	1901	333	10	17	75	5	0	0	5	11	21	0	0	0	0	0	0	0	0	0	0	0
MBPK18S_003305	subclass	Octocorallia	0.9798	2086	2061	25	Opisthokonta	Metazoa	Cnidaria	Anthozoa					15	76	53	13	55	392	9	18	197	0	0	186	5	11	307	5	9	146	0	0	74	0	8	372	6	54	44	0	0	0	0	0	0	0	0
MBPK18S_007021	subclass	Octocorallia	0.9694	396	388	8	Opisthokonta	Metazoa	Cnidaria	Anthozoa					25	18	11	5	11	37	8	8	6	3	0	83	2	0	121	2	1	27	2	0	0	2	1	5	6	0	0	0	0	0	1	0	2	1	0
MBPK18S_000071	subclass	Octocorallia	0.9694	164	162	2	Opisthokonta	Metazoa	Cnidaria	Anthozoa					0	1	2	0	3	33	1	1	13	0	0	6	0	1	23	0	0	10	0	0	2	0	0	53	0	9	4	0	0	0	0	0	0	0	0
MBPK18S_001600	subclass	Octocorallia	0.949	141	141	0	Opisthokonta	Metazoa	Cnidaria	Anthozoa					0	0	0	0	4	29	2	0	10	0	0	5	0	0	12	0	0	9	0	0	4	0	0	58	0	2	6	0	0	0	0	0	0	0	0
MBPK18S_000575	subclass	Octocorallia	0.9798	124	123	1	Opisthokonta	Metazoa	Cnidaria	Anthozoa					0	13	9	23	14	0	4	5	2	0	0	8	5	12	17	0	0	8	0	0	1	0	0	0	0	0	1	0	0	0	0	0	0	0	1
MBPK18S_000721	subclass	Octocorallia	0.9694	114	114	0	Opisthokonta	Metazoa	Cnidaria	Anthozoa					0	0	3	0	2	6	0	3	21	1	0	18	0	0	4	0	0	13	0	0	24	0	0	9	1	5	3	1	0	0	0	0	0	0	0
MBPK18S_007039	subclass	Octocorallia	0.96	99	84	15	Opisthokonta	Metazoa	Cnidaria	Anthozoa					5	3	4	11	10	3	5	2	3	0	0	10	4	5	3	1	4	9	0	0	0	0	0	0	0	0	1	0	0	0	0	0	1	0	0
MBPK18S_001734	subclass	Octocorallia	0.9697	99	99	0	Opisthokonta	Metazoa	Cnidaria	Anthozoa					2	8	7	9	12	4	2	8	6	0	1	18	0	7	4	0	2	6	0	2	1	0	0	0	0	0	0	0	0	0	0	0	0	0	0
MBPK18S_000700	subclass	Octocorallia	0.9596	90	86	4	Opisthokonta	Metazoa	Cnidaria	Anthozoa					8	16	21	9	11	2	0	1	0	1	0	5	2	5	3	0	1	0	0	0	0	0	0	0	0	0	0	0	0	1	0	0	0	0	0
MBPK18S_001639	subclass	Octocorallia	0.9796	72	72	0	Opisthokonta	Metazoa	Cnidaria	Anthozoa					0	0	0	0	4	17	0	0	12	0	0	1	0	0	9	0	0	3	0	0	2	0	0	17	0	3	2	0	0	0	0	0	0	1	0
MBPK18S_000688	subclass	Octocorallia	0.95	70	70	0	Opisthokonta	Metazoa	Cnidaria	Anthozoa					2	1	0	2	2	2	0	1	8	0	0	25	0	0	7	2	0	17	0	0	0	0	0	1	0	0	0	0	0	0	0	0	0	0	0
MBPK18S_000992	subclass	Octocorallia	0.9495	58	49	9	Opisthokonta	Metazoa	Cnidaria	Anthozoa					0	0	0	0	1	10	0	1	9	0	0	1	1	0	1	0	0	4	0	0	0	1	0	15	0	3	1	0	0	1	0	0	0	0	0
MBPK18S_000092	subclass	Octocorallia	0.949	44	42	2	Opisthokonta	Metazoa	Cnidaria	Anthozoa					0	0	2	0	5	21	0	0	4	0	0	1	0	1	2	0	0	1	0	0	0	0	0	5	0	0	0	0	0	0	0	0	0	0	0
MBPK18S_000299	subclass	Octocorallia	0.9286	37	37	0	Opisthokonta	Metazoa	Cnidaria	Anthozoa					0	0	0	0	0	9	0	0	5	0	0	0	0	0	4	0	0	0	0	0	0	0	0	15	0	2	2	0	0	0	0	0	0	0	0
MBPK18S_002345	subclass	Octocorallia	0.9697	31	30	1	Opisthokonta	Metazoa	Cnidaria	Anthozoa					3	0	1	0	0	1	0	2	4	0	0	13	0	0	5	0	0	1	0	0	0	0	0	0	0	0	0	0	0	0	0	0	0	0	0
MBPK18S_002613	subclass	Octocorallia	0.9697	22	22	0	Opisthokonta	Metazoa	Cnidaria	Anthozoa					0	0	0	0	0	0	0	0	0	0	0	0	0	0	0	0	0	0	0	0	0	0	13	0	0	0	0	0	0	0	1	0	0	4	0
MBPK18S_005078	subclass	Octocorallia	0.9697	13	12	1	Opisthokonta	Metazoa	Cnidaria	Anthozoa					0	0	0	0	0	0	0	0	0	0	0	0	0	0	0	0	0	0	1	0	0	0	11	0	0	0	0	0	0	0	0	0	0	0	0
MBPK18S_001171	order	Carybdeida	0.9898	142	140	2	Opisthokonta	Metazoa	Cnidaria	Cubozoa	Carybdeida				0	0	0	0	0	0	0	0	0	2	0	0	22	0	0	114	0	0	0	0	0	0	1	0	0	0	1	0	0	0	0	0	0	0	0
MBPK18S_002470	genus	Macrorhynchia	1	696	45	651	Opisthokonta	Metazoa	Cnidaria	Hydrozoa	Hydroida	Aglaopheniidae	Macrorhynchia		0	0	0	2	0	0	2	0	0	7	0	0	0	0	2	3	0	0	0	6	8	0	2	6	0	0	5	0	0	0	0	0	0	0	0
MBPK18S_003591	family	Aglaopheniidae	0.9811	116444	8356	108088	Opisthokonta	Metazoa	Cnidaria	Hydrozoa	Hydroida	Aglaopheniidae			0	0	0	0	0	0	0	0	0	531	0	0	0	0	0	0	0	0	0	908	3896	0	159	1838	0	0	793	0	0	0	0	0	0	0	0
MBPK18S_004643	family	Aglaopheniidae	0.9623	608	49	559	Opisthokonta	Metazoa	Cnidaria	Hydrozoa	Hydroida	Aglaopheniidae			0	0	0	0	0	0	0	0	0	4	0	0	0	0	1	0	1	0	0	10	24	0	3	2	0	0	3	0	1	0	0	0	0	0	0
MBPK18S_006496	family	Aglaopheniidae	0.972	166	22	144	Opisthokonta	Metazoa	Cnidaria	Hydrozoa	Hydroida	Aglaopheniidae			0	0	0	5	5	1	0	0	3	1	0	0	0	1	0	0	0	0	0	1	3	0	0	2	0	0	0	0	0	0	0	0	0	0	0
MBPK18S_001486	family	Aglaopheniidae	0.972	115	12	103	Opisthokonta	Metazoa	Cnidaria	Hydrozoa	Hydroida	Aglaopheniidae			0	1	0	0	0	0	0	0	0	1	0	0	1	0	0	0	0	0	0	1	2	1	1	3	0	0	1	0	0	0	0	0	0	0	0
MBPK18S_006621	species	Clytia paulensis	0.9808	386	384	2	Opisthokonta	Metazoa	Cnidaria	Hydrozoa	Hydroida	Campanulariidae	Clytia	Clytia paulensis	0	0	0	0	0	0	0	0	3	0	0	0	0	0	0	0	0	0	3	7	17	14	22	34	76	116	90	0	0	0	0	0	0	2	0
MBPK18S_001059	genus	Clytia	0.9904	33435	9012	24423	Opisthokonta	Metazoa	Cnidaria	Hydrozoa	Hydroida	Campanulariidae	Clytia		0	352	288	80	0	43	153	399	791	142	0	60	0	0	41	202	43	86	865	1075	77	1018	315	46	1578	1241	117	0	0	0	0	0	0	0	0
MBPK18S_003228	genus	Clytia	0.9904	4444	4444	0	Opisthokonta	Metazoa	Cnidaria	Hydrozoa	Hydroida	Campanulariidae	Clytia		31	10	8	21	0	36	199	10	997	11	6	546	13	34	22	44	20	1042	48	0	0	196	0	11	1009	32	7	0	0	0	5	0	16	0	0
MBPK18S_000526	species	Obelia geniculata	0.9905	2795	906	1889	Opisthokonta	Metazoa	Cnidaria	Hydrozoa	Hydroida	Campanulariidae	Obelia	Obelia geniculata	3	0	0	0	0	0	0	0	0	105	2	0	7	21	0	504	0	0	76	0	0	17	0	0	56	0	0	2	0	8	0	0	44	0	0
MBPK18S_002190	family	Campanulariidae	0.9906	24708	24661	47	Opisthokonta	Metazoa	Cnidaria	Hydrozoa	Hydroida	Campanulariidae			8947	60	57	664	118	0	8419	122	31	1796	40	233	368	91	69	2377	117	167	0	18	420	0	30	124	0	0	393	0	0	0	0	0	0	0	0
MBPK18S_006837	family	Campanulariidae	0.9712	22121	21967	154	Opisthokonta	Metazoa	Cnidaria	Hydrozoa	Hydroida	Campanulariidae			0	0	0	0	0	0	0	13	0	0	0	0	0	0	7	0	0	0	4099	236	52	3758	96	17	12904	549	220	0	0	0	0	0	0	16	0
MBPK18S_006217	family	Campanulariidae	0.981	1565	14	1551	Opisthokonta	Metazoa	Cnidaria	Hydrozoa	Hydroida	Campanulariidae			0	0	0	0	0	0	0	0	0	0	0	0	0	2	0	3	0	0	0	0	0	0	5	0	0	2	0	0	0	2	0	0	0	0	0
MBPK18S_000610	family	Campanulariidae	0.981	850	504	346	Opisthokonta	Metazoa	Cnidaria	Hydrozoa	Hydroida	Campanulariidae			0	11	5	3	0	2	13	3	30	10	0	4	0	2	6	11	2	7	40	14	0	33	10	3	220	43	9	0	0	0	4	0	2	0	0
MBPK18S_002082	family	Campanulariidae	0.9712	761	748	13	Opisthokonta	Metazoa	Cnidaria	Hydrozoa	Hydroida	Campanulariidae			0	0	0	0	0	0	0	0	0	0	0	0	0	0	0	0	1	0	0	0	0	0	0	0	0	2	3	2	16	6	3	480	47	40	72
MBPK18S_004690	family	Campanulariidae	0.9904	568	565	3	Opisthokonta	Metazoa	Cnidaria	Hydrozoa	Hydroida	Campanulariidae			26	2	0	17	0	2	108	5	28	70	16	5	20	60	3	98	92	7	0	4	0	0	0	0	0	2	0	0	0	0	0	0	0	0	0
MBPK18S_002159	family	Campanulariidae	0.9808	474	471	3	Opisthokonta	Metazoa	Cnidaria	Hydrozoa	Hydroida	Campanulariidae			0	62	26	0	84	29	0	223	42	0	0	0	0	0	0	0	0	2	3	0	0	0	0	0	0	0	0	0	0	0	0	0	0	0	0
MBPK18S_000837	family	Campanulariidae	0.9813	135	132	3	Opisthokonta	Metazoa	Cnidaria	Hydrozoa	Hydroida	Campanulariidae			26	1	0	7	0	0	54	1	0	6	1	1	1	1	0	18	0	0	0	0	1	0	0	3	0	0	11	0	0	0	0	0	0	0	0
MBPK18S_005983	family	Campanulariidae	0.9533	19	19	0	Opisthokonta	Metazoa	Cnidaria	Hydrozoa	Hydroida	Campanulariidae			11	0	0	3	0	0	2	0	0	1	0	0	0	0	0	0	0	0	0	0	0	0	1	0	0	0	0	0	0	1	0	0	0	0	0
MBPK18S_002064	genus	Euphysa	0.9898	1558	1558	0	Opisthokonta	Metazoa	Cnidaria	Hydrozoa	Hydroida	Corymorphidae	Euphysa		10	32	42	32	64	6	20	30	10	28	40	819	53	22	53	53	99	133	0	0	4	0	2	0	0	0	0	0	0	0	0	0	0	6	0
MBPK18S_003802	species	Coryne muscoides	0.9898	995	176	819	Opisthokonta	Metazoa	Cnidaria	Hydrozoa	Hydroida	Corynidae	Coryne	Coryne muscoides	0	6	0	0	3	7	0	3	26	0	0	78	0	4	14	0	0	12	0	4	3	0	0	3	0	0	7	0	3	0	0	0	0	0	0
MBPK18S_000812	genus	Coryne	0.9898	2118	248	1870	Opisthokonta	Metazoa	Cnidaria	Hydrozoa	Hydroida	Corynidae	Coryne		0	3	8	3	5	4	4	8	26	0	0	0	2	0	0	0	2	0	0	62	37	3	6	8	3	22	42	0	0	0	0	0	0	0	0
MBPK18S_004673	genus	Coryne	0.9898	1580	1441	139	Opisthokonta	Metazoa	Cnidaria	Hydrozoa	Hydroida	Corynidae	Coryne		4	17	19	4	7	7	16	29	95	4	2	41	12	8	5	31	5	7	3	657	122	15	21	22	20	169	86	3	0	0	0	7	0	0	0
MBPK18S_001366	species	Eudendrium racemosum	0.9898	2823	2821	2	Opisthokonta	Metazoa	Cnidaria	Hydrozoa	Hydroida	Eudendriidae	Eudendrium	Eudendrium racemosum	0	0	0	0	0	0	0	0	0	0	0	2697	0	0	11	0	0	113	0	0	0	0	0	0	0	0	0	0	0	0	0	0	0	0	0
MBPK18S_004969	species	Eudendrium racemosum	0.9898	197	197	0	Opisthokonta	Metazoa	Cnidaria	Hydrozoa	Hydroida	Eudendriidae	Eudendrium	Eudendrium racemosum	1	0	0	0	0	1	0	2	0	1	0	157	2	0	2	2	0	9	0	10	3	0	2	0	0	5	0	0	0	0	0	0	0	0	0
MBPK18S_007097	species	Halecium beanii	0.9725	372	3	369	Opisthokonta	Metazoa	Cnidaria	Hydrozoa	Hydroida	Haleciidae	Halecium	Halecium beanii	0	0	0	0	0	0	0	0	0	0	0	0	0	0	0	0	1	0	0	0	0	0	0	0	0	0	0	0	0	0	0	0	0	0	0
MBPK18S_005047	species	Halecium pusillum	0.9817	17914	17552	362	Opisthokonta	Metazoa	Cnidaria	Hydrozoa	Hydroida	Haleciidae	Halecium	Halecium pusillum	418	84	52	141	34	23	785	121	291	3032	1779	16	1299	1653	16	5041	2727	0	21	0	0	0	19	0	0	0	0	0	0	0	0	0	0	0	0
MBPK18S_004365	species	Halecium pusillum	0.9815	7330	7260	70	Opisthokonta	Metazoa	Cnidaria	Hydrozoa	Hydroida	Haleciidae	Halecium	Halecium pusillum	8	0	0	27	0	0	65	0	0	1375	755	0	483	719	0	2632	1185	0	0	0	0	0	11	0	0	0	0	0	0	0	0	0	0	0	0
MBPK18S_003759	species	Halecium pusillum	0.9815	222	216	6	Opisthokonta	Metazoa	Cnidaria	Hydrozoa	Hydroida	Haleciidae	Halecium	Halecium pusillum	7	2	0	4	0	0	12	2	4	37	16	0	16	16	0	61	32	1	0	1	0	0	1	1	0	0	1	1	0	0	0	0	0	1	0
MBPK18S_002646	genus	Halecium	0.945	13338	11639	1699	Opisthokonta	Metazoa	Cnidaria	Hydrozoa	Hydroida	Haleciidae	Halecium		192	0	0	312	0	0	600	0	0	1776	1340	23	669	1095	12	3879	1684	0	0	0	0	0	17	0	19	0	0	0	0	0	0	0	0	0	0
MBPK18S_005904	genus	Halecium	0.9813	1782	1696	86	Opisthokonta	Metazoa	Cnidaria	Hydrozoa	Hydroida	Haleciidae	Halecium		4	15	6	30	8	11	95	38	86	2	0	780	0	0	47	0	0	386	0	0	25	6	0	59	6	0	89	3	0	0	0	0	0	0	0
MBPK18S_001853	genus	Halecium	0.9626	103	103	0	Opisthokonta	Metazoa	Cnidaria	Hydrozoa	Hydroida	Haleciidae	Halecium		3	0	0	2	0	0	7	0	0	0	0	31	0	0	17	0	0	40	0	0	0	1	2	0	0	0	0	0	0	0	0	0	0	0	0
MBPK18S_000441	species	Hydrodendron mirabile	1	272	192	80	Opisthokonta	Metazoa	Cnidaria	Hydrozoa	Hydroida	Haleciidae	Hydrodendron	Hydrodendron mirabile	1	0	0	1	0	0	0	0	0	1	0	0	0	162	0	8	18	0	0	0	0	0	0	0	0	0	0	0	0	1	0	0	0	0	0
MBPK18S_004906	species	Halopteris diaphana	0.9913	1822	1787	35	Opisthokonta	Metazoa	Cnidaria	Hydrozoa	Hydroida	Halopterididae	Halopteris	Halopteris diaphana	98	0	0	141	0	2	549	0	10	3	73	38	8	291	2	11	547	3	0	0	2	0	4	0	0	2	0	0	0	0	0	0	0	0	0
MBPK18S_000776	family	Halopterididae	0.9821	19528	19464	64	Opisthokonta	Metazoa	Cnidaria	Hydrozoa	Hydroida	Halopterididae			3010	0	0	2163	0	0	6781	0	0	2028	12	645	121	22	71	1638	131	143	204	859	0	135	301	0	187	829	15	11	0	0	12	11	0	65	43
MBPK18S_004163	family	Halopterididae	0.9821	108	107	1	Opisthokonta	Metazoa	Cnidaria	Hydrozoa	Hydroida	Halopterididae			13	0	0	7	0	0	38	0	0	12	0	7	1	1	0	15	0	1	0	2	0	0	3	0	2	5	0	0	0	0	0	0	0	0	0
MBPK18S_000862	family	Halopterididae	0.9821	83	83	0	Opisthokonta	Metazoa	Cnidaria	Hydrozoa	Hydroida	Halopterididae			6	0	0	6	0	0	28	1	0	1	0	10	0	1	1	5	0	0	0	19	0	0	0	0	0	4	0	0	0	0	0	0	0	0	1
MBPK18S_005127	family	Halopterididae	0.9732	71	69	2	Opisthokonta	Metazoa	Cnidaria	Hydrozoa	Hydroida	Halopterididae			8	0	0	1	0	0	9	0	0	24	2	4	1	0	0	5	1	0	2	8	0	0	0	0	0	3	0	0	0	1	0	0	0	0	0
MBPK18S_000185	genus	Hydra	0.9898	315	42	273	Opisthokonta	Metazoa	Cnidaria	Hydrozoa	Hydroida	Hydridae	Hydra		0	0	0	0	0	0	0	0	0	0	0	0	0	0	0	0	0	1	0	0	0	0	0	0	0	0	0	5	1	1	13	0	0	21	0
MBPK18S_002713	species	Kirchenpaueria halecioides	0.9815	1526	1504	22	Opisthokonta	Metazoa	Cnidaria	Hydrozoa	Hydroida	Kirchenpaueriidae	Kirchenpaueria	Kirchenpaueria halecioides	21	7	7	88	12	103	156	20	189	22	167	0	8	444	8	23	210	4	0	0	0	6	0	0	9	0	0	0	0	0	0	0	0	0	0
MBPK18S_000410	genus	Kirchenpaueria	0.9725	12025	10558	1467	Opisthokonta	Metazoa	Cnidaria	Hydrozoa	Hydroida	Kirchenpaueriidae	Kirchenpaueria		1041	172	142	240	42	0	1623	244	37	1070	775	431	725	498	89	1986	1124	289	0	0	0	0	12	0	0	0	0	0	0	0	0	0	0	0	0
MBPK18S_003105	genus	Kirchenpaueria	0.9636	93	62	31	Opisthokonta	Metazoa	Cnidaria	Hydrozoa	Hydroida	Kirchenpaueriidae	Kirchenpaueria		3	0	0	2	1	1	6	0	13	6	1	2	3	1	0	8	9	0	0	0	0	0	1	1	0	3	0	0	0	0	0	0	1	0	0
MBPK18S_005020	family	Laodiceidae	0.92	1046	993	53	Opisthokonta	Metazoa	Cnidaria	Hydrozoa	Hydroida	Laodiceidae			0	0	0	0	0	0	0	0	0	1	0	0	0	0	0	0	0	0	107	0	0	23	0	0	15	0	21	37	46	18	35	290	105	43	151
MBPK18S_001547	species	Mitrocomella brownei	1	191	28	163	Opisthokonta	Metazoa	Cnidaria	Hydrozoa	Hydroida	Mitrocomidae	Mitrocomella	Mitrocomella brownei	0	0	0	1	0	1	0	0	6	0	0	0	0	0	1	0	3	3	0	0	0	2	1	0	8	2	0	0	0	0	0	0	0	0	0
MBPK18S_000564	species	Nemertesia antennina	1	582	8	574	Opisthokonta	Metazoa	Cnidaria	Hydrozoa	Hydroida	Plumulariidae	Nemertesia	Nemertesia antennina	0	0	0	0	0	0	0	0	0	0	0	2	0	0	0	0	0	0	0	0	0	0	3	0	0	0	0	1	0	1	0	1	0	0	0
MBPK18S_003610	genus	Plumularia	0.9817	2160	25	2135	Opisthokonta	Metazoa	Cnidaria	Hydrozoa	Hydroida	Plumulariidae	Plumularia		0	0	0	0	0	0	0	0	0	0	0	0	0	0	0	0	0	0	0	0	9	0	3	0	0	0	4	0	0	2	0	0	3	0	0
MBPK18S_005431	genus	Plumularia	0.9908	40	9	31	Opisthokonta	Metazoa	Cnidaria	Hydrozoa	Hydroida	Plumulariidae	Plumularia		0	0	0	0	1	0	1	0	1	0	0	0	0	0	0	0	0	0	0	0	0	0	0	0	0	0	0	0	4	0	0	0	1	0	1
MBPK18S_006044	family	Plumulariidae	0.9725	1045	484	561	Opisthokonta	Metazoa	Cnidaria	Hydrozoa	Hydroida	Plumulariidae			0	5	9	0	7	0	0	0	19	0	0	0	0	0	0	16	0	0	0	0	0	0	0	0	0	0	0	5	112	0	0	24	8	2	275
MBPK18S_001552	genus	Sertularella	0.9818	4933	4221	712	Opisthokonta	Metazoa	Cnidaria	Hydrozoa	Hydroida	Sertulariidae	Sertularella		0	823	1517	0	657	4	0	25	0	99	0	0	21	19	0	14	0	0	723	0	0	296	5	0	9	0	0	0	0	0	0	0	5	0	0
MBPK18S_000928	genus	Ectopleura	1	200	0	200	Opisthokonta	Metazoa	Cnidaria	Hydrozoa	Hydroida	Tubulariidae	Ectopleura		0	0	0	0	0	0	0	0	0	0	0	0	0	0	0	0	0	0	0	0	0	0	0	0	0	0	0	0	0	0	0	0	0	0	0
MBPK18S_002014	suborder	Anthomedusae	0.9898	937	571	366	Opisthokonta	Metazoa	Cnidaria	Hydrozoa	Hydroida				11	13	9	14	14	3	28	9	12	4	3	10	18	8	2	11	7	6	5	92	87	2	10	51	18	21	99	0	0	0	0	2	0	0	0
MBPK18S_007095	suborder	Anthomedusae	0.9796	99	41	58	Opisthokonta	Metazoa	Cnidaria	Hydrozoa	Hydroida				0	2	5	0	4	6	0	2	8	0	1	3	0	0	1	0	0	6	0	0	0	0	0	0	0	0	2	0	0	0	0	0	1	0	0
MBPK18S_001431	order	Hydroida	0.9423	15962	15885	77	Opisthokonta	Metazoa	Cnidaria	Hydrozoa	Hydroida				77	422	351	144	92	42	976	979	1420	0	0	51	14	0	14	152	47	126	2379	64	54	800	308	140	5013	1386	800	0	0	0	0	0	0	23	0
MBPK18S_002480	order	Hydroida	0.9712	3387	262	3125	Opisthokonta	Metazoa	Cnidaria	Hydrozoa	Hydroida				0	21	17	0	0	0	3	25	0	0	0	0	0	0	0	0	0	0	37	0	0	78	6	0	75	0	0	0	0	0	0	0	0	0	0
MBPK18S_001199	order	Hydroida	0.9619	221	221	0	Opisthokonta	Metazoa	Cnidaria	Hydrozoa	Hydroida				0	4	2	0	0	2	0	4	38	7	0	5	0	0	3	0	0	0	6	51	6	0	19	0	4	67	2	0	0	0	1	0	0	0	0
MBPK18S_006724	order	Hydroida	0.9519	135	127	8	Opisthokonta	Metazoa	Cnidaria	Hydrozoa	Hydroida				0	5	4	1	0	0	9	5	11	0	0	1	0	0	0	0	0	6	19	0	1	3	6	1	40	10	3	0	0	0	1	0	0	1	0
MBPK18S_003855	order	Hydroida	0.9524	104	31	73	Opisthokonta	Metazoa	Cnidaria	Hydrozoa	Hydroida				0	0	1	0	0	0	0	1	1	0	0	0	0	0	0	0	0	2	4	0	0	1	0	0	18	2	0	0	0	0	0	0	0	1	0
MBPK18S_001844	order	Hydroida	0.9519	53	53	0	Opisthokonta	Metazoa	Cnidaria	Hydrozoa	Hydroida				0	0	0	1	0	0	3	2	6	0	0	0	1	0	0	0	0	0	16	0	0	2	0	0	17	3	2	0	0	0	0	0	0	0	0
MBPK18S_005327	order	Hydroida	0.9259	39	33	6	Opisthokonta	Metazoa	Cnidaria	Hydrozoa	Hydroida				0	0	1	0	0	0	0	0	1	0	0	0	0	0	0	0	0	0	0	1	0	3	0	0	22	3	2	0	0	0	0	0	0	0	0
MBPK18S_001619	order	Hydroida	0.9519	22	0	22	Opisthokonta	Metazoa	Cnidaria	Hydrozoa	Hydroida				0	0	0	0	0	0	0	0	0	0	0	0	0	0	0	0	0	0	0	0	0	0	0	0	0	0	0	0	0	0	0	0	0	0	0
MBPK18S_006168	suborder	Leptomedusae	0.9615	4092	90	4002	Opisthokonta	Metazoa	Cnidaria	Hydrozoa	Hydroida				0	0	0	0	0	0	0	0	0	0	0	0	0	0	0	0	0	0	0	0	3	0	6	0	0	0	0	0	8	0	4	30	4	18	5
MBPK18S_002702	suborder	Leptomedusae	0.9528	1085	157	928	Opisthokonta	Metazoa	Cnidaria	Hydrozoa	Hydroida				2	0	5	0	0	4	3	2	2	3	0	4	3	4	0	0	0	0	0	37	46	0	7	25	0	2	5	0	0	0	0	0	0	0	0
MBPK18S_000270	suborder	Leptomedusae	0.9189	253	2	251	Opisthokonta	Metazoa	Cnidaria	Hydrozoa	Hydroida				0	0	0	0	0	0	0	0	0	0	0	0	0	0	0	0	0	0	0	0	0	0	0	0	0	0	0	1	0	1	0	0	0	0	0
MBPK18S_000242	suborder	Leptomedusae	0.9083	238	23	215	Opisthokonta	Metazoa	Cnidaria	Hydrozoa	Hydroida				0	0	0	0	0	0	0	0	0	0	0	0	0	0	0	0	0	1	0	0	8	0	1	6	0	1	4	0	1	0	0	0	0	0	0
MBPK18S_005162	suborder	Leptomedusae	0.8919	210	210	0	Opisthokonta	Metazoa	Cnidaria	Hydrozoa	Hydroida				0	0	0	7	0	0	0	0	0	2	1	0	9	9	1	24	10	0	55	0	0	61	0	0	30	0	0	0	0	0	1	0	0	0	0
MBPK18S_001134	suborder	Leptomedusae	0.955	97	94	3	Opisthokonta	Metazoa	Cnidaria	Hydrozoa	Hydroida				0	0	0	0	0	0	0	0	0	0	1	0	0	0	0	0	0	0	0	28	0	5	10	1	12	25	12	0	0	0	0	0	0	0	0
MBPK18S_001637	suborder	Leptomedusae	0.9266	92	89	3	Opisthokonta	Metazoa	Cnidaria	Hydrozoa	Hydroida				8	0	0	2	0	0	20	0	0	4	8	0	4	2	0	31	10	0	0	0	0	0	0	0	0	0	0	0	0	0	0	0	0	0	0
MBPK18S_005555	suborder	Leptomedusae	0.8919	90	47	43	Opisthokonta	Metazoa	Cnidaria	Hydrozoa	Hydroida				1	0	0	3	0	0	4	0	0	8	1	0	3	6	0	10	6	0	0	0	1	1	1	0	0	0	1	0	0	0	0	0	1	0	0
MBPK18S_001603	suborder	Leptomedusae	0.8649	88	16	72	Opisthokonta	Metazoa	Cnidaria	Hydrozoa	Hydroida				0	1	0	0	0	0	0	0	0	1	0	1	0	1	0	0	0	1	0	5	1	0	1	1	0	0	1	1	0	1	0	0	0	0	0
MBPK18S_002317	suborder	Leptomedusae	0.9167	85	33	52	Opisthokonta	Metazoa	Cnidaria	Hydrozoa	Hydroida				1	1	0	0	0	0	1	0	0	0	0	2	1	0	0	0	0	0	0	0	17	0	0	6	0	1	2	0	0	0	0	0	0	1	0
MBPK18S_000537	suborder	Leptomedusae	0.8899	78	78	0	Opisthokonta	Metazoa	Cnidaria	Hydrozoa	Hydroida				0	0	0	1	0	0	0	0	0	11	10	0	5	15	0	18	18	0	0	0	0	0	0	0	0	0	0	0	0	0	0	0	0	0	0
MBPK18S_005651	suborder	Leptomedusae	0.9018	70	55	15	Opisthokonta	Metazoa	Cnidaria	Hydrozoa	Hydroida				10	1	0	1	1	0	17	3	0	3	4	3	1	0	1	4	3	2	0	1	0	0	0	0	0	0	0	0	0	0	0	0	0	0	0
MBPK18S_005670	suborder	Leptomedusae	0.9245	57	39	18	Opisthokonta	Metazoa	Cnidaria	Hydrozoa	Hydroida				0	0	0	0	0	0	0	0	0	7	0	0	0	0	1	0	0	0	0	1	27	1	0	1	0	0	1	0	0	0	0	0	0	0	0
MBPK18S_000530	suborder	Leptomedusae	0.9533	48	7	41	Opisthokonta	Metazoa	Cnidaria	Hydrozoa	Hydroida				0	0	0	0	0	0	0	0	0	2	0	0	0	0	0	0	0	0	1	0	1	0	0	1	0	0	1	0	0	0	0	0	0	0	0
MBPK18S_004168	suborder	Leptomedusae	0.934	37	34	3	Opisthokonta	Metazoa	Cnidaria	Hydrozoa	Hydroida				0	0	0	0	0	0	0	0	0	1	0	0	0	0	0	0	0	0	0	14	17	0	1	0	0	0	1	0	0	0	0	0	0	0	0
MBPK18S_002312	suborder	Leptomedusae	0.9091	22	22	0	Opisthokonta	Metazoa	Cnidaria	Hydrozoa	Hydroida				0	0	0	1	0	0	0	0	0	14	0	0	3	1	0	2	1	0	0	0	0	0	0	0	0	0	0	0	0	0	0	0	0	0	0
MBPK18S_007092	suborder	Leptomedusae	0.8649	17	0	17	Opisthokonta	Metazoa	Cnidaria	Hydrozoa	Hydroida				0	0	0	0	0	0	0	0	0	0	0	0	0	0	0	0	0	0	0	0	0	0	0	0	0	0	0	0	0	0	0	0	0	0	0
MBPK18S_001897	species	Phialella quadrata	1	1625	0	1625	Opisthokonta	Metazoa	Cnidaria	Hydrozoa	Leptothecata	Phialellidae	Phialella	Phialella quadrata	0	0	0	0	0	0	0	0	0	0	0	0	0	0	0	0	0	0	0	0	0	0	0	0	0	0	0	0	0	0	0	0	0	0	0
MBPK18S_000802	species	Inferiolabiata lowei	0.9898	53	53	0	Opisthokonta	Metazoa	Cnidaria	Hydrozoa	Stylasterina	Stylasteridae	Inferiolabiata	Inferiolabiata lowei	0	0	2	1	2	0	16	2	8	1	0	4	0	0	0	11	0	5	0	1	0	0	0	0	0	0	0	0	0	0	0	0	0	0	0
MBPK18S_001692	class	Hydrozoa	0.9796	27794	5778	22016	Opisthokonta	Metazoa	Cnidaria	Hydrozoa					308	84	85	457	32	0	1867	104	163	58	43	77	47	139	35	496	348	86	316	55	42	99	32	0	746	0	59	0	0	0	0	0	0	0	0
MBPK18S_000023	class	Hydrozoa	0.9796	22165	21782	383	Opisthokonta	Metazoa	Cnidaria	Hydrozoa					141	1496	1499	340	787	1024	723	2967	7743	49	0	51	353	67	53	707	59	122	276	394	404	500	182	365	313	174	770	42	24	15	34	15	49	18	26
MBPK18S_002905	class	Hydrozoa	0.9182	2729	2712	17	Opisthokonta	Metazoa	Cnidaria	Hydrozoa					24	65	70	33	63	49	206	340	328	43	3	93	30	5	82	250	32	508	45	28	3	19	17	43	145	57	128	3	0	0	0	0	0	0	0
MBPK18S_000371	class	Hydrozoa	0.9694	2368	103	2265	Opisthokonta	Metazoa	Cnidaria	Hydrozoa					3	3	0	4	6	0	6	4	3	0	2	5	2	3	2	3	7	4	6	0	2	10	13	0	4	3	0	0	0	0	0	0	4	2	0
MBPK18S_002352	class	Hydrozoa	0.9796	1795	11	1784	Opisthokonta	Metazoa	Cnidaria	Hydrozoa					0	0	0	0	0	0	0	0	0	0	0	0	0	0	0	0	0	0	0	0	0	0	6	0	0	0	0	0	0	0	0	2	0	0	0
MBPK18S_003430	class	Hydrozoa	0.9592	1081	1067	14	Opisthokonta	Metazoa	Cnidaria	Hydrozoa					30	16	16	23	13	3	170	57	63	48	12	194	19	11	24	192	35	126	2	0	0	0	4	0	0	2	0	0	2	0	3	0	2	0	0
MBPK18S_000188	class	Hydrozoa	0.9796	1020	166	854	Opisthokonta	Metazoa	Cnidaria	Hydrozoa					3	0	0	2	0	2	15	7	13	0	2	27	0	0	2	13	5	9	0	0	9	0	0	2	2	0	4	0	45	2	0	0	2	0	0
MBPK18S_003175	class	Hydrozoa	0.9796	657	634	23	Opisthokonta	Metazoa	Cnidaria	Hydrozoa					8	25	26	8	23	13	44	71	51	7	9	12	8	10	9	29	19	43	20	11	3	23	14	10	31	23	28	1	3	0	4	4	7	26	6
MBPK18S_000040	class	Hydrozoa	0.9388	470	467	3	Opisthokonta	Metazoa	Cnidaria	Hydrozoa					3	7	7	11	3	1	61	34	38	14	4	55	10	0	5	154	12	46	0	1	1	0	0	0	0	0	0	0	0	0	0	0	0	0	0
MBPK18S_001065	class	Hydrozoa	0.9694	293	264	29	Opisthokonta	Metazoa	Cnidaria	Hydrozoa					0	6	25	0	28	3	0	38	112	0	0	0	15	0	3	0	0	0	0	0	6	0	0	6	0	10	8	0	0	0	0	1	0	0	3
MBPK18S_001228	class	Hydrozoa	0.9796	100	99	1	Opisthokonta	Metazoa	Cnidaria	Hydrozoa					0	3	2	0	1	0	0	4	3	0	0	0	1	0	0	0	1	0	2	26	29	1	5	3	0	10	4	2	0	1	1	0	0	0	0
MBPK18S_001428	class	Hydrozoa	0.8899	62	3	59	Opisthokonta	Metazoa	Cnidaria	Hydrozoa					0	0	0	1	0	0	0	0	0	0	0	0	0	0	0	0	0	0	0	0	0	0	0	0	1	1	0	0	0	0	0	0	0	0	0
MBPK18S_004561	class	Hydrozoa	0.9813	48	5	43	Opisthokonta	Metazoa	Cnidaria	Hydrozoa					1	0	0	1	0	0	0	0	0	0	0	0	0	0	1	0	0	0	0	0	0	0	0	0	0	0	0	0	0	0	0	0	2	0	0
MBPK18S_006539	class	Hydrozoa	0.9238	35	33	2	Opisthokonta	Metazoa	Cnidaria	Hydrozoa					1	4	12	1	1	0	0	0	1	0	0	4	2	0	5	1	0	0	0	0	0	1	0	0	0	0	0	0	0	0	0	0	0	0	0
MBPK18S_005952	phylum	Cnidaria	0.9592	90820	89927	893	Opisthokonta	Metazoa	Cnidaria						47	85	40	0	0	47	0	104	217	0	0	109	0	0	40	0	0	51	0	64073	7531	0	845	160	0	12421	3940	0	0	0	35	141	0	0	0
MBPK18S_001128	phylum	Cnidaria	0.9592	78633	77815	818	Opisthokonta	Metazoa	Cnidaria						845	3666	2964	845	2991	1177	5965	7472	7739	981	992	1457	997	1307	731	3351	2488	5121	3000	939	321	2701	1610	1413	4836	2643	2213	241	311	330	657	458	1122	2552	708
MBPK18S_000210	phylum	Cnidaria	0.949	35305	35305	0	Opisthokonta	Metazoa	Cnidaria						1155	425	354	761	527	142	5408	1889	2547	1456	485	6614	706	257	753	6377	862	4362	104	0	0	0	43	0	60	0	0	0	0	0	0	0	0	0	0
MBPK18S_002861	phylum	Cnidaria	0.9592	34498	33542	956	Opisthokonta	Metazoa	Cnidaria						28	41	36	26	0	34	94	88	180	12	13	19	0	0	32	45	20	39	30	9682	9287	0	375	2423	132	2181	8453	0	0	15	16	0	0	100	0
MBPK18S_002764	phylum	Cnidaria	0.9293	13535	13468	67	Opisthokonta	Metazoa	Cnidaria						0	725	688	72	10	9	391	66	22	6	0	346	0	0	558	0	0	1233	0	253	83	21	648	1895	382	1027	2550	33	653	242	244	350	422	0	0
MBPK18S_002519	phylum	Cnidaria	0.9091	4748	4657	91	Opisthokonta	Metazoa	Cnidaria						0	89	59	0	124	10	0	180	35	0	0	5	0	0	10	0	0	9	612	44	256	409	369	649	381	485	918	0	3	0	3	4	0	0	3
MBPK18S_004797	phylum	Cnidaria	0.782	2192	2189	3	Opisthokonta	Metazoa	Cnidaria						0	0	0	10	3	0	19	3	15	0	3	855	2	0	303	3	2	952	0	0	0	0	7	2	2	0	0	0	0	0	0	0	3	0	0
MBPK18S_002252	phylum	Cnidaria	0.9592	768	760	8	Opisthokonta	Metazoa	Cnidaria						1	0	0	0	0	0	0	0	0	1	1	0	0	0	0	3	753	0	0	0	0	0	0	0	0	0	0	1	0	0	0	0	0	0	0
MBPK18S_002580	phylum	Cnidaria	0.8469	573	511	62	Opisthokonta	Metazoa	Cnidaria						3	11	9	7	10	4	21	24	30	2	9	5	4	4	2	9	9	20	10	87	74	13	5	12	20	38	29	3	1	1	4	1	6	11	4
MBPK18S_001876	phylum	Cnidaria	0.949	528	480	48	Opisthokonta	Metazoa	Cnidaria						2	18	10	7	8	12	15	24	34	31	0	8	10	0	17	12	1	5	7	6	142	18	8	45	16	8	14	0	0	0	0	0	2	0	0
MBPK18S_003261	phylum	Cnidaria	0.9293	417	395	22	Opisthokonta	Metazoa	Cnidaria						10	12	7	12	41	27	1	11	10	5	67	2	14	38	1	16	17	8	17	0	1	10	2	23	7	6	8	2	2	3	1	5	5	0	3
MBPK18S_001458	phylum	Cnidaria	0.9091	339	338	1	Opisthokonta	Metazoa	Cnidaria						0	1	4	0	2	82	0	0	38	0	1	14	0	0	20	0	0	10	0	0	16	0	0	115	0	19	16	0	0	0	0	0	0	0	0
MBPK18S_006354	phylum	Cnidaria	0.9293	330	322	8	Opisthokonta	Metazoa	Cnidaria						0	8	9	2	0	30	15	1	0	1	0	17	0	0	13	0	1	24	0	5	3	2	10	49	12	44	56	1	2	1	3	1	3	1	0
MBPK18S_002356	phylum	Cnidaria	0.9091	285	235	50	Opisthokonta	Metazoa	Cnidaria						0	1	3	6	0	4	8	0	2	1	9	19	3	13	10	0	19	10	2	54	1	2	10	5	7	18	6	2	0	1	3	0	3	11	1
MBPK18S_000291	phylum	Cnidaria	0.9388	210	210	0	Opisthokonta	Metazoa	Cnidaria						0	0	0	0	0	0	0	0	0	0	0	0	0	0	0	0	0	0	0	152	16	0	1	0	0	29	12	0	0	0	0	0	0	0	0
MBPK18S_000551	phylum	Cnidaria	0.8835	191	25	166	Opisthokonta	Metazoa	Cnidaria						1	0	0	1	0	5	0	0	7	0	0	0	0	2	2	0	1	2	0	0	1	1	1	0	0	0	0	0	0	0	0	0	0	1	0
MBPK18S_003433	phylum	Cnidaria	0.899	152	147	5	Opisthokonta	Metazoa	Cnidaria						0	1	2	0	6	0	0	5	0	0	0	0	0	1	0	0	0	3	27	2	4	9	12	25	13	16	20	0	0	0	1	0	0	0	0
MBPK18S_003624	phylum	Cnidaria	0.8077	115	115	0	Opisthokonta	Metazoa	Cnidaria						0	0	0	0	0	0	0	0	0	0	0	0	0	0	0	0	0	0	0	2	0	0	34	0	0	79	0	0	0	0	0	0	0	0	0
MBPK18S_001024	phylum	Cnidaria	0.9592	95	94	1	Opisthokonta	Metazoa	Cnidaria						0	11	8	4	10	10	3	5	12	0	0	8	1	3	10	0	1	4	1	0	0	0	1	0	1	1	0	0	0	0	0	0	0	0	0
MBPK18S_004413	phylum	Cnidaria	0.949	93	88	5	Opisthokonta	Metazoa	Cnidaria						0	3	1	1	15	6	2	13	5	0	7	0	2	1	0	2	5	4	3	0	0	4	1	1	3	0	0	0	1	0	0	1	2	1	4
MBPK18S_005175	phylum	Cnidaria	0.8476	85	9	76	Opisthokonta	Metazoa	Cnidaria						0	0	0	0	0	0	0	1	0	0	0	0	0	0	0	0	0	0	0	0	0	0	3	0	0	0	1	0	0	2	0	1	0	0	1
MBPK18S_007106	phylum	Cnidaria	0.8529	78	42	36	Opisthokonta	Metazoa	Cnidaria						0	1	0	0	0	2	0	2	1	1	2	1	0	0	0	2	2	3	0	1	4	1	0	2	3	0	12	0	0	0	1	0	0	0	0
MBPK18S_002509	phylum	Cnidaria	0.9388	72	45	27	Opisthokonta	Metazoa	Cnidaria						0	0	0	1	3	1	0	1	2	0	1	0	1	1	1	0	0	1	5	3	0	16	1	1	0	4	1	0	0	0	1	0	0	0	0
MBPK18S_001536	phylum	Cnidaria	0.8818	55	0	55	Opisthokonta	Metazoa	Cnidaria						0	0	0	0	0	0	0	0	0	0	0	0	0	0	0	0	0	0	0	0	0	0	0	0	0	0	0	0	0	0	0	0	0	0	0
MBPK18S_001219	phylum	Cnidaria	0.9592	48	39	9	Opisthokonta	Metazoa	Cnidaria						0	0	0	0	0	0	0	0	0	1	0	0	0	0	0	0	0	0	0	4	30	0	0	1	1	0	1	0	0	0	0	0	0	0	0
MBPK18S_002389	phylum	Cnidaria	0.9118	45	45	0	Opisthokonta	Metazoa	Cnidaria						0	1	0	0	0	3	0	0	0	1	0	3	0	0	8	0	0	1	0	0	8	0	0	19	0	0	1	0	0	0	0	0	0	0	0
MBPK18S_003344	phylum	Cnidaria	0.8738	38	0	38	Opisthokonta	Metazoa	Cnidaria						0	0	0	0	0	0	0	0	0	0	0	0	0	0	0	0	0	0	0	0	0	0	0	0	0	0	0	0	0	0	0	0	0	0	0
MBPK18S_005215	phylum	Cnidaria	0.8627	37	2	35	Opisthokonta	Metazoa	Cnidaria						0	0	0	0	1	0	0	0	0	0	0	0	0	0	0	0	0	0	1	0	0	0	0	0	0	0	0	0	0	0	0	0	0	0	0
MBPK18S_003113	phylum	Cnidaria	0.8571	36	36	0	Opisthokonta	Metazoa	Cnidaria						3	6	14	5	3	1	1	0	0	1	0	0	0	2	0	0	0	0	0	0	0	0	0	0	0	0	0	0	0	0	0	0	0	0	0
MBPK18S_001965	phylum	Cnidaria	0.9286	35	18	17	Opisthokonta	Metazoa	Cnidaria						0	2	1	0	0	0	0	0	0	0	0	0	0	0	0	0	0	0	0	1	0	1	2	3	0	0	0	0	0	0	0	1	2	4	0
MBPK18S_001702	phylum	Cnidaria	0.8738	35	35	0	Opisthokonta	Metazoa	Cnidaria						1	7	13	0	2	2	0	3	2	0	0	0	0	1	0	0	0	0	1	0	0	0	0	1	1	1	0	0	0	0	0	0	0	0	0
MBPK18S_002353	phylum	Cnidaria	0.8558	33	29	4	Opisthokonta	Metazoa	Cnidaria						0	1	0	1	5	1	0	0	0	0	0	1	1	1	9	0	3	1	0	1	1	0	0	0	0	0	0	1	0	2	0	0	0	0	0
MBPK18S_006032	phylum	Cnidaria	0.9394	28	3	25	Opisthokonta	Metazoa	Cnidaria						0	0	0	0	0	0	0	0	0	0	0	0	0	0	0	0	0	0	0	0	0	0	0	0	0	0	0	0	2	0	0	1	0	0	0
MBPK18S_001548	phylum	Cnidaria	0.9192	18	18	0	Opisthokonta	Metazoa	Cnidaria						0	0	0	0	0	0	0	0	0	0	0	0	0	0	0	0	0	0	0	0	0	0	18	0	0	0	0	0	0	0	0	0	0	0	0
MBPK18S_004427	phylum	Cnidaria	0.9394	16	0	16	Opisthokonta	Metazoa	Cnidaria						0	0	0	0	0	0	0	0	0	0	0	0	0	0	0	0	0	0	0	0	0	0	0	0	0	0	0	0	0	0	0	0	0	0	0
MBPK18S_004495	species	Pseudarchaster parelii	0.9802	22873	148	22725	Opisthokonta	Metazoa	Echinodermata	Asteroidea	Valvatida	Goniasteridae	Pseudarchaster	Pseudarchaster parelii	0	0	0	13	57	0	0	0	0	0	0	0	0	24	27	0	0	0	0	0	0	0	12	0	0	0	0	0	0	0	0	0	0	0	0
MBPK18S_000280	species	Pseudarchaster parelii	0.9703	41	0	41	Opisthokonta	Metazoa	Echinodermata	Asteroidea	Valvatida	Goniasteridae	Pseudarchaster	Pseudarchaster parelii	0	0	0	0	0	0	0	0	0	0	0	0	0	0	0	0	0	0	0	0	0	0	0	0	0	0	0	0	0	0	0	0	0	0	0
MBPK18S_001973	class	Asteroidea	0.97	17070	8743	8327	Opisthokonta	Metazoa	Echinodermata	Asteroidea					7	0	0	581	3178	976	295	601	242	0	0	0	24	1224	1485	15	0	60	0	0	0	10	16	0	0	8	0	6	0	0	0	0	0	0	0
MBPK18S_000095	class	Asteroidea	0.98	1017	226	791	Opisthokonta	Metazoa	Echinodermata	Asteroidea					1	0	0	18	74	20	15	19	3	0	1	0	0	27	38	0	0	0	3	0	0	0	0	0	0	0	2	0	0	2	0	0	0	0	0
MBPK18S_005650	class	Asteroidea	0.9505	53	21	32	Opisthokonta	Metazoa	Echinodermata	Asteroidea					0	2	0	4	2	6	0	0	0	0	0	1	0	0	6	0	0	0	0	0	0	0	0	0	0	0	0	0	0	0	0	0	0	0	0
MBPK18S_002360	family	Cucumariidae	0.9808	7072	31	7041	Opisthokonta	Metazoa	Echinodermata	Holothuroidea	Dendrochirotida	Cucumariidae			0	0	0	5	0	0	0	0	0	0	0	0	0	0	0	0	3	0	0	0	0	0	8	0	0	0	0	0	0	3	0	6	0	0	0
MBPK18S_003243	family	Cucumariidae	0.9808	43	0	43	Opisthokonta	Metazoa	Echinodermata	Holothuroidea	Dendrochirotida	Cucumariidae			0	0	0	0	0	0	0	0	0	0	0	0	0	0	0	0	0	0	0	0	0	0	0	0	0	0	0	0	0	0	0	0	0	0	0
MBPK18S_001494	family	Cucumariidae	0.9808	38	1	37	Opisthokonta	Metazoa	Echinodermata	Holothuroidea	Dendrochirotida	Cucumariidae			0	0	0	0	0	0	0	0	1	0	0	0	0	0	0	0	0	0	0	0	0	0	0	0	0	0	0	0	0	0	0	0	0	0	0
MBPK18S_004481	order	Dendrochirotida	0.9615	1086	11	1075	Opisthokonta	Metazoa	Echinodermata	Holothuroidea	Dendrochirotida				0	0	0	2	0	0	0	0	0	0	0	0	0	0	0	0	0	0	0	0	0	0	0	0	0	2	0	0	0	0	0	0	0	4	0
MBPK18S_000638	order	Dendrochirotida	0.9333	305	3	302	Opisthokonta	Metazoa	Echinodermata	Holothuroidea	Dendrochirotida				0	0	0	0	0	0	0	0	0	0	0	0	0	0	0	0	0	0	0	0	0	0	3	0	0	0	0	0	0	0	0	0	0	0	0
MBPK18S_001525	class	Holothuroidea	0.9252	474	0	474	Opisthokonta	Metazoa	Echinodermata	Holothuroidea					0	0	0	0	0	0	0	0	0	0	0	0	0	0	0	0	0	0	0	0	0	0	0	0	0	0	0	0	0	0	0	0	0	0	0
MBPK18S_005532	species	Astrobrachion constrictum	0.9802	9465	175	9290	Opisthokonta	Metazoa	Echinodermata	Ophiuroidea	Euryalida	Asteronychidae	Astrobrachion	Astrobrachion constrictum	0	0	0	9	0	0	0	10	0	0	0	0	7	9	0	0	0	8	0	0	0	0	10	75	8	7	22	0	0	0	0	0	0	0	0
MBPK18S_000048	subclass	Ophiuridea	0.98	42066	12354	29712	Opisthokonta	Metazoa	Echinodermata	Ophiuroidea					0	273	67	240	692	107	293	1173	393	81	0	0	494	1079	506	673	312	424	0	0	0	246	229	2982	487	237	1366	0	0	0	0	0	0	0	0
MBPK18S_000689	subclass	Ophiuridea	0.98	301	46	255	Opisthokonta	Metazoa	Echinodermata	Ophiuroidea					0	0	1	0	0	1	2	7	2	0	0	2	0	6	2	3	2	4	0	0	0	0	3	7	0	1	1	0	0	0	0	0	0	0	2
MBPK18S_004154	phylum	Echinodermata	0.97	36251	4246	32005	Opisthokonta	Metazoa	Echinodermata						0	0	0	0	0	0	0	0	0	0	0	0	0	0	36	0	0	0	0	0	0	0	0	0	0	0	0	0	0	0	4124	0	0	86	0
MBPK18S_006550	phylum	Echinodermata	0.98	2347	388	1959	Opisthokonta	Metazoa	Echinodermata						0	0	4	6	19	6	8	27	15	0	0	0	15	21	12	22	6	8	0	0	0	14	6	55	8	6	32	0	0	0	93	0	0	5	0
MBPK18S_000830	phylum	Echinodermata	0.97	205	21	184	Opisthokonta	Metazoa	Echinodermata						0	0	0	0	0	1	0	0	0	0	1	0	0	5	2	0	2	0	0	0	1	0	0	5	0	1	3	0	0	0	0	0	0	0	0
MBPK18S_002248	phylum	Echinodermata	0.96	55	3	52	Opisthokonta	Metazoa	Echinodermata						0	0	0	0	0	0	0	0	0	1	0	0	0	0	0	0	1	1	0	0	0	0	0	0	0	0	0	0	0	0	0	0	0	0	0
MBPK18S_001863	phylum	Echinodermata	0.95	59	14	45	Opisthokonta	Metazoa	Echinodermata						0	0	0	0	0	0	0	0	0	0	0	0	0	0	0	0	0	1	0	0	0	0	0	8	0	0	4	0	0	1	0	0	0	0	0
MBPK18S_001378	genus	Loxosomella	0.95	82	82	0	Opisthokonta	Metazoa	Entoprocta	Entoprocta	Solitaria	Loxosomatidae	Loxosomella		0	2	0	0	1	0	0	47	0	0	0	0	0	0	0	0	0	0	0	0	0	0	0	32	0	0	0	0	0	0	0	0	0	0	0
MBPK18S_000300	genus	Loxosomella	0.9697	58	26	32	Opisthokonta	Metazoa	Entoprocta	Entoprocta	Solitaria	Loxosomatidae	Loxosomella		0	0	0	0	0	0	0	0	1	0	0	0	0	0	0	0	0	0	0	0	0	0	0	0	0	0	0	1	0	0	1	0	8	15	0
MBPK18S_001215	phylum	Entoprocta	0.9898	109	5	104	Opisthokonta	Metazoa	Entoprocta						0	0	0	0	0	0	0	0	0	0	0	0	0	0	0	0	0	0	0	0	0	0	0	0	0	0	0	1	0	0	0	1	0	0	3
MBPK18S_000378	suborder	Paucitubulatina	0.9813	104	100	4	Opisthokonta	Metazoa	Gastrotricha	Gastrotricha	Chaetonotida				0	0	0	0	1	0	9	3	10	3	4	0	3	1	2	18	5	16	0	0	0	0	1	1	0	0	1	0	0	0	3	4	4	4	4
MBPK18S_001258	suborder	Paucitubulatina	0.8468	45	0	45	Opisthokonta	Metazoa	Gastrotricha	Gastrotricha	Chaetonotida				0	0	0	0	0	0	0	0	0	0	0	0	0	0	0	0	0	0	0	0	0	0	0	0	0	0	0	0	0	0	0	0	0	0	0
MBPK18S_002950	genus	Dactylopodola	0.9314	26	0	26	Opisthokonta	Metazoa	Gastrotricha	Gastrotricha	Macrodasyida	Dactylopodolidae	Dactylopodola		0	0	0	0	0	0	0	0	0	0	0	0	0	0	0	0	0	0	0	0	0	0	0	0	0	0	0	0	0	0	0	0	0	0	0
MBPK18S_001711	genus	Tetranchyroderma	0.8687	169	125	44	Opisthokonta	Metazoa	Gastrotricha	Gastrotricha	Macrodasyida	Thaumastodermatidae	Tetranchyroderma		0	0	0	0	0	0	0	0	0	0	0	0	0	0	0	0	0	0	0	0	1	0	0	0	0	0	0	1	5	0	0	2	12	62	13
MBPK18S_002147	genus	Tetranchyroderma	0.8878	30	29	1	Opisthokonta	Metazoa	Gastrotricha	Gastrotricha	Macrodasyida	Thaumastodermatidae	Tetranchyroderma		0	0	0	0	0	0	0	0	0	0	0	0	0	0	0	0	0	0	0	0	0	0	0	0	0	0	0	0	0	0	0	0	13	6	6
MBPK18S_002282	species	Meioglossus psammophilus	0.9905	29	27	2	Opisthokonta	Metazoa	Hemichordata	Enteropneusta	Enteropneusta	Harrimaniidae	Meioglossus	Meioglossus psammophilus	0	0	0	0	0	0	0	0	0	0	0	0	0	0	0	0	0	0	0	0	0	0	0	0	0	0	0	0	0	0	0	0	0	0	27
MBPK18S_000407	species	Echinoderes sp. HY 2012a	0.9907	26	25	1	Opisthokonta	Metazoa	Kinorhyncha	Kinorhyncha	Cyclorhagida	Echinoderidae	Echinoderes	Echinoderes sp. HY 2012a	0	0	2	0	0	0	0	0	0	0	2	0	0	0	0	18	3	0	0	0	0	0	0	0	0	0	0	0	0	0	0	0	0	0	0
MBPK18S_003268	order	Arcoida	0.9697	1627	1461	166	Opisthokonta	Metazoa	Mollusca	Bivalvia	Arcoida				0	66	35	4	92	55	25	58	124	0	7	60	6	3	495	67	26	106	0	0	0	0	32	116	0	3	3	0	0	71	2	0	0	0	0
MBPK18S_006249	species	Limaria hians	0.9802	870	751	119	Opisthokonta	Metazoa	Mollusca	Bivalvia	Limoida	Limidae	Limaria	Limaria hians	0	0	0	0	0	0	0	0	70	1	1	0	0	0	0	0	0	0	3	0	0	0	0	435	15	0	143	0	1	0	0	0	0	1	2
MBPK18S_000125	species	Hiatella arctica	0.9902	1684	42	1642	Opisthokonta	Metazoa	Mollusca	Bivalvia	Myoida	Hiatellidae	Hiatella	Hiatella arctica	0	0	0	0	0	0	0	0	0	0	0	0	0	0	4	0	0	0	0	0	0	0	0	0	0	0	5	0	0	0	0	0	0	0	33
MBPK18S_001537	species	Hiatella arctica	0.9902	667	45	622	Opisthokonta	Metazoa	Mollusca	Bivalvia	Myoida	Hiatellidae	Hiatella	Hiatella arctica	0	0	0	0	0	0	0	0	0	0	0	0	0	0	2	2	0	0	0	0	0	0	5	3	3	0	3	0	0	0	1	0	0	3	23
MBPK18S_000885	species	Hiatella arctica	0.9806	187	5	182	Opisthokonta	Metazoa	Mollusca	Bivalvia	Myoida	Hiatellidae	Hiatella	Hiatella arctica	0	0	0	0	0	0	1	1	0	0	0	0	0	0	1	0	1	0	0	1	0	0	0	0	0	0	0	0	0	0	0	0	0	0	0
MBPK18S_001852	family	Hiatellidae	0.9804	122823	3770	119053	Opisthokonta	Metazoa	Mollusca	Bivalvia	Myoida	Hiatellidae			0	0	0	0	0	0	0	0	0	0	0	0	0	0	0	0	0	0	0	0	0	0	279	264	483	0	248	0	0	0	0	0	0	0	2496
MBPK18S_006932	family	Hiatellidae	0.9706	1248	18	1230	Opisthokonta	Metazoa	Mollusca	Bivalvia	Myoida	Hiatellidae			0	0	0	0	0	0	0	0	0	0	2	0	3	0	0	0	0	0	0	0	0	0	0	0	2	0	3	0	0	0	0	0	0	0	4
MBPK18S_000652	family	Hiatellidae	0.9706	315	24	291	Opisthokonta	Metazoa	Mollusca	Bivalvia	Myoida	Hiatellidae			0	0	0	0	0	0	0	0	2	0	0	0	0	3	0	0	0	0	0	6	0	0	0	0	5	0	0	0	0	0	0	0	0	0	8
MBPK18S_006451	family	Hiatellidae	0.9804	165	6	159	Opisthokonta	Metazoa	Mollusca	Bivalvia	Myoida	Hiatellidae			0	0	1	1	0	0	0	0	0	0	0	0	0	0	0	0	0	0	0	0	1	0	0	0	0	0	0	0	0	0	0	0	0	0	2
MBPK18S_006443	family	Hiatellidae	0.9804	105	36	69	Opisthokonta	Metazoa	Mollusca	Bivalvia	Myoida	Hiatellidae			0	0	6	0	0	0	10	14	0	0	0	0	0	0	1	0	0	0	0	0	0	0	0	3	0	1	0	0	0	0	0	0	0	0	1
MBPK18S_004148	family	Hiatellidae	0.9804	88	4	84	Opisthokonta	Metazoa	Mollusca	Bivalvia	Myoida	Hiatellidae			0	0	0	0	0	0	1	0	0	0	0	0	0	0	0	0	0	0	0	0	0	0	0	1	1	1	0	0	0	0	0	0	0	0	0
MBPK18S_004317	species	Lithophaga lithophaga	0.99	1081	93	988	Opisthokonta	Metazoa	Mollusca	Bivalvia	Mytiloida	Mytilidae	Lithophaga	Lithophaga lithophaga	0	4	0	0	6	4	4	13	12	0	0	13	0	0	2	6	2	4	0	0	0	0	0	4	0	0	0	2	0	0	0	3	0	3	3
MBPK18S_000811	subfamily	Crenellinae	0.9802	256291	30763	225528	Opisthokonta	Metazoa	Mollusca	Bivalvia	Mytiloida	Mytilidae			0	0	586	0	0	0	1908	4426	1885	452	0	2038	651	4565	0	8064	2961	1676	0	0	0	0	0	882	0	669	0	0	0	0	0	0	0	0	0
MBPK18S_002000	subfamily	Crenellinae	0.9901	2094	326	1768	Opisthokonta	Metazoa	Mollusca	Bivalvia	Mytiloida	Mytilidae			4	6	3	0	0	0	23	34	20	3	0	36	9	42	0	62	16	21	0	0	0	0	5	15	5	4	5	0	0	0	0	0	0	5	0
MBPK18S_001780	subfamily	Crenellinae	0.9901	695	117	578	Opisthokonta	Metazoa	Mollusca	Bivalvia	Mytiloida	Mytilidae			0	0	0	0	0	0	5	7	5	2	0	4	2	11	0	39	10	7	2	0	0	0	0	9	3	4	5	0	0	0	0	0	0	2	0
MBPK18S_001675	subfamily	Crenellinae	0.9901	475	52	423	Opisthokonta	Metazoa	Mollusca	Bivalvia	Mytiloida	Mytilidae			0	0	0	0	0	0	2	3	2	1	0	2	3	6	1	13	5	0	2	0	0	0	0	3	0	0	0	0	0	0	1	1	0	0	3
MBPK18S_001662	subfamily	Crenellinae	0.9901	411	71	340	Opisthokonta	Metazoa	Mollusca	Bivalvia	Mytiloida	Mytilidae			0	1	0	0	0	0	3	14	7	3	0	2	0	5	0	23	3	3	0	0	0	0	0	3	0	2	0	0	0	0	0	0	0	0	0
MBPK18S_000581	subfamily	Crenellinae	0.9901	242	41	201	Opisthokonta	Metazoa	Mollusca	Bivalvia	Mytiloida	Mytilidae			0	0	0	0	0	0	0	22	4	0	0	0	1	6	0	6	1	0	0	0	0	0	0	0	0	0	0	1	0	0	0	0	0	0	0
MBPK18S_004742	subfamily	Crenellinae	0.9802	100	13	87	Opisthokonta	Metazoa	Mollusca	Bivalvia	Mytiloida	Mytilidae			0	0	0	0	0	0	1	3	0	0	0	0	0	0	0	4	2	3	0	0	0	0	0	0	0	0	0	0	0	0	0	0	0	0	0
MBPK18S_004391	family	Mytilidae	0.9802	782	33	749	Opisthokonta	Metazoa	Mollusca	Bivalvia	Mytiloida	Mytilidae			1	0	2	0	3	0	0	0	0	0	0	0	0	0	1	2	0	0	2	0	3	0	0	3	2	0	3	3	0	1	0	1	2	0	2
MBPK18S_000989	family	Mytilidae	0.9901	140	2	138	Opisthokonta	Metazoa	Mollusca	Bivalvia	Mytiloida	Mytilidae			0	0	0	1	0	0	0	1	0	0	0	0	0	0	0	0	0	0	0	0	0	0	0	0	0	0	0	0	0	0	0	0	0	0	0
MBPK18S_001383	family	Mytilidae	0.9802	41	0	41	Opisthokonta	Metazoa	Mollusca	Bivalvia	Mytiloida	Mytilidae			0	0	0	0	0	0	0	0	0	0	0	0	0	0	0	0	0	0	0	0	0	0	0	0	0	0	0	0	0	0	0	0	0	0	0
MBPK18S_003229	family	Mytilidae	0.9802	48	0	48	Opisthokonta	Metazoa	Mollusca	Bivalvia	Mytiloida	Mytilidae			0	0	0	0	0	0	0	0	0	0	0	0	0	0	0	0	0	0	0	0	0	0	0	0	0	0	0	0	0	0	0	0	0	0	0
MBPK18S_001224	subfamily	Mytilinae	0.9902	154818	224	154594	Opisthokonta	Metazoa	Mollusca	Bivalvia	Mytiloida	Mytilidae			0	0	0	0	0	0	0	0	0	0	0	0	0	0	0	0	0	0	0	0	0	0	0	0	0	0	0	0	0	0	0	0	0	0	0
MBPK18S_003154	family	Pectinidae	0.99	2843	1803	1040	Opisthokonta	Metazoa	Mollusca	Bivalvia	Pectinoida	Pectinidae			0	8	9	0	5	0	14	31	11	3	0	6	0	0	13	79	0	10	20	0	0	12	0	63	60	15	18	41	26	28	66	257	116	233	263
MBPK18S_001682	species	Parvamussium undisonum	1	625	623	2	Opisthokonta	Metazoa	Mollusca	Bivalvia	Pectinoida	Propeamussiidae	Parvamussium	Parvamussium undisonum	0	0	0	0	0	0	0	0	0	0	0	0	0	0	0	0	0	0	0	0	0	0	0	0	0	0	0	0	0	0	1	0	0	0	0
MBPK18S_002258	order	Pectinoida	0.98	40018	24055	15963	Opisthokonta	Metazoa	Mollusca	Bivalvia	Pectinoida				0	0	0	0	0	0	0	0	0	0	0	0	0	0	0	0	0	0	550	0	0	277	62	231	710	355	297	665	594	494	961	418	413	4612	5659
MBPK18S_000132	superfamily	Pandoroidea	0.9813	693	611	82	Opisthokonta	Metazoa	Mollusca	Bivalvia	Pholadomyoida				0	0	0	0	0	0	0	0	0	0	0	0	0	0	0	0	0	0	0	0	0	0	0	0	0	0	0	1	0	0	0	163	0	277	170
MBPK18S_002046	species	Parvicardium exiguum	0.9815	1857	1848	9	Opisthokonta	Metazoa	Mollusca	Bivalvia	Veneroida	Cardiidae	Parvicardium	Parvicardium exiguum	0	0	0	0	0	0	31	123	7	0	0	0	0	575	0	647	0	81	2	0	0	0	0	0	240	0	73	0	0	0	0	0	0	0	3
MBPK18S_006723	family	Cardiidae	0.9	122	1	121	Opisthokonta	Metazoa	Mollusca	Bivalvia	Veneroida	Cardiidae			0	0	0	0	0	0	0	0	0	0	0	0	0	0	0	0	0	0	0	0	0	0	0	0	0	0	0	0	1	0	0	0	0	0	0
MBPK18S_003291	species	Carditamera floridana	0.96	3958	29	3929	Opisthokonta	Metazoa	Mollusca	Bivalvia	Veneroida	Carditidae	Carditamera	Carditamera floridana	3	0	0	0	0	0	0	5	4	0	0	0	0	0	0	0	2	0	0	0	0	0	4	0	0	0	0	0	0	0	2	0	0	0	3
MBPK18S_001580	species	Carditamera floridana	0.97	114	3	111	Opisthokonta	Metazoa	Mollusca	Bivalvia	Veneroida	Carditidae	Carditamera	Carditamera floridana	0	0	0	0	0	0	0	0	0	1	0	0	0	0	0	0	0	0	0	0	0	0	0	0	0	0	0	0	0	0	0	0	2	0	0
MBPK18S_006436	species	Chama gryphoides	0.9873	1845	1838	7	Opisthokonta	Metazoa	Mollusca	Bivalvia	Veneroida	Chamidae	Chama	Chama gryphoides	0	0	2	0	0	2	0	4	2	0	0	0	0	431	0	0	7	0	0	0	445	0	0	378	0	0	564	0	0	0	0	0	0	0	0
MBPK18S_005881	genus	Chama	0.982	976	973	3	Opisthokonta	Metazoa	Mollusca	Bivalvia	Veneroida	Chamidae	Chama		0	0	0	0	0	8	0	16	898	12	0	0	0	0	0	28	0	0	0	0	0	2	0	0	0	0	6	0	0	1	0	0	0	0	0
MBPK18S_003947	family	Galeommatidae	0.9804	104	46	58	Opisthokonta	Metazoa	Mollusca	Bivalvia	Veneroida	Galeommatidae			0	0	0	0	0	0	0	0	0	0	0	0	0	0	0	0	1	0	0	0	0	0	0	0	0	0	1	4	0	11	0	8	1	10	10
MBPK18S_006709	species	Gastrochaena dubia	0.9902	108	1	107	Opisthokonta	Metazoa	Mollusca	Bivalvia	Veneroida	Gastrochaenidae	Gastrochaena	Gastrochaena dubia	0	0	1	0	0	0	0	0	0	0	0	0	0	0	0	0	0	0	0	0	0	0	0	0	0	0	0	0	0	0	0	0	0	0	0
MBPK18S_000325	species	Lasaea undulata	0.9802	139	2	137	Opisthokonta	Metazoa	Mollusca	Bivalvia	Veneroida	Lasaeidae	Lasaea	Lasaea undulata	0	0	0	0	0	0	0	0	0	0	0	0	0	0	0	0	0	0	0	0	0	0	0	0	0	0	0	0	0	0	1	0	0	0	0
MBPK18S_001578	family	Montacutidae	1	277	1	276	Opisthokonta	Metazoa	Mollusca	Bivalvia	Veneroida	Montacutidae			0	0	1	0	0	0	0	0	0	0	0	0	0	0	0	0	0	0	0	0	0	0	0	0	0	0	0	0	0	0	0	0	0	0	0
MBPK18S_000532	species	Petricolaria pholadiformis	0.9533	33	32	1	Opisthokonta	Metazoa	Mollusca	Bivalvia	Veneroida	Petricolidae	Petricolaria	Petricolaria pholadiformis	0	0	0	0	0	0	0	0	0	0	0	0	0	0	0	8	2	14	0	0	0	0	0	0	8	0	0	0	0	0	0	0	0	0	0
MBPK18S_001329	species	Gari intermedia	1	1695	6	1689	Opisthokonta	Metazoa	Mollusca	Bivalvia	Veneroida	Psammobiidae	Gari	Gari intermedia	0	0	0	0	0	0	0	2	0	0	0	0	0	0	0	0	0	0	0	0	0	0	0	0	0	0	0	0	0	0	0	0	2	0	0
MBPK18S_000570	family	Veneridae	0.9901	905	905	0	Opisthokonta	Metazoa	Mollusca	Bivalvia	Veneroida	Veneridae			0	0	0	0	0	0	0	0	0	0	0	0	0	0	0	0	0	0	16	0	0	411	0	0	228	88	0	0	0	0	0	162	0	0	0
MBPK18S_004240	family	Veneridae	0.9902	56	8	48	Opisthokonta	Metazoa	Mollusca	Bivalvia	Veneroida	Veneridae			0	0	0	0	0	0	0	0	0	0	0	0	0	0	0	0	1	0	0	0	2	1	0	0	1	0	0	0	1	0	0	2	0	0	0
MBPK18S_002135	superfamily	Galeommatoidea	0.9706	2061	1751	310	Opisthokonta	Metazoa	Mollusca	Bivalvia	Veneroida				0	0	0	0	0	0	0	0	0	0	0	0	0	0	0	0	0	0	0	0	0	0	0	0	0	0	26	160	28	283	19	285	49	497	357
MBPK18S_007138	superfamily	Tellinoidea	0.9717	66	0	66	Opisthokonta	Metazoa	Mollusca	Bivalvia	Veneroida				0	0	0	0	0	0	0	0	0	0	0	0	0	0	0	0	0	0	0	0	0	0	0	0	0	0	0	0	0	0	0	0	0	0	0
MBPK18S_000644	class	Bivalvia	0.95	11803	3373	8430	Opisthokonta	Metazoa	Mollusca	Bivalvia					0	123	60	0	0	0	185	590	896	16	0	94	47	139	0	646	126	269	0	0	0	0	0	86	46	12	0	0	0	0	0	0	0	0	0
MBPK18S_001517	class	Bivalvia	0.95	277	4	273	Opisthokonta	Metazoa	Mollusca	Bivalvia					0	0	0	0	0	0	0	0	0	0	0	0	0	0	1	0	0	0	0	0	0	0	0	0	0	0	0	1	0	0	0	0	0	0	0
MBPK18S_006377	infraclass	Euheterodonta	0.9804	2390	65	2325	Opisthokonta	Metazoa	Mollusca	Bivalvia					0	0	0	0	0	0	0	0	0	0	0	0	0	0	0	0	0	0	0	0	3	0	4	0	29	0	0	0	0	0	0	0	0	15	10
MBPK18S_000770	infraclass	Euheterodonta	0.951	119	7	112	Opisthokonta	Metazoa	Mollusca	Bivalvia					1	0	0	0	0	0	0	0	0	0	1	0	0	0	0	0	1	0	0	0	0	0	1	0	0	0	0	0	0	0	0	0	1	0	2
MBPK18S_000630	infraclass	Euheterodonta	0.9612	124	20	104	Opisthokonta	Metazoa	Mollusca	Bivalvia					0	2	0	0	0	0	1	0	0	0	0	0	0	0	0	0	0	1	0	1	2	2	2	0	2	2	0	0	0	0	0	0	1	0	3
MBPK18S_007013	subclass	Pteriomorphia	0.9798	18406	2266	16140	Opisthokonta	Metazoa	Mollusca	Bivalvia					0	246	164	0	379	135	59	355	409	0	0	164	0	34	63	69	0	189	0	0	0	0	0	0	0	0	0	0	0	0	0	0	0	0	0
MBPK18S_005067	subclass	Pteriomorphia	0.98	1128	1108	20	Opisthokonta	Metazoa	Mollusca	Bivalvia					0	0	0	0	30	22	105	97	210	14	0	0	75	0	70	319	38	89	0	0	0	0	0	6	0	2	9	0	0	0	15	0	0	3	4
MBPK18S_000256	species	Toledonia globosa	0.9901	174	11	163	Opisthokonta	Metazoa	Mollusca	Gastropoda	Cephalaspidea	Diaphanidae	Toledonia	Toledonia globosa	0	0	0	1	0	0	0	0	0	0	1	0	0	2	1	0	0	0	0	0	0	0	1	0	0	0	0	1	0	1	0	0	0	0	0
MBPK18S_002741	species	Toledonia globosa	0.9901	58	26	32	Opisthokonta	Metazoa	Mollusca	Gastropoda	Cephalaspidea	Diaphanidae	Toledonia	Toledonia globosa	0	0	0	0	2	1	12	0	2	0	0	1	0	0	0	1	1	1	0	0	2	0	1	0	0	0	1	0	0	0	0	0	0	0	0
MBPK18S_000649	species	Melo melo	0.9901	44	44	0	Opisthokonta	Metazoa	Mollusca	Gastropoda	Neogastropoda	Volutidae	Melo	Melo melo	0	0	0	38	0	0	2	0	1	0	0	0	0	0	1	1	0	0	0	0	0	0	0	0	0	1	0	0	0	0	0	0	0	0	0
MBPK18S_003145	infraorder	Neogastropoda	0.9802	8769	566	8203	Opisthokonta	Metazoa	Mollusca	Gastropoda	Neogastropoda				0	0	0	0	63	0	0	0	0	0	0	0	0	14	57	0	21	19	0	0	151	11	21	0	16	0	0	0	0	0	21	0	115	0	0
MBPK18S_006810	infraorder	Neogastropoda	0.9802	643	634	9	Opisthokonta	Metazoa	Mollusca	Gastropoda	Neogastropoda				0	0	0	0	0	46	0	0	0	0	0	0	0	0	562	0	0	22	0	0	0	0	3	0	0	0	0	0	0	1	0	0	0	0	0
MBPK18S_004923	species	Spurilla major	0.9816	77	50	27	Opisthokonta	Metazoa	Mollusca	Gastropoda	Nudibranchia	Aeolidiidae	Spurilla	Spurilla major	0	0	0	0	0	0	0	0	1	1	0	0	0	0	4	0	0	0	0	0	0	0	0	0	38	3	2	0	0	0	0	0	0	1	0
MBPK18S_000953	species	Archidoris pseudoargus	0.9932	349	2	347	Opisthokonta	Metazoa	Mollusca	Gastropoda	Nudibranchia	Archidorididae	Archidoris	Archidoris pseudoargus	0	0	0	0	0	0	0	0	0	1	0	0	0	0	1	0	0	0	0	0	0	0	0	0	0	0	0	0	0	0	0	0	0	0	0
MBPK18S_006135	species	Felimare villafranca	0.9863	1276	1274	2	Opisthokonta	Metazoa	Mollusca	Gastropoda	Nudibranchia	Chromodorididae	Felimare	Felimare villafranca	0	0	0	0	0	0	0	0	0	0	0	0	0	0	0	0	0	0	0	0	0	0	0	1232	0	0	42	0	0	0	0	0	0	0	0
MBPK18S_004952	family	Chromodorididae	0.9795	202	192	10	Opisthokonta	Metazoa	Mollusca	Gastropoda	Nudibranchia	Chromodorididae			0	0	0	0	0	0	0	0	0	0	0	0	0	0	0	0	0	0	0	0	0	0	0	180	0	0	12	0	0	0	0	0	0	0	0
MBPK18S_001178	species	Doris sp. CCS-2010	0.9933	522	31	491	Opisthokonta	Metazoa	Mollusca	Gastropoda	Nudibranchia	Dorididae	Doris	Doris sp. CCS-2010	0	0	0	0	0	1	0	0	0	0	0	0	0	0	1	0	0	0	0	0	0	0	0	6	10	0	0	2	0	0	3	0	0	8	0
MBPK18S_006727	species	Rostanga muscula	0.9383	52	32	20	Opisthokonta	Metazoa	Mollusca	Gastropoda	Nudibranchia	Dorididae	Rostanga	Rostanga muscula	0	0	0	0	0	0	0	0	0	0	0	0	0	0	0	0	0	0	0	0	0	0	0	0	1	0	0	0	0	0	0	23	0	0	8
MBPK18S_000399	species	Eubranchus sp.	0.9571	107	1	106	Opisthokonta	Metazoa	Mollusca	Gastropoda	Nudibranchia	Eubranchidae	Eubranchus	Eubranchus sp.	0	0	0	0	0	0	1	0	0	0	0	0	0	0	0	0	0	0	0	0	0	0	0	0	0	0	0	0	0	0	0	0	0	0	0
MBPK18S_002158	superfamily	Aeolidioidea	0.908	25	21	4	Opisthokonta	Metazoa	Mollusca	Gastropoda	Nudibranchia				0	0	0	0	0	0	0	0	0	0	0	0	0	0	0	18	2	0	0	0	0	0	1	0	0	0	0	0	0	0	0	0	0	0	0
MBPK18S_002187	superfamily	Aeolidioidea	0.7474	19	17	2	Opisthokonta	Metazoa	Mollusca	Gastropoda	Nudibranchia				0	0	0	0	0	0	0	0	0	0	1	0	0	0	0	0	16	0	0	0	0	0	0	0	0	0	0	0	0	0	0	0	0	0	0
MBPK18S_000939	infraorder	Doridina	0.902	241	1	240	Opisthokonta	Metazoa	Mollusca	Gastropoda	Nudibranchia				0	0	0	0	0	0	0	0	0	0	0	0	0	0	1	0	0	0	0	0	0	0	0	0	0	0	0	0	0	0	0	0	0	0	0
MBPK18S_000183	infraorder	Doridina	0.9864	144	141	3	Opisthokonta	Metazoa	Mollusca	Gastropoda	Nudibranchia				0	1	0	0	0	0	1	0	0	0	0	0	0	0	2	0	0	0	0	0	0	0	136	0	0	0	0	0	0	0	0	0	0	1	0
MBPK18S_005516	infraorder	Doridina	0.9097	94	0	94	Opisthokonta	Metazoa	Mollusca	Gastropoda	Nudibranchia				0	0	0	0	0	0	0	0	0	0	0	0	0	0	0	0	0	0	0	0	0	0	0	0	0	0	0	0	0	0	0	0	0	0	0
MBPK18S_002992	order	Nudibranchia	0.8492	75	2	73	Opisthokonta	Metazoa	Mollusca	Gastropoda	Nudibranchia				0	0	0	0	0	0	0	0	0	0	0	0	0	0	0	0	0	0	0	0	0	0	0	0	0	2	0	0	0	0	0	0	0	0	0
MBPK18S_006096	species	Berthella platei	0.9754	19	0	19	Opisthokonta	Metazoa	Mollusca	Gastropoda	Pleurobranchomorpha	Pleurobranchidae	Berthella	Berthella platei	0	0	0	0	0	0	0	0	0	0	0	0	0	0	0	0	0	0	0	0	0	0	0	0	0	0	0	0	0	0	0	0	0	0	0
MBPK18S_003928	order	Sacoglossa	0.9346	20830	20830	0	Opisthokonta	Metazoa	Mollusca	Gastropoda	Sacoglossa				0	167	180	0	51	11	4717	10582	4501	32	14	0	0	27	0	0	497	26	0	0	0	0	0	0	0	25	0	0	0	0	0	0	0	0	0
MBPK18S_002781	order	Sacoglossa	0.9811	5670	702	4968	Opisthokonta	Metazoa	Mollusca	Gastropoda	Sacoglossa				0	63	87	0	41	0	0	14	0	0	0	0	0	158	0	107	10	11	0	0	0	0	84	0	127	0	0	0	0	0	0	0	0	0	0
MBPK18S_000161	order	Sacoglossa	0.9717	487	0	487	Opisthokonta	Metazoa	Mollusca	Gastropoda	Sacoglossa				0	0	0	0	0	0	0	0	0	0	0	0	0	0	0	0	0	0	0	0	0	0	0	0	0	0	0	0	0	0	0	0	0	0	0
MBPK18S_005352	order	Sacoglossa	0.9811	323	230	93	Opisthokonta	Metazoa	Mollusca	Gastropoda	Sacoglossa				1	1	0	0	0	0	27	1	0	6	0	0	4	2	1	13	1	2	0	3	0	0	0	2	0	133	0	0	11	0	0	15	1	0	5
MBPK18S_003067	order	Sacoglossa	0.9245	150	147	3	Opisthokonta	Metazoa	Mollusca	Gastropoda	Sacoglossa				0	1	0	0	1	0	34	65	38	0	0	0	0	0	0	0	4	0	1	0	0	0	1	1	0	1	0	0	0	0	0	0	0	0	0
MBPK18S_004071	species	Creseis sp. GG-2005	0.9802	151	150	1	Opisthokonta	Metazoa	Mollusca	Gastropoda	Thecosomata	Creseidae	Creseis	Creseis sp. GG-2005	4	3	3	3	0	0	7	7	7	27	0	6	3	57	1	7	8	5	0	0	0	1	0	1	0	0	0	0	0	0	0	0	0	0	0
MBPK18S_000061	genus	Tylodina	0.9902	25183	3896	21287	Opisthokonta	Metazoa	Mollusca	Gastropoda	Umbraculida	Tylodinidae	Tylodina		0	0	0	109	935	226	216	56	0	0	0	0	0	1938	0	0	33	0	0	0	0	0	0	0	0	0	0	0	0	0	0	0	0	0	0
MBPK18S_005300	family	Trochidae	0.9826	4025	204	3821	Opisthokonta	Metazoa	Mollusca	Gastropoda	Vetigastropoda	Trochidae			0	0	0	0	0	184	0	0	0	0	0	0	3	0	0	0	0	0	4	0	0	0	5	0	0	0	4	0	0	0	0	0	0	4	0
MBPK18S_002656	species	Homalopoma maculosa	0.9286	4041	147	3894	Opisthokonta	Metazoa	Mollusca	Gastropoda	Vetigastropoda	Turbinidae	Homalopoma	Homalopoma maculosa	0	0	0	21	7	19	0	0	0	0	0	0	0	0	13	0	0	0	23	0	0	0	6	0	0	0	0	13	12	8	0	21	0	0	0
MBPK18S_003758	no rank	Vetigastropoda	0.9573	590	13	577	Opisthokonta	Metazoa	Mollusca	Gastropoda	Vetigastropoda				0	0	0	0	0	0	0	0	0	0	0	0	0	0	0	5	0	2	0	0	0	2	2	0	0	0	0	0	0	0	0	2	0	0	0
MBPK18S_002720	no rank	Vetigastropoda	0.9828	1727	1714	13	Opisthokonta	Metazoa	Mollusca	Gastropoda	Vetigastropoda				0	0	0	0	0	2	52	183	150	0	0	0	0	0	1	26	119	49	0	0	0	0	31	0	121	12	22	0	2	0	0	250	2	313	157
MBPK18S_000735	no rank	Vetigastropoda	0.9914	384	378	6	Opisthokonta	Metazoa	Mollusca	Gastropoda	Vetigastropoda				0	0	0	0	101	256	0	2	0	0	0	0	0	0	0	0	0	0	0	0	0	0	0	5	0	0	14	0	0	0	0	0	0	0	0
MBPK18S_000509	no rank	Vetigastropoda	0.8828	161	0	161	Opisthokonta	Metazoa	Mollusca	Gastropoda	Vetigastropoda				0	0	0	0	0	0	0	0	0	0	0	0	0	0	0	0	0	0	0	0	0	0	0	0	0	0	0	0	0	0	0	0	0	0	0
MBPK18S_004283	no rank	Vetigastropoda	0.9741	65	13	52	Opisthokonta	Metazoa	Mollusca	Gastropoda	Vetigastropoda				0	0	0	0	1	0	0	1	0	0	0	1	0	0	0	0	1	0	0	1	0	0	0	0	1	0	1	0	0	0	0	1	2	2	1
MBPK18S_004014	no rank	Vetigastropoda	0.9744	25	3	22	Opisthokonta	Metazoa	Mollusca	Gastropoda	Vetigastropoda				0	1	0	0	0	0	0	1	0	0	0	0	0	0	0	0	0	1	0	0	0	0	0	0	0	0	0	0	0	0	0	0	0	0	0
MBPK18S_002802	no rank	Vetigastropoda	0.9739	13	0	13	Opisthokonta	Metazoa	Mollusca	Gastropoda	Vetigastropoda				0	0	0	0	0	0	0	0	0	0	0	0	0	0	0	0	0	0	0	0	0	0	0	0	0	0	0	0	0	0	0	0	0	0	0
MBPK18S_001839	no rank	Vetigastropoda	0.8672	11	0	11	Opisthokonta	Metazoa	Mollusca	Gastropoda	Vetigastropoda				0	0	0	0	0	0	0	0	0	0	0	0	0	0	0	0	0	0	0	0	0	0	0	0	0	0	0	0	0	0	0	0	0	0	0
MBPK18S_006469	no rank	Euopisthobranchia	0.98	731	547	184	Opisthokonta	Metazoa	Mollusca	Gastropoda					0	0	0	0	0	1	388	0	50	0	0	0	0	0	0	60	0	10	0	0	0	0	0	2	21	12	2	0	0	0	1	0	0	0	0
MBPK18S_001426	class	Gastropoda	0.99	23606	1104	22502	Opisthokonta	Metazoa	Mollusca	Gastropoda					0	0	0	0	0	304	0	0	0	0	0	0	0	0	0	0	0	0	124	0	0	0	37	0	115	0	154	0	0	0	0	0	0	137	0
MBPK18S_000651	no rank	Hypsogastropoda	0.9802	783	5	778	Opisthokonta	Metazoa	Mollusca	Gastropoda					1	0	0	0	0	0	0	0	0	0	0	0	0	0	0	0	1	0	0	0	0	0	2	0	0	0	0	0	0	0	1	0	0	0	0
MBPK18S_002952	no rank	Hypsogastropoda	0.9901	229	177	52	Opisthokonta	Metazoa	Mollusca	Gastropoda					0	0	1	0	0	1	1	0	0	0	0	0	160	0	0	11	0	3	0	0	0	0	0	0	0	0	0	0	0	0	0	0	0	0	0
MBPK18S_001512	no rank	Panpulmonata	0.9802	608	71	537	Opisthokonta	Metazoa	Mollusca	Gastropoda					0	0	0	0	2	0	5	0	2	0	0	0	0	23	0	0	0	8	0	0	2	0	0	0	3	0	0	0	0	0	0	0	0	24	2
MBPK18S_002762	species	Rhyssoplax olivacea	0.9901	42	42	0	Opisthokonta	Metazoa	Mollusca	Polyplacophora	Neoloricata	Chitonidae	Rhyssoplax	Rhyssoplax olivacea	0	1	0	0	5	1	0	0	0	3	2	1	1	0	0	1	25	2	0	0	0	0	0	0	0	0	0	0	0	0	0	0	0	0	0
MBPK18S_004619	species	Lepidochitona corrugata	0.99	869	95	774	Opisthokonta	Metazoa	Mollusca	Polyplacophora	Neoloricata	Lepidochitonidae	Lepidochitona	Lepidochitona corrugata	0	0	0	0	7	0	3	0	0	3	3	0	0	0	9	5	6	0	0	4	3	0	0	0	4	4	0	0	0	0	15	0	6	3	4
MBPK18S_001476	genus	Lepidochitona	0.97	10221	0	10221	Opisthokonta	Metazoa	Mollusca	Polyplacophora	Neoloricata	Lepidochitonidae	Lepidochitona		0	0	0	0	0	0	0	0	0	0	0	0	0	0	0	0	0	0	0	0	0	0	0	0	0	0	0	0	0	0	0	0	0	0	0
MBPK18S_003976	genus	Lepidochitona	0.96	1458	5	1453	Opisthokonta	Metazoa	Mollusca	Polyplacophora	Neoloricata	Lepidochitonidae	Lepidochitona		0	0	0	0	0	0	0	0	0	0	0	0	0	2	0	0	0	0	0	0	0	0	3	0	0	0	0	0	0	0	0	0	0	0	0
MBPK18S_002023	genus	Lepidochitona	0.96	116	0	116	Opisthokonta	Metazoa	Mollusca	Polyplacophora	Neoloricata	Lepidochitonidae	Lepidochitona		0	0	0	0	0	0	0	0	0	0	0	0	0	0	0	0	0	0	0	0	0	0	0	0	0	0	0	0	0	0	0	0	0	0	0
MBPK18S_001679	no rank	Acanthochitonina	0.9798	76880	616	76264	Opisthokonta	Metazoa	Mollusca	Polyplacophora	Neoloricata				0	0	0	0	0	0	0	0	0	0	0	0	0	0	0	0	0	0	0	0	0	0	0	0	0	0	0	0	0	0	616	0	0	0	0
MBPK18S_002944	no rank	Acanthochitonina	0.9899	1186	33	1153	Opisthokonta	Metazoa	Mollusca	Polyplacophora	Neoloricata				0	0	0	0	0	0	0	3	0	0	0	0	0	0	0	0	2	0	0	0	0	0	3	0	3	0	0	0	0	2	11	0	0	0	3
MBPK18S_001507	no rank	Acanthochitonina	0.9798	199	1	198	Opisthokonta	Metazoa	Mollusca	Polyplacophora	Neoloricata				0	0	0	0	0	0	0	0	0	0	0	0	0	0	0	0	0	0	0	0	0	0	0	0	0	0	0	0	1	0	0	0	0	0	0
MBPK18S_004159	order	Neoloricata	0.97	18339	101	18238	Opisthokonta	Metazoa	Mollusca	Polyplacophora	Neoloricata				0	0	0	0	0	0	0	0	0	0	0	0	0	0	0	0	0	0	0	0	0	0	10	0	0	0	0	0	0	0	91	0	0	0	0
MBPK18S_002272	order	Neoloricata	0.98	9231	9204	27	Opisthokonta	Metazoa	Mollusca	Polyplacophora	Neoloricata				0	0	0	0	0	0	0	0	0	0	0	0	0	0	0	0	6	0	0	0	0	0	0	0	0	0	0	0	0	22	0	133	7059	0	0
MBPK18S_003245	order	Neoloricata	0.97	8276	8265	11	Opisthokonta	Metazoa	Mollusca	Polyplacophora	Neoloricata				0	0	0	0	0	0	0	0	0	0	0	0	0	0	0	0	0	0	0	0	0	0	7	0	0	0	0	0	0	0	0	8178	53	0	9
MBPK18S_000865	order	Neoloricata	0.98	793	23	770	Opisthokonta	Metazoa	Mollusca	Polyplacophora	Neoloricata				0	0	0	0	0	0	0	0	0	0	0	0	0	0	0	0	1	0	0	0	0	0	0	0	0	0	0	1	0	0	6	3	4	0	0
MBPK18S_000102	phylum	Mollusca	0.97	6842	6038	804	Opisthokonta	Metazoa	Mollusca						0	0	0	0	0	0	0	0	0	0	0	0	0	0	0	0	0	0	0	0	0	0	0	166	0	0	224	0	0	5	140	3922	455	508	276
MBPK18S_006277	phylum	Mollusca	0.9703	2086	9	2077	Opisthokonta	Metazoa	Mollusca						0	0	0	0	0	0	0	0	0	0	0	0	0	0	1	0	1	0	0	0	0	0	4	0	0	0	0	0	0	0	0	0	0	0	0
MBPK18S_004139	phylum	Mollusca	0.9703	867	19	848	Opisthokonta	Metazoa	Mollusca						3	0	0	0	0	0	3	0	3	0	0	0	0	2	0	2	1	0	0	0	0	0	0	0	0	0	0	0	1	2	0	0	0	0	0
MBPK18S_001866	phylum	Mollusca	0.9802	671	0	671	Opisthokonta	Metazoa	Mollusca						0	0	0	0	0	0	0	0	0	0	0	0	0	0	0	0	0	0	0	0	0	0	0	0	0	0	0	0	0	0	0	0	0	0	0
MBPK18S_000757	phylum	Mollusca	0.9802	353	25	328	Opisthokonta	Metazoa	Mollusca						0	1	0	0	0	1	0	0	0	0	0	0	0	2	0	0	4	2	0	0	0	0	0	0	0	4	0	0	0	2	1	1	0	2	2
MBPK18S_002398	phylum	Mollusca	0.9604	392	98	294	Opisthokonta	Metazoa	Mollusca						0	4	0	0	0	0	5	27	18	0	0	2	2	0	0	21	4	5	0	0	0	0	1	4	0	1	1	0	0	0	0	0	0	1	1
MBPK18S_003534	phylum	Mollusca	0.9608	165	23	142	Opisthokonta	Metazoa	Mollusca						0	0	0	0	0	0	0	4	0	0	0	0	0	2	0	7	1	0	0	0	0	0	1	1	0	0	1	0	0	0	0	1	0	1	1
MBPK18S_003120	phylum	Mollusca	0.9604	143	27	116	Opisthokonta	Metazoa	Mollusca						0	1	0	1	0	1	2	5	2	0	0	1	0	0	0	6	2	2	0	0	0	0	0	0	0	1	0	0	0	1	1	0	0	0	0
MBPK18S_005461	phylum	Mollusca	0.951	140	7	133	Opisthokonta	Metazoa	Mollusca						0	0	0	0	0	0	1	2	0	0	0	0	0	0	0	4	0	0	0	0	0	0	0	0	0	0	0	0	0	0	0	0	0	0	0
MBPK18S_001357	phylum	Mollusca	0.951	128	26	102	Opisthokonta	Metazoa	Mollusca						1	0	1	0	0	0	0	2	2	1	0	4	1	5	1	0	3	2	0	1	0	0	0	0	0	1	0	0	0	0	0	0	0	0	1
MBPK18S_000864	phylum	Mollusca	0.9703	94	8	86	Opisthokonta	Metazoa	Mollusca						0	0	0	0	0	0	0	1	0	0	0	2	0	2	0	1	0	0	0	0	0	0	0	0	1	0	0	0	0	0	0	0	0	0	0
MBPK18S_004831	phylum	Mollusca	0.9703	95	29	66	Opisthokonta	Metazoa	Mollusca						0	1	0	0	0	0	1	2	1	1	0	3	0	4	0	10	0	2	0	0	0	0	0	1	0	1	0	0	0	1	0	0	0	0	0
MBPK18S_002761	phylum	Mollusca	0.951	56	6	50	Opisthokonta	Metazoa	Mollusca						1	0	0	1	0	0	0	0	0	0	1	0	0	0	0	0	0	0	0	0	0	0	0	0	0	0	0	0	0	0	0	0	0	0	1
MBPK18S_002915	genus	Camacolaimus	1	41	19	22	Opisthokonta	Metazoa	Nematoda	Chromadorea	Araeolaimida	Leptolaimidae	Camacolaimus		0	0	0	1	1	0	0	0	0	0	0	0	0	0	0	0	0	0	3	0	0	0	0	0	0	0	0	2	3	1	2	1	1	0	4
MBPK18S_001611	species	Ptycholaimellus sp. 1092	0.9588	318	94	224	Opisthokonta	Metazoa	Nematoda	Chromadorea	Chromadorida	Chromadoridae	Ptycholaimellus	Ptycholaimellus sp. 1092	0	0	0	0	0	1	0	0	0	0	0	0	1	0	0	5	0	2	7	0	2	5	1	3	2	5	8	3	4	0	10	2	24	1	8
MBPK18S_006933	species	Ptycholaimellus sp. 1092	0.9381	258	111	147	Opisthokonta	Metazoa	Nematoda	Chromadorea	Chromadorida	Chromadoridae	Ptycholaimellus	Ptycholaimellus sp. 1092	0	1	2	0	0	0	0	0	1	2	0	23	0	0	0	0	0	5	0	1	3	2	0	1	5	5	6	2	3	0	4	8	12	10	10
MBPK18S_003246	species	Spilophorella paradoxa	0.9388	17	17	0	Opisthokonta	Metazoa	Nematoda	Chromadorea	Chromadorida	Chromadoridae	Spilophorella	Spilophorella paradoxa	0	0	0	0	0	0	0	0	0	0	0	0	0	0	0	0	0	0	0	0	0	0	0	0	0	0	0	0	0	0	5	10	2	0	0
MBPK18S_001370	family	Chromadoridae	0.9794	1234	458	776	Opisthokonta	Metazoa	Nematoda	Chromadorea	Chromadorida	Chromadoridae			0	9	5	4	7	0	21	25	33	13	0	5	7	0	5	35	5	28	10	0	6	8	0	11	12	10	23	5	8	0	24	21	48	28	24
MBPK18S_007044	family	Chromadoridae	0.9794	830	7	823	Opisthokonta	Metazoa	Nematoda	Chromadorea	Chromadorida	Chromadoridae			0	0	0	0	0	0	2	0	0	0	0	0	0	0	0	0	0	0	0	0	0	0	0	0	0	0	0	0	0	0	0	0	0	1	4
MBPK18S_002226	family	Chromadoridae	0.9691	800	118	682	Opisthokonta	Metazoa	Nematoda	Chromadorea	Chromadorida	Chromadoridae			0	0	0	3	0	0	7	0	0	7	6	2	14	8	2	17	22	4	2	0	0	5	0	2	5	7	5	0	0	0	0	0	0	0	0
MBPK18S_004288	family	Chromadoridae	0.9286	532	221	311	Opisthokonta	Metazoa	Nematoda	Chromadorea	Chromadorida	Chromadoridae			0	0	0	2	0	1	85	0	0	1	1	0	2	0	3	51	46	15	0	0	0	0	0	0	7	0	7	0	0	0	0	0	0	0	0
MBPK18S_000957	family	Chromadoridae	0.9109	418	0	418	Opisthokonta	Metazoa	Nematoda	Chromadorea	Chromadorida	Chromadoridae			0	0	0	0	0	0	0	0	0	0	0	0	0	0	0	0	0	0	0	0	0	0	0	0	0	0	0	0	0	0	0	0	0	0	0
MBPK18S_007145	family	Chromadoridae	0.9208	314	60	254	Opisthokonta	Metazoa	Nematoda	Chromadorea	Chromadorida	Chromadoridae			0	0	0	0	0	1	6	1	0	0	0	0	0	0	0	23	9	1	0	0	0	0	0	0	0	0	0	0	0	0	2	2	4	3	6
MBPK18S_001530	family	Chromadoridae	0.93	277	138	139	Opisthokonta	Metazoa	Nematoda	Chromadorea	Chromadorida	Chromadoridae			1	1	5	2	0	1	8	3	5	7	9	14	3	8	1	11	23	3	0	0	0	0	1	0	0	1	2	4	0	0	2	2	4	1	13
MBPK18S_000990	family	Chromadoridae	0.9109	244	112	132	Opisthokonta	Metazoa	Nematoda	Chromadorea	Chromadorida	Chromadoridae			0	3	3	2	0	0	7	8	3	2	0	9	0	3	1	13	12	6	0	0	0	0	0	2	0	0	4	4	2	0	2	2	0	14	9
MBPK18S_007083	family	Chromadoridae	0.8911	225	20	205	Opisthokonta	Metazoa	Nematoda	Chromadorea	Chromadorida	Chromadoridae			0	0	0	0	0	0	2	0	0	2	1	0	1	0	0	8	6	0	0	0	0	0	0	0	0	0	0	0	0	0	0	0	0	0	0
MBPK18S_001001	family	Chromadoridae	0.8889	213	95	118	Opisthokonta	Metazoa	Nematoda	Chromadorea	Chromadorida	Chromadoridae			1	1	0	0	0	0	1	0	0	0	1	1	1	2	0	2	2	1	5	2	0	1	1	7	2	1	4	3	4	1	2	5	32	0	9
MBPK18S_001869	family	Chromadoridae	0.9495	206	128	78	Opisthokonta	Metazoa	Nematoda	Chromadorea	Chromadorida	Chromadoridae			5	22	5	3	3	8	6	13	28	0	0	0	0	0	0	4	6	7	0	0	0	10	2	0	4	0	0	0	0	0	0	0	2	0	0
MBPK18S_003181	family	Chromadoridae	0.9691	116	95	21	Opisthokonta	Metazoa	Nematoda	Chromadorea	Chromadorida	Chromadoridae			0	0	1	0	0	0	2	1	1	1	4	1	6	0	0	9	7	3	3	0	1	2	0	1	0	1	1	1	5	1	7	5	16	5	3
MBPK18S_002296	family	Chromadoridae	0.8889	101	10	91	Opisthokonta	Metazoa	Nematoda	Chromadorea	Chromadorida	Chromadoridae			0	0	0	0	0	0	0	1	0	0	0	0	0	0	0	0	0	0	0	0	1	0	0	0	0	0	5	0	0	0	1	0	2	0	0
MBPK18S_001398	family	Chromadoridae	0.9588	75	74	1	Opisthokonta	Metazoa	Nematoda	Chromadorea	Chromadorida	Chromadoridae			0	5	7	3	3	1	17	10	10	0	0	0	1	0	1	8	0	6	0	0	0	0	0	0	0	0	0	0	0	0	0	0	2	0	0
MBPK18S_001513	family	Chromadoridae	0.9184	69	33	36	Opisthokonta	Metazoa	Nematoda	Chromadorea	Chromadorida	Chromadoridae			0	0	0	0	0	0	2	1	0	0	0	0	0	0	0	2	0	0	1	0	2	0	0	1	6	0	17	0	0	0	1	0	0	0	0
MBPK18S_002402	family	Chromadoridae	0.8969	57	0	57	Opisthokonta	Metazoa	Nematoda	Chromadorea	Chromadorida	Chromadoridae			0	0	0	0	0	0	0	0	0	0	0	0	0	0	0	0	0	0	0	0	0	0	0	0	0	0	0	0	0	0	0	0	0	0	0
MBPK18S_003241	family	Cyatholaimidae	0.9794	583	17	566	Opisthokonta	Metazoa	Nematoda	Chromadorea	Chromadorida	Cyatholaimidae			0	0	0	0	0	0	2	2	4	0	0	0	0	0	0	0	0	0	2	0	0	0	1	2	0	0	0	1	0	0	0	1	0	2	0
MBPK18S_001447	family	Cyatholaimidae	0.9381	160	158	2	Opisthokonta	Metazoa	Nematoda	Chromadorea	Chromadorida	Cyatholaimidae			35	9	8	1	0	0	2	3	2	29	8	0	19	0	0	28	13	0	0	0	0	0	0	0	0	0	0	0	0	0	0	0	0	1	0
MBPK18S_003087	species	Synonchiella sp. 1038	0.949	65	64	1	Opisthokonta	Metazoa	Nematoda	Chromadorea	Chromadorida	Selachinematidae	Synonchiella	Synonchiella sp. 1038	0	0	1	1	0	0	0	0	0	0	0	0	0	0	0	0	0	0	6	1	1	0	0	0	0	0	0	1	13	7	0	23	10	0	0
MBPK18S_001472	genus	Calomicrolaimus	0.9588	69	3	66	Opisthokonta	Metazoa	Nematoda	Chromadorea	Desmodorida	Microlaimidae	Calomicrolaimus		0	0	0	0	0	1	0	0	0	0	0	0	0	0	0	0	0	0	0	0	0	0	0	0	0	0	1	0	0	0	0	0	0	1	0
MBPK18S_002117	species	Desmoscolex sp. ITDL-2011	0.9588	56	51	5	Opisthokonta	Metazoa	Nematoda	Chromadorea	Desmoscolecida	Desmoscolecidae	Desmoscolex	Desmoscolex sp. ITDL-2011	0	1	0	0	0	0	0	0	0	0	0	0	0	0	0	0	0	0	0	0	0	0	0	0	0	0	0	4	7	11	1	1	14	2	8
MBPK18S_004681	genus	Desmolaimus	0.9495	38	35	3	Opisthokonta	Metazoa	Nematoda	Chromadorea	Monhysterida	Linhomoeidae	Desmolaimus		5	0	1	1	0	0	0	0	0	9	1	0	12	0	0	2	0	0	0	0	0	0	0	0	0	0	0	0	0	0	0	0	0	0	4
MBPK18S_001795	class	Chromadorea	0.8469	104	43	61	Opisthokonta	Metazoa	Nematoda	Chromadorea					0	0	0	0	0	0	17	3	0	0	0	0	0	0	1	2	0	0	0	0	0	0	0	0	4	0	16	0	0	0	0	0	0	0	0
MBPK18S_000483	class	Chromadorea	0.86	95	95	0	Opisthokonta	Metazoa	Nematoda	Chromadorea					0	4	2	0	1	2	5	7	9	4	2	4	3	1	2	15	10	17	0	0	0	0	0	0	3	2	1	0	0	1	0	0	0	0	0
MBPK18S_005854	class	Chromadorea	0.8713	58	48	10	Opisthokonta	Metazoa	Nematoda	Chromadorea					0	0	0	1	0	0	0	2	1	0	1	0	0	0	0	0	0	1	1	0	0	0	2	1	0	0	1	1	10	2	5	7	4	0	5
MBPK18S_001257	class	Chromadorea	0.8447	31	30	1	Opisthokonta	Metazoa	Nematoda	Chromadorea					0	0	0	0	0	0	19	4	5	0	0	0	0	0	0	2	0	0	0	0	0	0	0	0	0	0	0	0	0	0	0	0	0	0	0
MBPK18S_001412	class	Chromadorea	0.8396	12	12	0	Opisthokonta	Metazoa	Nematoda	Chromadorea					0	0	0	0	0	0	0	0	0	0	0	0	0	0	0	0	0	0	0	0	0	0	0	0	0	0	0	0	0	0	12	0	0	0	0
MBPK18S_001213	species	Anticoma sp. TCR44	1	156	100	56	Opisthokonta	Metazoa	Nematoda	Enoplea	Enoplida	Anticomidae	Anticoma	Anticoma sp. TCR44	2	2	2	0	0	0	2	0	1	1	9	1	4	0	0	4	4	2	0	5	1	0	0	1	0	0	0	8	11	9	10	4	15	1	1
MBPK18S_000284	species	Anticoma sp. TCR44	0.9697	132	9	123	Opisthokonta	Metazoa	Nematoda	Enoplea	Enoplida	Anticomidae	Anticoma	Anticoma sp. TCR44	0	0	0	0	0	0	0	0	0	0	1	2	0	0	0	0	0	0	0	1	0	0	0	0	0	0	0	0	0	3	0	1	0	1	0
MBPK18S_000979	species	Enoplus meridionalis	1	200	32	168	Opisthokonta	Metazoa	Nematoda	Enoplea	Enoplida	Enoplidae	Enoplus	Enoplus meridionalis	1	0	1	0	0	0	0	0	0	0	11	0	0	3	0	7	6	2	0	0	0	0	0	0	0	0	0	0	0	0	0	0	0	0	0
MBPK18S_005010	species	Symplocostoma sp. 1279	0.9792	1007	2	1005	Opisthokonta	Metazoa	Nematoda	Enoplea	Enoplida	Enoplidae	Symplocostoma	Symplocostoma sp. 1279	0	0	0	2	0	0	0	0	0	0	0	0	0	0	0	0	0	0	0	0	0	0	0	0	0	0	0	0	0	0	0	0	0	0	0
MBPK18S_003803	species	Symplocostoma sp. 1279	0.9896	388	250	138	Opisthokonta	Metazoa	Nematoda	Enoplea	Enoplida	Enoplidae	Symplocostoma	Symplocostoma sp. 1279	2	5	4	1	0	0	3	0	2	0	0	2	4	2	1	20	0	5	0	0	2	0	0	0	2	0	3	2	3	2	21	53	101	1	8
MBPK18S_001957	family	Leptosomatidae	0.9898	315	113	202	Opisthokonta	Metazoa	Nematoda	Enoplea	Enoplida	Leptosomatidae			0	12	1	0	4	1	2	0	0	4	7	0	0	4	7	5	2	9	12	7	3	0	2	4	2	5	2	0	0	7	6	2	3	0	0
MBPK18S_000614	genus	Oncholaimus	0.9688	28	7	21	Opisthokonta	Metazoa	Nematoda	Enoplea	Enoplida	Oncholaimidae	Oncholaimus		0	0	0	0	0	0	0	0	0	1	0	0	0	0	0	0	0	0	0	0	0	0	0	0	0	0	0	0	1	1	1	1	2	0	0
MBPK18S_000307	family	Oncholaimidae	0.9479	218	168	50	Opisthokonta	Metazoa	Nematoda	Enoplea	Enoplida	Oncholaimidae			0	0	9	1	0	0	4	5	2	4	0	1	5	0	0	10	2	1	45	3	1	2	0	0	2	0	2	0	7	2	9	7	39	0	0
MBPK18S_000636	genus	Oxystomina	0.9897	70	23	47	Opisthokonta	Metazoa	Nematoda	Enoplea	Enoplida	Oxystominidae	Oxystomina		0	0	0	0	0	0	0	0	1	0	0	0	0	0	0	1	0	0	1	0	0	0	0	0	0	1	0	0	0	1	0	2	13	0	1
MBPK18S_000544	species	Phanodermopsis sp. TCR188	1	109	6	103	Opisthokonta	Metazoa	Nematoda	Enoplea	Enoplida	Phanodermatidae	Phanodermopsis	Phanodermopsis sp. TCR188	0	0	0	0	0	0	0	0	0	0	0	0	0	0	0	0	0	0	0	0	0	0	0	0	0	0	0	0	0	2	4	0	0	0	0
MBPK18S_002300	genus	Tripyloides	1	34	3	31	Opisthokonta	Metazoa	Nematoda	Enoplea	Enoplida	Tripyloididae	Tripyloides		0	0	0	0	0	0	0	0	0	0	0	0	0	0	0	0	0	0	0	0	0	0	1	0	0	0	0	0	0	0	0	0	2	0	0
MBPK18S_001087	order	Enoplida	0.9278	195	118	77	Opisthokonta	Metazoa	Nematoda	Enoplea	Enoplida				0	0	0	0	0	0	0	0	0	0	0	1	0	0	0	0	0	0	30	12	5	19	9	0	17	17	3	0	0	1	4	0	0	0	0
MBPK18S_001345	order	Enoplida	0.9381	96	1	95	Opisthokonta	Metazoa	Nematoda	Enoplea	Enoplida				0	0	0	0	0	0	0	0	0	0	0	0	0	0	0	0	0	0	0	0	0	0	0	0	0	0	0	0	1	0	0	0	0	0	0
MBPK18S_005070	superfamily	Enoploidea	0.9208	51	8	43	Opisthokonta	Metazoa	Nematoda	Enoplea	Enoplida				0	0	0	0	0	0	0	0	0	1	0	5	0	0	0	0	1	1	0	0	0	0	0	0	0	0	0	0	0	0	0	0	0	0	0
MBPK18S_006373	phylum	Nematoda	0.8788	2793	24	2769	Opisthokonta	Metazoa	Nematoda						0	0	0	0	0	0	0	0	0	0	0	0	0	0	0	0	0	0	0	0	0	0	6	0	3	2	0	2	2	3	0	0	0	3	0
MBPK18S_000405	phylum	Nematoda	0.8485	394	389	5	Opisthokonta	Metazoa	Nematoda						0	0	0	0	0	0	0	0	0	0	0	0	0	0	0	0	0	0	0	0	0	0	0	0	0	0	0	0	34	0	93	179	80	0	0
MBPK18S_004883	phylum	Nematoda	0.866	88	69	19	Opisthokonta	Metazoa	Nematoda						3	7	8	1	0	1	2	4	6	0	0	19	0	0	1	0	1	4	5	0	0	1	0	0	4	0	0	1	0	0	0	0	0	1	0
MBPK18S_000555	species	Baseodiscus sp. 2 SA-2011	0.9901	537	531	6	Opisthokonta	Metazoa	Nemertea	Anopla	Heteronemertea	Baseodiscidae	Baseodiscus	Baseodiscus sp. 2 SA-2011	0	0	0	0	0	0	0	0	0	0	0	0	0	0	0	0	0	0	0	0	0	0	0	0	0	0	0	5	520	2	0	0	0	4	0
MBPK18S_001066	species	Lineus bilineatus	1	656	0	656	Opisthokonta	Metazoa	Nemertea	Anopla	Heteronemertea	Lineidae	Lineus	Lineus bilineatus	0	0	0	0	0	0	0	0	0	0	0	0	0	0	0	0	0	0	0	0	0	0	0	0	0	0	0	0	0	0	0	0	0	0	0
MBPK18S_004054	genus	Lineus	0.97	1952	1936	16	Opisthokonta	Metazoa	Nemertea	Anopla	Heteronemertea	Lineidae	Lineus		0	0	2	0	2	0	0	0	0	0	0	95	3	0	71	2	83	124	2	48	0	0	888	2	0	613	0	0	0	1	0	0	0	0	0
MBPK18S_002490	order	Heteronemertea	0.9703	7209	1422	5787	Opisthokonta	Metazoa	Nemertea	Anopla	Heteronemertea				0	0	0	0	0	0	11	0	9	0	0	0	0	0	0	0	136	17	0	0	0	0	0	0	0	7	107	0	836	6	15	0	78	187	0
MBPK18S_002773	order	Heteronemertea	0.9802	4744	4727	17	Opisthokonta	Metazoa	Nemertea	Anopla	Heteronemertea				0	0	0	0	0	0	3	0	0	0	0	0	0	0	0	0	0	0	0	0	0	0	0	0	0	0	0	787	0	0	2037	1748	142	5	5
MBPK18S_002458	order	Heteronemertea	0.9802	440	227	213	Opisthokonta	Metazoa	Nemertea	Anopla	Heteronemertea				1	0	0	0	0	0	0	0	0	0	0	0	0	0	1	0	11	3	0	0	0	0	12	0	0	6	0	21	16	0	71	68	11	6	0
MBPK18S_000769	order	Heteronemertea	0.9802	369	369	0	Opisthokonta	Metazoa	Nemertea	Anopla	Heteronemertea				0	0	0	0	0	0	0	0	0	0	0	0	0	0	0	0	0	0	0	0	0	0	0	0	0	0	0	57	0	0	158	141	13	0	0
MBPK18S_000858	order	Heteronemertea	0.9608	368	368	0	Opisthokonta	Metazoa	Nemertea	Anopla	Heteronemertea				0	0	0	0	0	0	0	0	0	0	0	0	0	0	0	0	0	0	0	0	0	0	0	0	0	0	0	0	0	0	7	0	0	328	28
MBPK18S_001777	order	Heteronemertea	0.9412	117	116	1	Opisthokonta	Metazoa	Nemertea	Anopla	Heteronemertea				0	0	0	0	0	0	0	0	0	1	0	0	1	1	2	75	4	1	0	0	0	0	0	0	0	17	14	0	0	0	0	0	0	0	0
MBPK18S_006317	genus	Cephalothrix	0.99	4132	1516	2616	Opisthokonta	Metazoa	Nemertea	Anopla	Paleonemertea	Cephalothricidae	Cephalothrix		0	185	23	0	0	0	491	428	29	0	106	0	0	0	0	0	0	23	0	0	0	0	3	0	0	0	0	0	0	0	0	0	0	228	0
MBPK18S_004173	genus	Cephalothrix	0.9899	175	46	129	Opisthokonta	Metazoa	Nemertea	Anopla	Paleonemertea	Cephalothricidae	Cephalothrix		0	1	0	0	0	0	18	15	2	0	2	0	0	0	0	0	0	0	0	0	0	0	0	0	0	0	0	0	0	0	0	0	0	8	0
MBPK18S_007141	species	Gononemertes parasita	0.9901	417	226	191	Opisthokonta	Metazoa	Nemertea	Enopla	Monostilifera	Prosorhochmidae	Gononemertes	Gononemertes parasita	0	0	0	0	0	0	2	0	15	0	0	0	0	2	0	0	1	0	0	0	0	0	0	93	15	12	76	3	0	3	1	0	0	0	0
MBPK18S_005698	species	Nemertellina yamaokai	0.981	1802	1451	351	Opisthokonta	Metazoa	Nemertea	Enopla	Monostilifera	Tetrastemmatidae	Nemertellina	Nemertellina yamaokai	113	2	2	6	0	0	126	51	74	0	191	3	3	19	0	139	422	97	0	0	10	0	2	0	35	13	109	2	0	3	3	0	21	2	0
MBPK18S_000203	species	Tetrastemma vermiculus	0.934	283	283	0	Opisthokonta	Metazoa	Nemertea	Enopla	Monostilifera	Tetrastemmatidae	Tetrastemma	Tetrastemma vermiculus	0	0	0	0	0	0	0	0	0	0	0	0	0	0	0	8	0	2	167	0	8	0	0	0	59	2	32	5	0	0	0	0	0	0	0
MBPK18S_001047	order	Monostilifera	0.981	10168	5195	4973	Opisthokonta	Metazoa	Nemertea	Enopla	Monostilifera				0	18	20	52	0	0	486	490	622	11	0	0	0	0	25	154	83	338	259	0	62	0	0	481	160	55	537	323	47	93	126	17	141	28	18
MBPK18S_006072	order	Monostilifera	0.9811	2134	2090	44	Opisthokonta	Metazoa	Nemertea	Enopla	Monostilifera				7	0	0	0	334	0	6	8	5	0	0	0	0	947	34	56	195	162	0	0	0	0	5	0	8	5	3	0	0	312	0	0	0	0	0
MBPK18S_000214	order	Monostilifera	0.972	35	35	0	Opisthokonta	Metazoa	Nemertea	Enopla	Monostilifera				0	0	0	0	0	0	0	0	0	0	0	0	0	0	0	0	0	0	0	0	0	0	0	0	0	0	0	17	0	0	2	0	14	0	2
MBPK18S_003297	class	Enopla	0.9808	3592	2459	1133	Opisthokonta	Metazoa	Nemertea	Enopla					0	32	161	4	20	0	741	338	307	0	103	0	0	0	30	243	193	242	0	0	0	0	4	0	6	0	10	0	0	5	0	0	0	0	20
MBPK18S_002717	class	Enopla	0.8981	1104	1100	4	Opisthokonta	Metazoa	Nemertea	Enopla					0	25	10	1	0	2	145	256	296	0	0	0	0	0	1	106	17	238	0	0	0	0	0	0	0	0	0	1	0	1	0	0	0	1	0
MBPK18S_004266	class	Enopla	0.9038	800	796	4	Opisthokonta	Metazoa	Nemertea	Enopla					0	3	26	0	9	0	255	144	110	1	47	0	0	0	18	98	14	71	0	0	0	0	0	0	0	0	0	0	0	0	0	0	0	0	0
MBPK18S_001830	class	Enopla	0.9159	436	1	435	Opisthokonta	Metazoa	Nemertea	Enopla					0	0	0	0	0	0	0	0	0	0	0	0	0	0	0	0	0	0	0	0	0	0	0	0	0	0	0	0	1	0	0	0	0	0	0
MBPK18S_000478	class	Enopla	0.9364	276	276	0	Opisthokonta	Metazoa	Nemertea	Enopla					0	0	0	0	0	0	0	0	0	0	0	0	0	0	0	0	0	0	0	0	0	0	0	0	0	0	0	0	0	0	276	0	0	0	0
MBPK18S_000745	class	Enopla	0.9358	272	271	1	Opisthokonta	Metazoa	Nemertea	Enopla					0	0	4	0	0	0	48	56	62	0	0	0	0	0	0	25	1	72	0	0	0	0	2	0	0	0	0	0	0	0	1	0	0	0	0
MBPK18S_006429	class	Enopla	0.9159	253	31	222	Opisthokonta	Metazoa	Nemertea	Enopla					0	0	0	0	0	0	5	12	4	0	0	0	0	0	2	0	2	5	0	0	0	0	0	0	0	0	0	1	0	0	0	0	0	0	0
MBPK18S_003207	class	Enopla	0.9808	239	70	169	Opisthokonta	Metazoa	Nemertea	Enopla					0	0	0	0	0	0	7	4	6	0	0	0	0	0	8	3	0	3	0	0	0	9	0	0	9	0	10	0	0	3	0	0	0	0	0
MBPK18S_000489	class	Enopla	0.9528	175	126	49	Opisthokonta	Metazoa	Nemertea	Enopla					0	3	6	0	0	2	4	49	26	0	0	0	0	0	0	9	11	13	2	0	0	0	0	0	0	0	0	0	0	0	0	0	0	0	1
MBPK18S_003400	class	Enopla	0.8972	175	175	0	Opisthokonta	Metazoa	Nemertea	Enopla					0	0	0	0	0	0	13	0	0	0	0	0	0	0	0	0	0	0	0	0	0	0	0	3	21	11	127	0	0	0	0	0	0	0	0
MBPK18S_000653	class	Enopla	0.9126	143	142	1	Opisthokonta	Metazoa	Nemertea	Enopla					0	0	0	0	0	0	110	0	0	0	0	0	0	0	0	7	0	18	0	0	0	0	0	3	0	0	4	0	0	0	0	0	0	0	0
MBPK18S_001724	class	Enopla	0.8879	127	125	2	Opisthokonta	Metazoa	Nemertea	Enopla					0	0	0	9	0	0	116	0	0	0	0	0	0	0	0	0	0	0	0	0	0	0	0	0	0	0	0	0	0	0	0	0	0	0	0
MBPK18S_004395	class	Enopla	0.932	109	46	63	Opisthokonta	Metazoa	Nemertea	Enopla					1	0	0	0	0	0	1	0	0	0	6	0	0	0	0	9	29	0	0	0	0	0	0	0	0	0	0	0	0	0	0	0	0	0	0
MBPK18S_000871	class	Enopla	0.8807	87	28	59	Opisthokonta	Metazoa	Nemertea	Enopla					0	0	0	0	0	0	1	0	0	0	4	0	1	1	0	7	14	0	0	0	0	0	0	0	0	0	0	0	0	0	0	0	0	0	0
MBPK18S_005778	class	Enopla	0.9259	85	83	2	Opisthokonta	Metazoa	Nemertea	Enopla					1	0	0	0	0	0	2	6	1	0	0	0	0	0	5	0	0	4	0	0	1	3	0	0	14	0	46	0	0	0	0	0	0	0	0
MBPK18S_002240	class	Enopla	0.8972	84	84	0	Opisthokonta	Metazoa	Nemertea	Enopla					0	0	0	0	0	0	0	0	0	0	0	0	0	0	0	0	0	0	0	0	0	0	0	0	0	0	0	17	4	0	6	1	48	0	8
MBPK18S_000598	class	Enopla	0.9346	72	72	0	Opisthokonta	Metazoa	Nemertea	Enopla					39	0	0	0	0	0	4	0	0	0	27	0	0	0	0	1	0	0	0	0	0	1	0	0	0	0	0	0	0	0	0	0	0	0	0
MBPK18S_006293	class	Enopla	0.9252	31	31	0	Opisthokonta	Metazoa	Nemertea	Enopla					0	0	0	0	0	0	0	0	0	0	0	0	0	0	0	0	0	0	0	0	0	0	0	3	15	2	0	0	3	1	0	0	3	4	0
MBPK18S_001873	phylum	Nemertea	0.85	2653	2646	7	Opisthokonta	Metazoa	Nemertea						0	0	0	0	0	0	0	2	0	0	0	0	0	0	2	0	0	0	0	0	3	0	518	0	0	2121	0	0	0	0	0	0	0	0	0
[truncated: 570 more rows]
[truncated: 38 more columns]
