# Supplementary material for: DNA metabarcoding of littoral hard-bottom communities: high diversity and database gaps revealed by two molecular markers
Source: PeerJ. 2018 May 4;6:e4705. doi: 10.7717/peerj.4705 (PMC5937484; doi:10.7717/peerj.4705)
Supplement: Table S4 — Final dataset for COI, including sequences of all MOTUs, their taxonomic assignment and their abundances in each sample. The most abundant sequence is also presented. [file peerj-06-4705-s012.xlsx]

## Sheet: Table S4 Metabarpark_COI
id	rank	scientific_name	best_identity	total_counts	total_counts_Cabrera	total_counts_Cies	superkingdom	kingdom	phylum	class	order	family	genus	species	Cab_Lopho1A	Cab_Lopho2A	Cab_Lopho3A	Cab_Lopho1B	Cab_Lopho2B	Cab_Lopho3B	Cab_Lopho1C	Cab_Lopho2C	Cab_Lopho3C	Cab_Padina1A	Cab_Padina2A	Cab_Padina3A	Cab_Padina1B	Cab_Padina2B	Cab_Padina3B	Cab_Padina2C	Cab_Precol1A	Cab_Precol2A	Cab_Precol3A	Cab_Precol1B	Cab_Precol2B	Cab_Precol3B	Cab_Precol1C	Cab_Precol2C	Cab_Precol3C	Cab_Detritic1A	Cab_Detritic2A	Cab_Detritic3A	Cab_Detritic1B	Cab_Detritic2B	Cab_Detritic3B	Cab_Detritic1C	Cab_Detritic2C	Cab_Detritic3C	Cie_Ctamar2A
MBPK_001639644	order	Dactylopodida	0.8155	40	0	40	Amoebozoa	Lobosa	Discosea	Flabellinia	Dactylopodida				0	0	0	0	0	0	0	0	0	0	0	0	0	0	0	0	0	0	0	0	0	0	0	0	0	0	0	0	0	0	0	0	0	0	0
MBPK_000032855	genus	Cochliopodium	0.8553	2559	374	2185	Amoebozoa	Lobosa	Discosea	Flabellinia	Himatismenida	Cochliopodiidae	Cochliopodium		0	0	0	0	0	0	183	0	3	0	10	0	0	4	0	16	0	0	0	14	14	0	31	68	15	0	0	0	0	6	0	10	0	0	7
MBPK_000028722	genus	Paravannella	0.8694	979	287	692	Amoebozoa	Lobosa	Discosea	Flabellinia	Vannellida	Vannellidae	Paravannella		0	0	0	0	8	0	14	9	5	5	7	0	0	1	13	0	11	1	0	14	4	0	6	24	9	34	9	16	7	44	6	14	14	12	2
MBPK_000030515	phylum	Discosea	0.8803	85	0	85	Amoebozoa	Lobosa	Discosea						0	0	0	0	0	0	0	0	0	0	0	0	0	0	0	0	0	0	0	0	0	0	0	0	0	0	0	0	0	0	0	0	0	0	0
MBPK_000106403	species	Porphyra corallicola	0.8984	73	10	63	Archaeplastida	Rhodophyta	Rhodophyta	Bangiophyceae	Bangiales	Bangiaceae	Porphyra	Porphyra corallicola	0	0	0	1	0	0	3	0	0	0	0	0	6	0	0	0	0	0	0	0	0	0	0	0	0	0	0	0	0	0	0	0	0	0	0
MBPK_000696874	species	Porphyra umbilicalis	1	24296	0	24296	Archaeplastida	Rhodophyta	Rhodophyta	Bangiophyceae	Bangiales	Bangiaceae	Porphyra	Porphyra umbilicalis	0	0	0	0	0	0	0	0	0	0	0	0	0	0	0	0	0	0	0	0	0	0	0	0	0	0	0	0	0	0	0	0	0	0	128
MBPK_001449110	species	Porphyra sp.HK-2011c	0.9968	77	0	77	Archaeplastida	Rhodophyta	Rhodophyta	Bangiophyceae	Bangiales	Bangiaceae	Pyropia	Porphyra sp.HK-2011c	0	0	0	0	0	0	0	0	0	0	0	0	0	0	0	0	0	0	0	0	0	0	0	0	0	0	0	0	0	0	0	0	0	0	0
MBPK_000018366	species	Pyropia haitanensis	1	5510	653	4857	Archaeplastida	Rhodophyta	Rhodophyta	Bangiophyceae	Bangiales	Bangiaceae	Pyropia	Pyropia haitanensis	0	0	0	0	18	0	111	76	17	0	31	0	17	6	33	16	46	0	0	0	19	32	52	77	42	0	5	0	0	21	0	21	5	8	63
MBPK_001949078	species	Pyropia sp.6POR	0.9776	257	79	178	Archaeplastida	Rhodophyta	Rhodophyta	Bangiophyceae	Bangiales	Bangiaceae	Pyropia	Pyropia sp.6POR	0	0	0	0	1	0	0	0	0	0	0	0	0	0	8	0	0	0	1	0	0	19	0	0	3	22	5	4	1	13	0	1	0	1	0
MBPK_003967988	order	Bangiales	0.8734	80	80	0	Archaeplastida	Rhodophyta	Rhodophyta	Bangiophyceae	Bangiales				0	6	0	8	17	3	2	4	0	0	3	0	11	9	3	4	0	0	0	0	0	6	0	0	0	0	0	4	0	0	0	0	0	0	0
MBPK_004005650	order	Bangiales	0.8671	43	43	0	Archaeplastida	Rhodophyta	Rhodophyta	Bangiophyceae	Bangiales				2	1	1	4	6	1	0	0	0	0	0	0	2	6	0	0	0	0	0	1	0	1	0	0	0	0	0	18	0	0	0	0	0	0	0
MBPK_000120008	species	Erythrotrichia carnea	0.9904	1543	39	1504	Archaeplastida	Rhodophyta	Rhodophyta	Bangiophyceae	Erythropeltidales	Erythrotrichiaceae	Erythrotrichia	Erythrotrichia carnea	1	0	0	0	0	3	0	0	0	0	0	5	4	0	20	0	0	0	0	0	0	0	0	0	0	0	3	0	0	0	0	3	0	0	8
MBPK_000237317	order	Erythropeltidales	0.8486	1602	144	1458	Archaeplastida	Rhodophyta	Rhodophyta	Bangiophyceae	Erythropeltidales				0	0	0	0	0	0	0	0	0	0	0	0	0	0	0	1	49	2	5	23	15	20	0	9	20	0	0	0	0	0	0	0	0	0	3
MBPK_000161557	order	Erythropeltidales	0.8449	1396	32	1364	Archaeplastida	Rhodophyta	Rhodophyta	Bangiophyceae	Erythropeltidales				1	1	2	5	2	3	3	0	0	1	1	0	2	2	9	0	0	0	0	0	0	0	0	0	0	0	0	0	0	0	0	0	0	0	85
MBPK_000546361	order	Erythropeltidales	0.8438	404	59	345	Archaeplastida	Rhodophyta	Rhodophyta	Bangiophyceae	Erythropeltidales				0	0	0	0	0	0	0	0	0	1	0	0	0	0	1	0	22	0	3	9	2	10	0	4	7	0	0	0	0	0	0	0	0	0	0
MBPK_000384502	order	Erythropeltidales	0.8426	378	66	312	Archaeplastida	Rhodophyta	Rhodophyta	Bangiophyceae	Erythropeltidales				0	5	4	3	6	9	0	0	0	0	5	3	2	0	29	0	0	0	0	0	0	0	0	0	0	0	0	0	0	0	0	0	0	0	6
MBPK_002192840	order	Erythropeltidales	0.8406	268	7	261	Archaeplastida	Rhodophyta	Rhodophyta	Bangiophyceae	Erythropeltidales				0	0	0	0	0	0	0	0	0	0	0	0	0	0	0	0	0	0	1	0	1	2	0	0	3	0	0	0	0	0	0	0	0	0	0
MBPK_000611928	order	Erythropeltidales	0.8401	174	0	174	Archaeplastida	Rhodophyta	Rhodophyta	Bangiophyceae	Erythropeltidales				0	0	0	0	0	0	0	0	0	0	0	0	0	0	0	0	0	0	0	0	0	0	0	0	0	0	0	0	0	0	0	0	0	0	10
MBPK_000734101	order	Erythropeltidales	0.84	169	1	168	Archaeplastida	Rhodophyta	Rhodophyta	Bangiophyceae	Erythropeltidales				0	0	0	1	0	0	0	0	0	0	0	0	0	0	0	0	0	0	0	0	0	0	0	0	0	0	0	0	0	0	0	0	0	0	11
MBPK_002551395	order	Erythropeltidales	0.8364	105	80	25	Archaeplastida	Rhodophyta	Rhodophyta	Bangiophyceae	Erythropeltidales				1	5	0	4	11	9	5	8	0	7	4	2	4	2	17	0	1	0	0	0	0	0	0	0	0	0	0	0	0	0	0	0	0	0	0
MBPK_000160574	species	Acrochaetium catenulatum	0.9936	628	0	628	Archaeplastida	Rhodophyta	Rhodophyta	Florideophyceae	Acrochaetiales	Acrochaetiaceae	Acrochaetium	Acrochaetium catenulatum	0	0	0	0	0	0	0	0	0	0	0	0	0	0	0	0	0	0	0	0	0	0	0	0	0	0	0	0	0	0	0	0	0	0	24
MBPK_002603338	species	Acrochaetium humile	1	107	0	107	Archaeplastida	Rhodophyta	Rhodophyta	Florideophyceae	Acrochaetiales	Acrochaetiaceae	Acrochaetium	Acrochaetium humile	0	0	0	0	0	0	0	0	0	0	0	0	0	0	0	0	0	0	0	0	0	0	0	0	0	0	0	0	0	0	0	0	0	0	1
MBPK_001217370	species	Acrochaetium secundatum	0.9936	771	35	736	Archaeplastida	Rhodophyta	Rhodophyta	Florideophyceae	Acrochaetiales	Acrochaetiaceae	Acrochaetium	Acrochaetium secundatum	2	6	2	5	7	3	0	0	0	8	0	2	0	0	0	0	0	0	0	0	0	0	0	0	0	0	0	0	0	0	0	0	0	0	32
MBPK_000980915	species	Acrochaetium sp.1NL.BOLD_AAY8175	0.9553	45	1	44	Archaeplastida	Rhodophyta	Rhodophyta	Florideophyceae	Acrochaetiales	Acrochaetiaceae	Acrochaetium	Acrochaetium sp.1NL.BOLD_AAY8175	0	0	1	0	0	0	0	0	0	0	0	0	0	0	0	0	0	0	0	0	0	0	0	0	0	0	0	0	0	0	0	0	0	0	9
MBPK_000143577	species	Asparagopsis armata	0.9968	101891	0	101891	Archaeplastida	Rhodophyta	Rhodophyta	Florideophyceae	Bonnemaisoniales	Bonnemaisoniaceae	Asparagopsis	Asparagopsis armata	0	0	0	0	0	0	0	0	0	0	0	0	0	0	0	0	0	0	0	0	0	0	0	0	0	0	0	0	0	0	0	0	0	0	913
MBPK_001232309	species	Asparagopsis taxiformis	1	5986	5970	16	Archaeplastida	Rhodophyta	Rhodophyta	Florideophyceae	Bonnemaisoniales	Bonnemaisoniaceae	Asparagopsis	Asparagopsis taxiformis	199	179	246	677	55	107	1002	123	66	756	427	81	432	160	1082	74	90	0	0	34	21	65	33	0	47	0	0	0	0	0	0	0	8	6	0
MBPK_000255862	species	Bonnemaisonia asparagoides	1	2455	9	2446	Archaeplastida	Rhodophyta	Rhodophyta	Florideophyceae	Bonnemaisoniales	Bonnemaisoniaceae	Bonnemaisonia	Bonnemaisonia asparagoides	0	0	0	0	0	0	0	0	0	0	0	0	0	0	0	0	0	0	0	0	0	0	0	0	0	0	0	0	0	9	0	0	0	0	0
MBPK_000107599	species	Bonnemaisonia hamifera	1	7070	0	7070	Archaeplastida	Rhodophyta	Rhodophyta	Florideophyceae	Bonnemaisoniales	Bonnemaisoniaceae	Bonnemaisonia	Bonnemaisonia hamifera	0	0	0	0	0	0	0	0	0	0	0	0	0	0	0	0	0	0	0	0	0	0	0	0	0	0	0	0	0	0	0	0	0	0	0
MBPK_000710002	species	Atractophora hypnoides	0.9904	352	0	352	Archaeplastida	Rhodophyta	Rhodophyta	Florideophyceae	Bonnemaisoniales	Naccariaceae	Atractophora	Atractophora hypnoides	0	0	0	0	0	0	0	0	0	0	0	0	0	0	0	0	0	0	0	0	0	0	0	0	0	0	0	0	0	0	0	0	0	0	0
MBPK_000075361	species	Naccaria wiggii	1	57	0	57	Archaeplastida	Rhodophyta	Rhodophyta	Florideophyceae	Bonnemaisoniales	Naccariaceae	Naccaria	Naccaria wiggii	0	0	0	0	0	0	0	0	0	0	0	0	0	0	0	0	0	0	0	0	0	0	0	0	0	0	0	0	0	0	0	0	0	0	0
MBPK_000482291	species	Callithamnion sp.PrivateBOLD	0.9968	76	4	72	Archaeplastida	Rhodophyta	Rhodophyta	Florideophyceae	Ceramiales	Callithamniaceae	Callithamnion	Callithamnion sp.PrivateBOLD	0	0	0	0	0	0	0	0	0	0	0	0	0	0	0	0	0	0	0	0	4	0	0	0	0	0	0	0	0	0	0	0	0	0	7
MBPK_001160555	species	Antithamnion cruciatum	0.9681	275	2	273	Archaeplastida	Rhodophyta	Rhodophyta	Florideophyceae	Ceramiales	Ceramiaceae	Antithamnion	Antithamnion cruciatum	0	0	0	0	0	0	0	0	0	0	0	0	0	1	0	0	0	0	0	0	0	0	0	0	0	0	0	0	0	0	1	0	0	0	2
MBPK_000810791	species	Antithamnion sp.	0.9299	1031	87	944	Archaeplastida	Rhodophyta	Rhodophyta	Florideophyceae	Ceramiales	Ceramiaceae	Antithamnion	Antithamnion sp.	0	1	0	0	2	0	0	0	0	0	0	0	0	0	5	0	25	1	9	0	0	0	0	6	0	31	0	0	4	0	0	2	0	1	0
MBPK_002852459	species	Ceramium ciliatum	0.9968	25107	0	25107	Archaeplastida	Rhodophyta	Rhodophyta	Florideophyceae	Ceramiales	Ceramiaceae	Ceramium	Ceramium ciliatum	0	0	0	0	0	0	0	0	0	0	0	0	0	0	0	0	0	0	0	0	0	0	0	0	0	0	0	0	0	0	0	0	0	0	252
MBPK_000061897	species	Ceramium echionotum	0.9968	701	0	701	Archaeplastida	Rhodophyta	Rhodophyta	Florideophyceae	Ceramiales	Ceramiaceae	Ceramium	Ceramium echionotum	0	0	0	0	0	0	0	0	0	0	0	0	0	0	0	0	0	0	0	0	0	0	0	0	0	0	0	0	0	0	0	0	0	0	9
MBPK_000118678	species	Ceramium secundatum	0.9936	121	0	121	Archaeplastida	Rhodophyta	Rhodophyta	Florideophyceae	Ceramiales	Ceramiaceae	Ceramium	Ceramium secundatum	0	0	0	0	0	0	0	0	0	0	0	0	0	0	0	0	0	0	0	0	0	0	0	0	0	0	0	0	0	0	0	0	0	0	0
MBPK_000311329	species	Ceramium sp.MAR3	0.9968	201	0	201	Archaeplastida	Rhodophyta	Rhodophyta	Florideophyceae	Ceramiales	Ceramiaceae	Ceramium	Ceramium sp.MAR3	0	0	0	0	0	0	0	0	0	0	0	0	0	0	0	0	0	0	0	0	0	0	0	0	0	0	0	0	0	0	0	0	0	0	9
MBPK_000060196	species	Euptilota fergusonii	0.9553	635	168	467	Archaeplastida	Rhodophyta	Rhodophyta	Florideophyceae	Ceramiales	Ceramiaceae	Euptilota	Euptilota fergusonii	0	0	0	0	0	0	0	7	1	0	7	0	0	0	0	1	5	0	0	8	6	4	7	15	2	9	5	0	23	35	14	5	10	4	5
MBPK_000165448	species	Gayliella flaccida	0.9841	18955	0	18955	Archaeplastida	Rhodophyta	Rhodophyta	Florideophyceae	Ceramiales	Ceramiaceae	Gayliella	Gayliella flaccida	0	0	0	0	0	0	0	0	0	0	0	0	0	0	0	0	0	0	0	0	0	0	0	0	0	0	0	0	0	0	0	0	0	0	33
MBPK_000375390	species	Pterothamnion plumula	0.9968	4933	0	4933	Archaeplastida	Rhodophyta	Rhodophyta	Florideophyceae	Ceramiales	Ceramiaceae	Pterothamnion	Pterothamnion plumula	0	0	0	0	0	0	0	0	0	0	0	0	0	0	0	0	0	0	0	0	0	0	0	0	0	0	0	0	0	0	0	0	0	0	0
MBPK_001597729	species	Sphondylothamnion multifidum	0.9968	422	28	394	Archaeplastida	Rhodophyta	Rhodophyta	Florideophyceae	Ceramiales	Ceramiaceae	Sphondylothamnion	Sphondylothamnion multifidum	0	0	0	0	0	0	0	0	0	0	0	0	0	0	0	0	0	0	2	0	6	11	0	0	4	0	0	0	0	3	2	0	0	0	0
MBPK_000891242	family	Ceramiaceae	0.8762	474	0	474	Archaeplastida	Rhodophyta	Rhodophyta	Florideophyceae	Ceramiales	Ceramiaceae			0	0	0	0	0	0	0	0	0	0	0	0	0	0	0	0	0	0	0	0	0	0	0	0	0	0	0	0	0	0	0	0	0	0	0
MBPK_000221461	species	Dasya clavigera	0.9936	3335	3335	0	Archaeplastida	Rhodophyta	Rhodophyta	Florideophyceae	Ceramiales	Dasyaceae	Dasya	Dasya clavigera	11	0	0	545	0	0	306	0	0	0	17	0	59	31	0	14	1351	0	26	178	50	177	479	47	44	0	0	0	0	0	0	0	0	0	0
MBPK_000976836	species	Dasya sessilis	0.9617	4054	4049	5	Archaeplastida	Rhodophyta	Rhodophyta	Florideophyceae	Ceramiales	Dasyaceae	Dasya	Dasya sessilis	120	215	120	439	73	12	1362	210	7	63	125	20	39	23	1082	8	0	0	10	0	0	100	0	0	21	0	0	0	0	0	0	0	0	0	0
MBPK_000081839	species	Dasya tenuous	1	25487	217	25270	Archaeplastida	Rhodophyta	Rhodophyta	Florideophyceae	Ceramiales	Dasyaceae	Dasya	Dasya tenuous	11	0	0	29	0	0	0	0	0	0	158	0	19	0	0	0	0	0	0	0	0	0	0	0	0	0	0	0	0	0	0	0	0	0	297
MBPK_000014310	genus	Dasya	0.9201	25809	0	25809	Archaeplastida	Rhodophyta	Rhodophyta	Florideophyceae	Ceramiales	Dasyaceae	Dasya		0	0	0	0	0	0	0	0	0	0	0	0	0	0	0	0	0	0	0	0	0	0	0	0	0	0	0	0	0	0	0	0	0	0	432
MBPK_000763462	genus	Dasya	0.9169	4662	0	4662	Archaeplastida	Rhodophyta	Rhodophyta	Florideophyceae	Ceramiales	Dasyaceae	Dasya		0	0	0	0	0	0	0	0	0	0	0	0	0	0	0	0	0	0	0	0	0	0	0	0	0	0	0	0	0	0	0	0	0	0	33
MBPK_003548990	genus	Dasya	0.9169	1630	0	1630	Archaeplastida	Rhodophyta	Rhodophyta	Florideophyceae	Ceramiales	Dasyaceae	Dasya		0	0	0	0	0	0	0	0	0	0	0	0	0	0	0	0	0	0	0	0	0	0	0	0	0	0	0	0	0	0	0	0	0	0	29
MBPK_000080594	genus	Dasya	0.9169	546	0	546	Archaeplastida	Rhodophyta	Rhodophyta	Florideophyceae	Ceramiales	Dasyaceae	Dasya		0	0	0	0	0	0	0	0	0	0	0	0	0	0	0	0	0	0	0	0	0	0	0	0	0	0	0	0	0	0	0	0	0	0	3
MBPK_000001042	genus	Dasya	0.9094	766	248	518	Archaeplastida	Rhodophyta	Rhodophyta	Florideophyceae	Ceramiales	Dasyaceae	Dasya		0	0	0	0	0	0	0	0	0	0	221	0	27	0	0	0	0	0	0	0	0	0	0	0	0	0	0	0	0	0	0	0	0	0	0
MBPK_000653569	genus	Dasya	0.9085	438	16	422	Archaeplastida	Rhodophyta	Rhodophyta	Florideophyceae	Ceramiales	Dasyaceae	Dasya		0	0	0	0	0	0	0	0	0	0	13	0	3	0	0	0	0	0	0	0	0	0	0	0	0	0	0	0	0	0	0	0	0	0	4
MBPK_001790156	genus	Dasya	0.9073	226	115	111	Archaeplastida	Rhodophyta	Rhodophyta	Florideophyceae	Ceramiales	Dasyaceae	Dasya		0	0	0	0	0	0	0	0	0	0	0	0	0	0	0	0	11	0	13	19	28	29	0	10	3	2	0	0	0	0	0	0	0	0	0
MBPK_000230695	genus	Dasya	0.9029	207	207	0	Archaeplastida	Rhodophyta	Rhodophyta	Florideophyceae	Ceramiales	Dasyaceae	Dasya		0	0	0	0	0	0	0	0	0	0	0	0	0	0	0	0	0	0	10	0	0	36	0	0	10	38	23	46	9	24	7	2	2	0	0
MBPK_002509512	genus	Dasya	0.8924	186	34	152	Archaeplastida	Rhodophyta	Rhodophyta	Florideophyceae	Ceramiales	Dasyaceae	Dasya		0	0	0	0	0	0	0	0	0	0	0	0	0	0	0	0	0	0	2	0	0	0	0	0	0	5	8	12	3	3	1	0	0	0	0
MBPK_000167940	genus	Dasya	0.8924	62	62	0	Archaeplastida	Rhodophyta	Rhodophyta	Florideophyceae	Ceramiales	Dasyaceae	Dasya		0	0	0	0	0	0	0	0	0	0	0	0	0	0	0	0	0	0	37	5	1	13	0	0	4	0	0	0	0	0	2	0	0	0	0
MBPK_001793654	genus	Dasya	0.8921	10	7	3	Archaeplastida	Rhodophyta	Rhodophyta	Florideophyceae	Ceramiales	Dasyaceae	Dasya		0	0	0	0	0	0	0	0	0	0	0	0	0	0	0	0	0	0	0	0	0	1	0	0	0	2	0	2	0	0	2	0	0	0	0
MBPK_000046935	species	Heterosiphonia japonica	1	232	0	232	Archaeplastida	Rhodophyta	Rhodophyta	Florideophyceae	Ceramiales	Dasyaceae	Heterosiphonia	Heterosiphonia japonica	0	0	0	0	0	0	0	0	0	0	0	0	0	0	0	0	0	0	0	0	0	0	0	0	0	0	0	0	0	0	0	0	0	0	0
MBPK_000134734	species	Heterosiphonia plumosa	1	296	0	296	Archaeplastida	Rhodophyta	Rhodophyta	Florideophyceae	Ceramiales	Dasyaceae	Heterosiphonia	Heterosiphonia plumosa	0	0	0	0	0	0	0	0	0	0	0	0	0	0	0	0	0	0	0	0	0	0	0	0	0	0	0	0	0	0	0	0	0	0	0
MBPK_001682219	species	Rhodoptilum plumosum	0.9498	2891	2875	16	Archaeplastida	Rhodophyta	Rhodophyta	Florideophyceae	Ceramiales	Dasyaceae	Rhodoptilum	Rhodoptilum plumosum	0	0	0	0	0	0	0	0	0	0	0	0	0	0	0	0	147	0	0	2553	0	0	170	0	0	0	0	0	3	0	0	0	0	2	0
MBPK_003538568	family	Dasyaceae	0.9076	169	169	0	Archaeplastida	Rhodophyta	Rhodophyta	Florideophyceae	Ceramiales	Dasyaceae			0	0	0	0	0	0	0	0	0	0	0	0	0	0	0	23	100	0	0	24	0	0	0	0	0	0	0	0	13	0	0	9	0	0	0
MBPK_000517688	family	Dasyaceae	0.9048	1134	17	1117	Archaeplastida	Rhodophyta	Rhodophyta	Florideophyceae	Ceramiales	Dasyaceae			0	0	0	0	0	0	0	0	0	0	17	0	0	0	0	0	0	0	0	0	0	0	0	0	0	0	0	0	0	0	0	0	0	0	17
MBPK_000771019	family	Dasyaceae	0.9048	199	197	2	Archaeplastida	Rhodophyta	Rhodophyta	Florideophyceae	Ceramiales	Dasyaceae			0	0	0	0	0	0	0	0	0	0	0	0	0	0	0	0	0	0	20	0	0	167	0	0	10	0	0	0	0	0	0	0	0	0	0
MBPK_000987607	family	Dasyaceae	0.9045	172	2	170	Archaeplastida	Rhodophyta	Rhodophyta	Florideophyceae	Ceramiales	Dasyaceae			0	0	0	0	0	0	0	0	0	0	1	0	0	1	0	0	0	0	0	0	0	0	0	0	0	0	0	0	0	0	0	0	0	0	3
MBPK_003262049	family	Dasyaceae	0.9045	39	39	0	Archaeplastida	Rhodophyta	Rhodophyta	Florideophyceae	Ceramiales	Dasyaceae			0	0	0	0	0	0	0	0	0	0	0	0	0	0	0	0	0	0	3	0	0	34	0	0	2	0	0	0	0	0	0	0	0	0	0
MBPK_003103565	family	Dasyaceae	0.9016	94	3	91	Archaeplastida	Rhodophyta	Rhodophyta	Florideophyceae	Ceramiales	Dasyaceae			2	0	0	1	0	0	0	0	0	0	0	0	0	0	0	0	0	0	0	0	0	0	0	0	0	0	0	0	0	0	0	0	0	0	0
MBPK_003806353	family	Dasyaceae	0.9016	84	2	82	Archaeplastida	Rhodophyta	Rhodophyta	Florideophyceae	Ceramiales	Dasyaceae			0	0	0	0	0	0	1	0	0	0	1	0	0	0	0	0	0	0	0	0	0	0	0	0	0	0	0	0	0	0	0	0	0	0	0
MBPK_000305819	family	Dasyaceae	0.8984	574	574	0	Archaeplastida	Rhodophyta	Rhodophyta	Florideophyceae	Ceramiales	Dasyaceae			5	75	28	73	19	2	18	8	7	0	26	11	4	4	289	0	4	0	0	1	0	0	0	0	0	0	0	0	0	0	0	0	0	0	0
MBPK_000355497	family	Dasyaceae	0.8978	71	71	0	Archaeplastida	Rhodophyta	Rhodophyta	Florideophyceae	Ceramiales	Dasyaceae			1	3	5	11	2	5	12	2	3	0	20	0	0	3	2	0	1	0	0	0	0	1	0	0	0	0	0	0	0	0	0	0	0	0	0
MBPK_000959033	family	Dasyaceae	0.8978	23	23	0	Archaeplastida	Rhodophyta	Rhodophyta	Florideophyceae	Ceramiales	Dasyaceae			0	2	0	14	1	1	0	2	0	0	1	0	0	0	1	0	0	0	0	0	0	0	1	0	0	0	0	0	0	0	0	0	0	0	0
MBPK_000609701	family	Dasyaceae	0.8956	92	92	0	Archaeplastida	Rhodophyta	Rhodophyta	Florideophyceae	Ceramiales	Dasyaceae			0	11	8	8	3	0	0	0	0	3	7	2	0	0	49	0	0	0	0	0	0	0	0	1	0	0	0	0	0	0	0	0	0	0	0
MBPK_002275215	family	Dasyaceae	0.8946	3749	3749	0	Archaeplastida	Rhodophyta	Rhodophyta	Florideophyceae	Ceramiales	Dasyaceae			72	167	81	982	74	103	779	139	63	0	792	17	8	114	358	0	0	0	0	0	0	0	0	0	0	0	0	0	0	0	0	0	0	0	0
MBPK_001706715	family	Dasyaceae	0.8946	515	515	0	Archaeplastida	Rhodophyta	Rhodophyta	Florideophyceae	Ceramiales	Dasyaceae			9	25	11	141	10	18	101	15	5	0	118	3	0	14	45	0	0	0	0	0	0	0	0	0	0	0	0	0	0	0	0	0	0	0	0
MBPK_000197480	family	Dasyaceae	0.8946	129	124	5	Archaeplastida	Rhodophyta	Rhodophyta	Florideophyceae	Ceramiales	Dasyaceae			1	3	4	32	1	4	22	4	2	0	37	1	0	3	10	0	0	0	0	0	0	0	0	0	0	0	0	0	0	0	0	0	0	0	1
MBPK_002496414	family	Dasyaceae	0.8946	49	49	0	Archaeplastida	Rhodophyta	Rhodophyta	Florideophyceae	Ceramiales	Dasyaceae			4	1	0	7	2	1	7	1	1	0	15	2	0	0	4	0	0	0	1	0	0	3	0	0	0	0	0	0	0	0	0	0	0	0	0
MBPK_000978287	family	Dasyaceae	0.8946	44	37	7	Archaeplastida	Rhodophyta	Rhodophyta	Florideophyceae	Ceramiales	Dasyaceae			1	2	0	12	0	0	14	0	0	0	4	1	0	0	3	0	0	0	0	0	0	0	0	0	0	0	0	0	0	0	0	0	0	0	0
MBPK_003084632	species	Apoglossum ruscifolium	0.9904	176	150	26	Archaeplastida	Rhodophyta	Rhodophyta	Florideophyceae	Ceramiales	Delesseriaceae	Apoglossum	Apoglossum ruscifolium	0	0	0	0	0	0	0	0	0	0	0	0	0	0	0	0	67	6	40	7	7	11	0	3	0	9	0	0	0	0	0	0	0	0	6
MBPK_000817264	species	Cryptopleura ramosa	0.9968	6923	49	6874	Archaeplastida	Rhodophyta	Rhodophyta	Florideophyceae	Ceramiales	Delesseriaceae	Cryptopleura	Cryptopleura ramosa	0	0	0	0	0	0	0	0	0	0	0	0	0	0	0	0	49	0	0	0	0	0	0	0	0	0	0	0	0	0	0	0	0	0	26
MBPK_003319977	species	Hypoglossum hypoglossoides	0.9968	5708	730	4978	Archaeplastida	Rhodophyta	Rhodophyta	Florideophyceae	Ceramiales	Delesseriaceae	Hypoglossum	Hypoglossum hypoglossoides	0	0	0	0	0	0	0	0	0	0	0	0	0	0	0	0	133	13	230	75	125	154	0	0	0	0	0	0	0	0	0	0	0	0	0
MBPK_000039270	species	Hypoglossum hypoglossoides sp.MAR2	1	1583	0	1583	Archaeplastida	Rhodophyta	Rhodophyta	Florideophyceae	Ceramiales	Delesseriaceae	Hypoglossum	Hypoglossum hypoglossoides sp.MAR2	0	0	0	0	0	0	0	0	0	0	0	0	0	0	0	0	0	0	0	0	0	0	0	0	0	0	0	0	0	0	0	0	0	0	10
MBPK_000006579	species	Hypoglossum hypoglossoides sp.MAR3	0.9968	553	0	553	Archaeplastida	Rhodophyta	Rhodophyta	Florideophyceae	Ceramiales	Delesseriaceae	Hypoglossum	Hypoglossum hypoglossoides sp.MAR3	0	0	0	0	0	0	0	0	0	0	0	0	0	0	0	0	0	0	0	0	0	0	0	0	0	0	0	0	0	0	0	0	0	0	0
MBPK_003954283	species	Nitophyllum punctatum	0.965	32	31	1	Archaeplastida	Rhodophyta	Rhodophyta	Florideophyceae	Ceramiales	Delesseriaceae	Nitophyllum	Nitophyllum punctatum	0	0	0	0	0	0	0	0	0	0	0	0	0	0	0	0	0	2	0	0	14	12	0	3	0	0	0	0	0	0	0	0	0	0	0
MBPK_000063979	species	Polyneura sp.BOLD_ACM6786	1	6805	4182	2623	Archaeplastida	Rhodophyta	Rhodophyta	Florideophyceae	Ceramiales	Delesseriaceae	Polyneura	Polyneura sp.BOLD_ACM6786	0	0	0	0	0	0	0	0	0	0	0	0	0	0	0	0	1775	23	97	324	636	601	0	0	27	49	0	418	196	0	15	21	0	0	0
MBPK_002075761	species	Schizoseris sp.BOLD_AAU8174	0.9968	855	741	114	Archaeplastida	Rhodophyta	Rhodophyta	Florideophyceae	Ceramiales	Delesseriaceae	Schizoseris	Schizoseris sp.BOLD_AAU8174	0	0	0	0	0	0	0	0	0	0	0	0	0	0	0	0	34	1	0	115	11	10	6	0	0	214	0	15	286	45	3	1	0	0	0
MBPK_000841101	species	Schizoseris sp.MAR2_BOLD_ACM6930	0.9494	2132	0	2132	Archaeplastida	Rhodophyta	Rhodophyta	Florideophyceae	Ceramiales	Delesseriaceae	Schizoseris	Schizoseris sp.MAR2_BOLD_ACM6930	0	0	0	0	0	0	0	0	0	0	0	0	0	0	0	0	0	0	0	0	0	0	0	0	0	0	0	0	0	0	0	0	0	0	0
MBPK_000945988	family	Delesseriaceae	0.858	567	565	2	Archaeplastida	Rhodophyta	Rhodophyta	Florideophyceae	Ceramiales	Delesseriaceae			0	0	0	0	0	0	0	0	0	0	0	0	0	0	0	0	0	2	64	0	66	385	0	11	37	0	0	0	0	0	0	0	0	0	0
MBPK_000049286	species	Boergeseniella fruticulosa	0.9936	6345	0	6345	Archaeplastida	Rhodophyta	Rhodophyta	Florideophyceae	Ceramiales	Rhodomelaceae	Boergeseniella	Boergeseniella fruticulosa	0	0	0	0	0	0	0	0	0	0	0	0	0	0	0	0	0	0	0	0	0	0	0	0	0	0	0	0	0	0	0	0	0	0	2777
MBPK_000046701	species	Boergeseniella thuyoides	0.9968	772	11	761	Archaeplastida	Rhodophyta	Rhodophyta	Florideophyceae	Ceramiales	Rhodomelaceae	Boergeseniella	Boergeseniella thuyoides	1	0	0	0	0	0	0	0	0	0	0	0	3	0	0	0	7	0	0	0	0	0	0	0	0	0	0	0	0	0	0	0	0	0	526
MBPK_000244781	species	Chondria coerulescens	0.9968	376	0	376	Archaeplastida	Rhodophyta	Rhodophyta	Florideophyceae	Ceramiales	Rhodomelaceae	Chondria	Chondria coerulescens	0	0	0	0	0	0	0	0	0	0	0	0	0	0	0	0	0	0	0	0	0	0	0	0	0	0	0	0	0	0	0	0	0	0	0
MBPK_000036220	species	Chondria dasyphylla	0.9968	902	0	902	Archaeplastida	Rhodophyta	Rhodophyta	Florideophyceae	Ceramiales	Rhodomelaceae	Chondria	Chondria dasyphylla	0	0	0	0	0	0	0	0	0	0	0	0	0	0	0	0	0	0	0	0	0	0	0	0	0	0	0	0	0	0	0	0	0	0	0
MBPK_000079530	species	Herposiphonia cf. secunda	0.9968	8260	0	8260	Archaeplastida	Rhodophyta	Rhodophyta	Florideophyceae	Ceramiales	Rhodomelaceae	Herposiphonia	Herposiphonia cf. secunda	0	0	0	0	0	0	0	0	0	0	0	0	0	0	0	0	0	0	0	0	0	0	0	0	0	0	0	0	0	0	0	0	0	0	0
MBPK_001959971	forma	Herposiphonia secunda f. tenella	0.9968	376	0	376	Archaeplastida	Rhodophyta	Rhodophyta	Florideophyceae	Ceramiales	Rhodomelaceae	Herposiphonia	Herposiphonia secunda	0	0	0	0	0	0	0	0	0	0	0	0	0	0	0	0	0	0	0	0	0	0	0	0	0	0	0	0	0	0	0	0	0	0	8
MBPK_002491539	species	Laurencia obtusa	0.9968	144	144	0	Archaeplastida	Rhodophyta	Rhodophyta	Florideophyceae	Ceramiales	Rhodomelaceae	Laurencia	Laurencia obtusa	0	0	0	0	0	0	3	0	0	5	3	0	32	9	0	0	5	0	2	3	0	24	11	0	0	0	0	0	0	47	0	0	0	0	0
MBPK_000101998	species	Laurencia pyramidalis	0.9968	5544	0	5544	Archaeplastida	Rhodophyta	Rhodophyta	Florideophyceae	Ceramiales	Rhodomelaceae	Laurencia	Laurencia pyramidalis	0	0	0	0	0	0	0	0	0	0	0	0	0	0	0	0	0	0	0	0	0	0	0	0	0	0	0	0	0	0	0	0	0	0	378
MBPK_000344353	genus	Laurencia	0.8734	921	918	3	Archaeplastida	Rhodophyta	Rhodophyta	Florideophyceae	Ceramiales	Rhodomelaceae	Laurencia		23	0	0	104	0	0	279	0	0	18	277	3	28	22	129	25	10	0	0	0	0	0	0	0	0	0	0	0	0	0	0	0	0	0	0
MBPK_003311795	species	Laurenciella marilzae	0.9903	48	45	3	Archaeplastida	Rhodophyta	Rhodophyta	Florideophyceae	Ceramiales	Rhodomelaceae	Laurenciella	Laurenciella marilzae	0	0	0	2	0	0	4	0	0	0	10	0	27	1	0	1	0	0	0	0	0	0	0	0	0	0	0	0	0	0	0	0	0	0	0
MBPK_001741686	species	Lophocladia sp.PrivateBOLD	0.9055	265477	264467	1010	Archaeplastida	Rhodophyta	Rhodophyta	Florideophyceae	Ceramiales	Rhodomelaceae	Lophocladia	Lophocladia sp.PrivateBOLD	5587	26164	27321	31211	35942	12298	35384	28593	5559	941	31198	694	0	4251	2132	920	6000	0	876	2395	0	5544	0	0	0	0	0	0	566	891	0	0	0	0	0
MBPK_000262400	species	Neosiphonia harveyi	1	3187	0	3187	Archaeplastida	Rhodophyta	Rhodophyta	Florideophyceae	Ceramiales	Rhodomelaceae	Neosiphonia	Neosiphonia harveyi	0	0	0	0	0	0	0	0	0	0	0	0	0	0	0	0	0	0	0	0	0	0	0	0	0	0	0	0	0	0	0	0	0	0	37
MBPK_000148055	species	Ophidocladus simpliciusculus	0.9968	8584	4732	3852	Archaeplastida	Rhodophyta	Rhodophyta	Florideophyceae	Ceramiales	Rhodomelaceae	Ophidocladus	Ophidocladus simpliciusculus	41	59	63	58	41	43	54	25	10	223	46	43	89	16	198	0	461	9	79	578	302	1508	143	305	240	50	0	10	23	0	0	8	0	7	37
MBPK_000950574	species	Osmundaria obtusiloba	0.9175	2354	2354	0	Archaeplastida	Rhodophyta	Rhodophyta	Florideophyceae	Ceramiales	Rhodomelaceae	Osmundaria	Osmundaria obtusiloba	0	0	0	0	0	0	0	0	0	0	0	0	0	0	0	0	0	0	0	0	0	0	0	0	0	2354	0	0	0	0	0	0	0	0	0
MBPK_000044630	species	Osmundea pinnatifida	1	1912	0	1912	Archaeplastida	Rhodophyta	Rhodophyta	Florideophyceae	Ceramiales	Rhodomelaceae	Osmundea	Osmundea pinnatifida	0	0	0	0	0	0	0	0	0	0	0	0	0	0	0	0	0	0	0	0	0	0	0	0	0	0	0	0	0	0	0	0	0	0	19
MBPK_000147200	species	Osmundea ramosissima	0.9964	8939	0	8939	Archaeplastida	Rhodophyta	Rhodophyta	Florideophyceae	Ceramiales	Rhodomelaceae	Osmundea	Osmundea ramosissima	0	0	0	0	0	0	0	0	0	0	0	0	0	0	0	0	0	0	0	0	0	0	0	0	0	0	0	0	0	0	0	0	0	0	164
MBPK_000086905	species	Osmundea truncata	0.9618	135	3	132	Archaeplastida	Rhodophyta	Rhodophyta	Florideophyceae	Ceramiales	Rhodomelaceae	Osmundea	Osmundea truncata	0	0	0	0	0	0	0	0	0	0	0	0	0	0	0	0	0	0	0	3	0	0	0	0	0	0	0	0	0	0	0	0	0	0	0
MBPK_001344049	species	Polysiphonia atlantica	0.9904	29	0	29	Archaeplastida	Rhodophyta	Rhodophyta	Florideophyceae	Ceramiales	Rhodomelaceae	Polysiphonia	Polysiphonia atlantica	0	0	0	0	0	0	0	0	0	0	0	0	0	0	0	0	0	0	0	0	0	0	0	0	0	0	0	0	0	0	0	0	0	0	0
MBPK_001197132	species	Polysiphonia brodiei	1	1116	0	1116	Archaeplastida	Rhodophyta	Rhodophyta	Florideophyceae	Ceramiales	Rhodomelaceae	Polysiphonia	Polysiphonia brodiei	0	0	0	0	0	0	0	0	0	0	0	0	0	0	0	0	0	0	0	0	0	0	0	0	0	0	0	0	0	0	0	0	0	0	14
MBPK_000369077	species	Polysiphonia pacifica	0.9521	493	314	179	Archaeplastida	Rhodophyta	Rhodophyta	Florideophyceae	Ceramiales	Rhodomelaceae	Polysiphonia	Polysiphonia pacifica	3	4	1	13	0	0	6	0	0	20	128	5	20	19	74	8	0	2	0	4	4	0	0	0	2	0	0	0	1	0	0	0	0	0	0
MBPK_000017952	species	Polysiphonia polyspora	1	274	0	274	Archaeplastida	Rhodophyta	Rhodophyta	Florideophyceae	Ceramiales	Rhodomelaceae	Polysiphonia	Polysiphonia polyspora	0	0	0	0	0	0	0	0	0	0	0	0	0	0	0	0	0	0	0	0	0	0	0	0	0	0	0	0	0	0	0	0	0	0	0
MBPK_000271422	species	Polysiphonia schneideri	0.9773	1830	1826	4	Archaeplastida	Rhodophyta	Rhodophyta	Florideophyceae	Ceramiales	Rhodomelaceae	Polysiphonia	Polysiphonia schneideri	0	0	4	0	0	0	0	0	0	0	0	0	0	0	0	0	625	15	71	355	33	52	322	212	137	0	0	0	0	0	0	0	0	0	0
MBPK_000064096	species	Polysiphonia stricta	1	292	0	292	Archaeplastida	Rhodophyta	Rhodophyta	Florideophyceae	Ceramiales	Rhodomelaceae	Polysiphonia	Polysiphonia stricta	0	0	0	0	0	0	0	0	0	0	0	0	0	0	0	0	0	0	0	0	0	0	0	0	0	0	0	0	0	0	0	0	0	0	0
MBPK_000413377	species	Pterosiphonia parasitica	1	58	0	58	Archaeplastida	Rhodophyta	Rhodophyta	Florideophyceae	Ceramiales	Rhodomelaceae	Pterosiphonia	Pterosiphonia parasitica	0	0	0	0	0	0	0	0	0	0	0	0	0	0	0	0	0	0	0	0	0	0	0	0	0	0	0	0	0	0	0	0	0	0	0
MBPK_000117139	species	Streblocladia collabens	1	451	265	186	Archaeplastida	Rhodophyta	Rhodophyta	Florideophyceae	Ceramiales	Rhodomelaceae	Streblocladia	Streblocladia collabens	17	0	0	9	0	0	28	7	0	100	28	2	57	4	10	3	0	0	0	0	0	0	0	0	0	0	0	0	0	0	0	0	0	0	3
MBPK_000015089	species	Womersleyella setacea	1	240	240	0	Archaeplastida	Rhodophyta	Rhodophyta	Florideophyceae	Ceramiales	Rhodomelaceae	Womersleyella	Womersleyella setacea	0	0	0	0	0	0	0	0	0	0	0	0	0	0	0	0	74	4	53	4	8	70	9	5	11	0	0	0	0	0	0	0	2	0	0
MBPK_002719271	family	Rhodomelaceae	0.9241	319	0	319	Archaeplastida	Rhodophyta	Rhodophyta	Florideophyceae	Ceramiales	Rhodomelaceae			0	0	0	0	0	0	0	0	0	0	0	0	0	0	0	0	0	0	0	0	0	0	0	0	0	0	0	0	0	0	0	0	0	0	0
MBPK_000053969	family	Rhodomelaceae	0.8952	217	217	0	Archaeplastida	Rhodophyta	Rhodophyta	Florideophyceae	Ceramiales	Rhodomelaceae			0	0	0	0	0	0	0	0	0	0	194	0	10	9	0	1	0	0	0	0	3	0	0	0	0	0	0	0	0	0	0	0	0	0	0
MBPK_003608732	species	Dasythamniella sp.4Aus	0.9903	141	0	141	Archaeplastida	Rhodophyta	Rhodophyta	Florideophyceae	Ceramiales	Wrangeliaceae	Dasythamniella	Dasythamniella sp.4Aus	0	0	0	0	0	0	0	0	0	0	0	0	0	0	0	0	0	0	0	0	0	0	0	0	0	0	0	0	0	0	0	0	0	0	0
MBPK_000337328	species	Ptilothamnion sphaericum	0.9936	227	177	50	Archaeplastida	Rhodophyta	Rhodophyta	Florideophyceae	Ceramiales	Wrangeliaceae	Ptilothamnion	Ptilothamnion sphaericum	0	0	0	0	0	0	0	0	0	0	0	0	0	0	22	0	4	0	3	3	7	24	0	4	0	47	2	11	8	18	3	17	3	1	0
MBPK_002654963	species	Spermothamnion cymosum	0.9904	52	0	52	Archaeplastida	Rhodophyta	Rhodophyta	Florideophyceae	Ceramiales	Wrangeliaceae	Spermothamnion	Spermothamnion cymosum	0	0	0	0	0	0	0	0	0	0	0	0	0	0	0	0	0	0	0	0	0	0	0	0	0	0	0	0	0	0	0	0	0	0	0
MBPK_000655291	species	Spermothamnion repens	1	259	36	223	Archaeplastida	Rhodophyta	Rhodophyta	Florideophyceae	Ceramiales	Wrangeliaceae	Spermothamnion	Spermothamnion repens	0	0	0	1	0	1	0	0	1	2	18	0	7	4	0	1	0	0	1	0	0	0	0	0	0	0	0	0	0	0	0	0	0	0	0
MBPK_003170233	family	Wrangeliaceae	0.9175	1252	0	1252	Archaeplastida	Rhodophyta	Rhodophyta	Florideophyceae	Ceramiales	Wrangeliaceae			0	0	0	0	0	0	0	0	0	0	0	0	0	0	0	0	0	0	0	0	0	0	0	0	0	0	0	0	0	0	0	0	0	0	25
MBPK_000228429	family	Wrangeliaceae	0.914	637	8	629	Archaeplastida	Rhodophyta	Rhodophyta	Florideophyceae	Ceramiales	Wrangeliaceae			0	0	0	0	0	0	0	0	0	0	0	0	0	0	0	0	0	0	0	0	0	8	0	0	0	0	0	0	0	0	0	0	0	0	0
MBPK_003457838	family	Wrangeliaceae	0.8984	107	107	0	Archaeplastida	Rhodophyta	Rhodophyta	Florideophyceae	Ceramiales	Wrangeliaceae			0	1	0	0	0	0	0	0	0	0	0	0	0	0	0	0	10	14	32	3	18	16	0	6	7	0	0	0	0	0	0	0	0	0	0
MBPK_002791930	family	Wrangeliaceae	0.8627	568	556	12	Archaeplastida	Rhodophyta	Rhodophyta	Florideophyceae	Ceramiales	Wrangeliaceae			0	0	0	0	0	0	0	0	0	512	0	2	42	0	0	0	0	0	0	0	0	0	0	0	0	0	0	0	0	0	0	0	0	0	0
MBPK_001657017	family	Wrangeliaceae	0.8423	638	631	7	Archaeplastida	Rhodophyta	Rhodophyta	Florideophyceae	Ceramiales	Wrangeliaceae			0	0	0	0	0	0	0	0	0	473	0	17	36	0	105	0	0	0	0	0	0	0	0	0	0	0	0	0	0	0	0	0	0	0	0
MBPK_000139444	order	Ceramiales	0.9042	754	451	303	Archaeplastida	Rhodophyta	Rhodophyta	Florideophyceae	Ceramiales				0	0	0	0	0	0	0	2	0	0	2	1	0	0	1	0	346	0	0	12	31	0	49	0	0	0	0	0	0	5	0	0	2	0	8
MBPK_000021566	order	Ceramiales	0.8949	618	323	295	Archaeplastida	Rhodophyta	Rhodophyta	Florideophyceae	Ceramiales				8	1	0	34	0	0	14	0	0	17	169	0	52	28	0	0	0	0	0	0	0	0	0	0	0	0	0	0	0	0	0	0	0	0	0
MBPK_000007346	order	Ceramiales	0.8917	968	967	1	Archaeplastida	Rhodophyta	Rhodophyta	Florideophyceae	Ceramiales				12	0	0	21	0	0	127	0	1	19	0	2	6	1	11	0	81	0	0	512	0	91	83	0	0	0	0	0	0	0	0	0	0	0	0
MBPK_002440878	order	Ceramiales	0.8917	654	7	647	Archaeplastida	Rhodophyta	Rhodophyta	Florideophyceae	Ceramiales				0	0	1	2	0	0	1	1	0	0	2	0	0	0	0	0	0	0	0	0	0	0	0	0	0	0	0	0	0	0	0	0	0	0	0
MBPK_001615928	order	Ceramiales	0.8917	556	14	542	Archaeplastida	Rhodophyta	Rhodophyta	Florideophyceae	Ceramiales				0	0	0	1	0	0	0	0	0	1	3	0	1	0	0	0	0	0	0	3	0	0	0	0	4	0	0	0	0	0	0	1	0	0	0
MBPK_001081506	order	Ceramiales	0.8914	268	267	1	Archaeplastida	Rhodophyta	Rhodophyta	Florideophyceae	Ceramiales				0	0	0	0	0	0	0	0	0	0	0	0	0	0	0	0	203	0	5	20	5	0	27	0	7	0	0	0	0	0	0	0	0	0	0
MBPK_002031035	order	Ceramiales	0.8914	34	32	2	Archaeplastida	Rhodophyta	Rhodophyta	Florideophyceae	Ceramiales				0	0	0	2	0	0	5	1	0	0	11	0	0	0	8	4	0	0	0	0	0	0	0	0	0	0	0	0	0	0	0	1	0	0	0
MBPK_000936917	order	Ceramiales	0.8914	42	31	11	Archaeplastida	Rhodophyta	Rhodophyta	Florideophyceae	Ceramiales				0	1	1	3	0	0	0	0	1	0	0	0	0	0	0	0	15	0	0	0	0	0	10	0	0	0	0	0	0	0	0	0	0	0	0
MBPK_003289022	order	Ceramiales	0.8914	184	6	178	Archaeplastida	Rhodophyta	Rhodophyta	Florideophyceae	Ceramiales				0	0	0	2	0	0	1	0	0	0	3	0	0	0	0	0	0	0	0	0	0	0	0	0	0	0	0	0	0	0	0	0	0	0	0
MBPK_003689658	order	Ceramiales	0.89	51	0	51	Archaeplastida	Rhodophyta	Rhodophyta	Florideophyceae	Ceramiales				0	0	0	0	0	0	0	0	0	0	0	0	0	0	0	0	0	0	0	0	0	0	0	0	0	0	0	0	0	0	0	0	0	0	0
MBPK_003816718	order	Ceramiales	0.8899	50	0	50	Archaeplastida	Rhodophyta	Rhodophyta	Florideophyceae	Ceramiales				0	0	0	0	0	0	0	0	0	0	0	0	0	0	0	0	0	0	0	0	0	0	0	0	0	0	0	0	0	0	0	0	0	0	0
MBPK_003054144	order	Ceramiales	0.8892	281	280	1	Archaeplastida	Rhodophyta	Rhodophyta	Florideophyceae	Ceramiales				0	2	2	11	0	2	7	6	1	0	0	220	0	0	0	0	13	0	1	9	3	0	1	0	2	0	0	0	0	0	0	0	0	0	0
MBPK_000537860	species	Colaconema pectinatum	1	24	22	2	Archaeplastida	Rhodophyta	Rhodophyta	Florideophyceae	Colaconematales	Colaconemataceae	Colaconema	Colaconema pectinatum	0	0	0	0	0	0	0	0	0	0	0	0	0	0	0	0	2	1	1	0	7	7	0	0	0	0	1	0	0	0	3	0	0	0	0
MBPK_001195227	species	Colaconema proskaueri	0.965	946	49	897	Archaeplastida	Rhodophyta	Rhodophyta	Florideophyceae	Colaconematales	Colaconemataceae	Colaconema	Colaconema proskaueri	0	0	0	0	0	0	0	0	1	0	0	0	0	0	0	0	0	0	0	5	0	8	0	0	0	0	0	15	6	9	1	3	0	1	0
MBPK_001169446	order	Colaconematales	0.9936	313	18	295	Archaeplastida	Rhodophyta	Rhodophyta	Florideophyceae	Colaconematales				0	0	0	0	0	0	1	0	0	2	0	0	2	0	0	0	0	0	0	0	0	0	0	0	0	5	2	3	3	0	0	0	0	0	0
MBPK_000268615	order	Colaconematales	0.9329	217	26	191	Archaeplastida	Rhodophyta	Rhodophyta	Florideophyceae	Colaconematales				2	2	3	7	6	1	2	0	1	0	0	2	0	0	0	0	0	0	0	0	0	0	0	0	0	0	0	0	0	0	0	0	0	0	35
MBPK_000019761	order	Colaconematales	0.9297	115	0	115	Archaeplastida	Rhodophyta	Rhodophyta	Florideophyceae	Colaconematales				0	0	0	0	0	0	0	0	0	0	0	0	0	0	0	0	0	0	0	0	0	0	0	0	0	0	0	0	0	0	0	0	0	0	2
MBPK_003685621	order	Colaconematales	0.9297	82	0	82	Archaeplastida	Rhodophyta	Rhodophyta	Florideophyceae	Colaconematales				0	0	0	0	0	0	0	0	0	0	0	0	0	0	0	0	0	0	0	0	0	0	0	0	0	0	0	0	0	0	0	0	0	0	21
MBPK_001504451	order	Colaconematales	0.9265	46	0	46	Archaeplastida	Rhodophyta	Rhodophyta	Florideophyceae	Colaconematales				0	0	0	0	0	0	0	0	0	0	0	0	0	0	0	0	0	0	0	0	0	0	0	0	0	0	0	0	0	0	0	0	0	0	10
MBPK_000110539	species	Amphiroa fragilissima	0.9236	454	453	1	Archaeplastida	Rhodophyta	Rhodophyta	Florideophyceae	Corallinales	Corallinaceae	Amphiroa	Amphiroa fragilissima	0	0	0	13	0	0	29	0	0	0	125	0	0	25	21	6	5	0	0	4	0	0	0	0	0	203	1	6	2	3	1	9	0	0	0
MBPK_000004352	species	Amphiroa sp.	0.9169	753	726	27	Archaeplastida	Rhodophyta	Rhodophyta	Florideophyceae	Corallinales	Corallinaceae	Amphiroa	Amphiroa sp.	0	9	7	2	0	2	0	0	1	11	6	1	6	1	51	1	7	0	0	0	0	139	0	0	21	62	7	0	5	353	10	5	12	7	0
MBPK_000000487	species	Corallina caespitosa	0.9968	90197	0	90197	Archaeplastida	Rhodophyta	Rhodophyta	Florideophyceae	Corallinales	Corallinaceae	Corallina	Corallina caespitosa	0	0	0	0	0	0	0	0	0	0	0	0	0	0	0	0	0	0	0	0	0	0	0	0	0	0	0	0	0	0	0	0	0	0	228
MBPK_000690944	species	Corallina elongata	0.9968	514	0	514	Archaeplastida	Rhodophyta	Rhodophyta	Florideophyceae	Corallinales	Corallinaceae	Corallina	Corallina elongata	0	0	0	0	0	0	0	0	0	0	0	0	0	0	0	0	0	0	0	0	0	0	0	0	0	0	0	0	0	0	0	0	0	0	0
MBPK_000004543	species	Corallina officinalis	0.9968	2337	0	2337	Archaeplastida	Rhodophyta	Rhodophyta	Florideophyceae	Corallinales	Corallinaceae	Corallina	Corallina officinalis	0	0	0	0	0	0	0	0	0	0	0	0	0	0	0	0	0	0	0	0	0	0	0	0	0	0	0	0	0	0	0	0	0	0	0
MBPK_000625996	species	Corallina sp.CPC2	0.9968	5736	5720	16	Archaeplastida	Rhodophyta	Rhodophyta	Florideophyceae	Corallinales	Corallinaceae	Corallina	Corallina sp.CPC2	0	220	159	113	916	47	0	81	25	376	880	171	100	78	2554	0	0	0	0	0	0	0	0	0	0	0	0	0	0	0	0	0	0	0	0
MBPK_002189487	species	Corallina sp.CPC3	0.8932	436	0	436	Archaeplastida	Rhodophyta	Rhodophyta	Florideophyceae	Corallinales	Corallinaceae	Corallina	Corallina sp.CPC3	0	0	0	0	0	0	0	0	0	0	0	0	0	0	0	0	0	0	0	0	0	0	0	0	0	0	0	0	0	0	0	0	0	0	8
MBPK_001271560	genus	Corallina	0.88	917	0	917	Archaeplastida	Rhodophyta	Rhodophyta	Florideophyceae	Corallinales	Corallinaceae	Corallina		0	0	0	0	0	0	0	0	0	0	0	0	0	0	0	0	0	0	0	0	0	0	0	0	0	0	0	0	0	0	0	0	0	0	0
MBPK_000276956	species	Corallinaceae sp.14BCcrust	0.8984	2178	2178	0	Archaeplastida	Rhodophyta	Rhodophyta	Florideophyceae	Corallinales	Corallinaceae	Corallinaceae_incertae_sedis	Corallinaceae sp.14BCcrust	0	0	0	0	0	0	0	0	0	0	0	0	0	0	0	0	0	0	0	52	0	41	0	0	0	509	259	331	233	246	259	105	56	87	0
MBPK_001769817	species	Corallinaceae sp.2TAScrust	0.9515	11952	4637	7315	Archaeplastida	Rhodophyta	Rhodophyta	Florideophyceae	Corallinales	Corallinaceae	Corallinaceae_incertae_sedis	Corallinaceae sp.2TAScrust	0	108	71	18	196	113	30	140	32	0	0	35	17	0	265	0	348	40	124	622	644	1009	150	436	239	0	0	0	0	0	0	0	0	0	16
MBPK_000151236	species	Corallinaceae sp.BOLD_AAO7602	0.9393	1761	1761	0	Archaeplastida	Rhodophyta	Rhodophyta	Florideophyceae	Corallinales	Corallinaceae	Corallinaceae_incertae_sedis	Corallinaceae sp.BOLD_AAO7602	0	0	0	0	0	0	0	0	0	0	0	0	0	0	21	0	0	0	0	19	0	0	0	0	0	409	176	176	118	542	113	75	35	77	0
MBPK_001874103	species	Corallinaceae sp.BOLD_AAV5843	0.9427	294	2	292	Archaeplastida	Rhodophyta	Rhodophyta	Florideophyceae	Corallinales	Corallinaceae	Corallinaceae_incertae_sedis	Corallinaceae sp.BOLD_AAV5843	0	0	0	0	0	0	0	0	0	2	0	0	0	0	0	0	0	0	0	0	0	0	0	0	0	0	0	0	0	0	0	0	0	0	0
MBPK_001322184	species	Haliptilon subulatum sp.1KZN	0.9808	5020	5005	15	Archaeplastida	Rhodophyta	Rhodophyta	Florideophyceae	Corallinales	Corallinaceae	Haliptilon	Haliptilon subulatum sp.1KZN	49	136	173	303	99	68	72	61	67	460	476	108	1126	303	1410	23	35	0	0	0	0	36	0	0	0	0	0	0	0	0	0	0	0	0	0
MBPK_003091792	species	Jania pumila	0.9111	51	51	0	Archaeplastida	Rhodophyta	Rhodophyta	Florideophyceae	Corallinales	Corallinaceae	Jania	Jania pumila	0	0	1	1	0	0	2	0	0	0	20	0	1	14	0	4	0	0	0	0	2	4	0	0	2	0	0	0	0	0	0	0	0	0	0
MBPK_002915253	species	Jania sp.1Cocos	0.9575	1341	1334	7	Archaeplastida	Rhodophyta	Rhodophyta	Florideophyceae	Corallinales	Corallinaceae	Jania	Jania sp.1Cocos	7	126	74	31	12	13	57	34	36	330	132	26	105	15	31	14	210	0	0	51	5	0	21	0	4	0	0	0	0	0	0	0	0	0	0
MBPK_000220301	species	Jania sp.1MX.BOLD_AAU4609	0.9489	2650	2463	187	Archaeplastida	Rhodophyta	Rhodophyta	Florideophyceae	Corallinales	Corallinaceae	Jania	Jania sp.1MX.BOLD_AAU4609	12	0	0	36	12	15	39	39	11	138	229	75	284	137	519	55	165	0	23	75	30	545	0	0	24	0	0	0	0	0	0	0	0	0	0
MBPK_001652658	species	Jania sp.2LH	0.9773	646	0	646	Archaeplastida	Rhodophyta	Rhodophyta	Florideophyceae	Corallinales	Corallinaceae	Jania	Jania sp.2LH	0	0	0	0	0	0	0	0	0	0	0	0	0	0	0	0	0	0	0	0	0	0	0	0	0	0	0	0	0	0	0	0	0	0	4
MBPK_000134548	species	Jania sp.BOLD_AAI2089	0.9681	2952	2938	14	Archaeplastida	Rhodophyta	Rhodophyta	Florideophyceae	Corallinales	Corallinaceae	Jania	Jania sp.BOLD_AAI2089	12	0	0	73	0	0	78	0	0	74	196	29	296	122	2023	35	0	0	0	0	0	0	0	0	0	0	0	0	0	0	0	0	0	0	0
MBPK_000259931	species	Jania sp.BOLD_AAO5849	0.9968	3766	3766	0	Archaeplastida	Rhodophyta	Rhodophyta	Florideophyceae	Corallinales	Corallinaceae	Jania	Jania sp.BOLD_AAO5849	24	114	41	143	73	45	92	114	37	555	165	55	888	98	1145	26	64	0	16	28	0	43	0	0	0	0	0	0	0	0	0	0	0	0	0
MBPK_000024602	genus	Jania	0.8959	534	39	495	Archaeplastida	Rhodophyta	Rhodophyta	Florideophyceae	Corallinales	Corallinaceae	Jania		0	0	0	0	0	0	0	0	0	0	0	0	0	0	0	0	0	0	0	0	0	0	0	0	0	17	1	4	4	8	2	0	1	2	0
MBPK_000002851	genus	Jania	0.8952	234	234	0	Archaeplastida	Rhodophyta	Rhodophyta	Florideophyceae	Corallinales	Corallinaceae	Jania		0	5	3	1	13	1	3	9	0	46	18	3	18	8	12	1	0	0	5	4	5	17	0	0	4	28	4	12	0	7	0	3	0	4	0
MBPK_001730564	species	Lithophyllum grumosum	0.9297	854	0	854	Archaeplastida	Rhodophyta	Rhodophyta	Florideophyceae	Corallinales	Corallinaceae	Lithophyllum	Lithophyllum grumosum	0	0	0	0	0	0	0	0	0	0	0	0	0	0	0	0	0	0	0	0	0	0	0	0	0	0	0	0	0	0	0	0	0	0	0
MBPK_000217471	species	Lithophyllum hibernicum	0.9968	25907	5583	20324	Archaeplastida	Rhodophyta	Rhodophyta	Florideophyceae	Corallinales	Corallinaceae	Lithophyllum	Lithophyllum hibernicum	0	0	0	0	0	0	0	0	0	0	0	0	0	0	0	0	0	0	0	0	0	209	0	0	0	1395	758	1491	327	904	180	74	103	142	0
MBPK_001384199	species	Lithophyllum racemus	0.9237	23676	0	23676	Archaeplastida	Rhodophyta	Rhodophyta	Florideophyceae	Corallinales	Corallinaceae	Lithophyllum	Lithophyllum racemus	0	0	0	0	0	0	0	0	0	0	0	0	0	0	0	0	0	0	0	0	0	0	0	0	0	0	0	0	0	0	0	0	0	0	0
MBPK_000055241	species	Lithophyllum sp.	0.9281	6239	6212	27	Archaeplastida	Rhodophyta	Rhodophyta	Florideophyceae	Corallinales	Corallinaceae	Lithophyllum	Lithophyllum sp.	30	363	208	160	374	101	192	837	101	571	171	468	333	40	1283	22	79	0	0	95	19	0	0	0	0	275	64	124	52	145	45	23	10	27	0
MBPK_000284509	species	Lithophyllum sp. 1CPVP	0.9936	83	0	83	Archaeplastida	Rhodophyta	Rhodophyta	Florideophyceae	Corallinales	Corallinaceae	Lithophyllum	Lithophyllum sp. 1CPVP	0	0	0	0	0	0	0	0	0	0	0	0	0	0	0	0	0	0	0	0	0	0	0	0	0	0	0	0	0	0	0	0	0	0	0
MBPK_000119530	species	Lithophyllum stictaeforme	0.9197	2616	0	2616	Archaeplastida	Rhodophyta	Rhodophyta	Florideophyceae	Corallinales	Corallinaceae	Lithophyllum	Lithophyllum stictaeforme	0	0	0	0	0	0	0	0	0	0	0	0	0	0	0	0	0	0	0	0	0	0	0	0	0	0	0	0	0	0	0	0	0	0	0
MBPK_000240382	species	Metagoniolithon sp.	0.9233	4047	322	3725	Archaeplastida	Rhodophyta	Rhodophyta	Florideophyceae	Corallinales	Corallinaceae	Metagoniolithon	Metagoniolithon sp.	10	71	40	15	14	12	0	0	0	21	0	6	6	0	30	0	0	0	0	20	0	0	0	0	0	0	25	0	5	35	8	0	0	4	0
MBPK_000346284	species	Neogoniolithon brassica-florida	0.9361	1442	1442	0	Archaeplastida	Rhodophyta	Rhodophyta	Florideophyceae	Corallinales	Corallinaceae	Neogoniolithon	Neogoniolithon brassica-florida	0	0	0	169	26	0	12	0	0	53	0	0	360	6	106	0	95	8	6	96	99	102	24	102	23	0	7	9	25	92	7	5	6	4	0
MBPK_001418618	species	Spongites fruticulosa	0.9719	1889	1864	25	Archaeplastida	Rhodophyta	Rhodophyta	Florideophyceae	Corallinales	Corallinaceae	Spongites	Spongites fruticulosa	0	0	0	42	0	0	0	0	0	0	167	0	19	799	0	84	0	0	0	0	0	0	0	0	0	753	0	0	0	0	0	0	0	0	0
MBPK_000146097	genus	Spongites	0.8924	180	180	0	Archaeplastida	Rhodophyta	Rhodophyta	Florideophyceae	Corallinales	Corallinaceae	Spongites		0	0	1	0	0	0	0	3	0	0	0	2	0	0	11	0	17	2	6	40	14	32	7	25	8	9	0	0	0	0	0	3	0	0	0
MBPK_000705553	species	Titanoderma sp.	0.9177	7043	7020	23	Archaeplastida	Rhodophyta	Rhodophyta	Florideophyceae	Corallinales	Corallinaceae	Titanoderma	Titanoderma sp.	5	10	0	1061	62	112	392	178	10	0	1039	22	1603	390	1427	79	96	0	12	172	0	123	0	0	18	80	7	37	41	17	5	14	0	8	0
MBPK_000008728	family	Corallinaceae	0.9016	3384	1079	2305	Archaeplastida	Rhodophyta	Rhodophyta	Florideophyceae	Corallinales	Corallinaceae			59	49	55	94	27	43	50	11	3	220	46	99	56	25	242	0	0	0	0	0	0	0	0	0	0	0	0	0	0	0	0	0	0	0	0
MBPK_000004623	family	Corallinaceae	0.8984	3507	1276	2231	Archaeplastida	Rhodophyta	Rhodophyta	Florideophyceae	Corallinales	Corallinaceae			34	148	88	17	162	76	0	103	21	41	0	178	9	4	395	0	0	0	0	0	0	0	0	0	0	0	0	0	0	0	0	0	0	0	0
MBPK_000233069	class	Corallinaceae	0.8758	14	0	14	Archaeplastida	Rhodophyta	Rhodophyta	Florideophyceae	Corallinales	Corallinaceae			0	0	0	0	0	0	0	0	0	0	0	0	0	0	0	0	0	0	0	0	0	0	0	0	0	0	0	0	0	0	0	0	0	0	0
MBPK_000352252	family	Corallinaceae	0.8711	15	10	5	Archaeplastida	Rhodophyta	Rhodophyta	Florideophyceae	Corallinales	Corallinaceae			0	0	0	0	0	0	0	0	0	0	0	0	0	0	0	10	0	0	0	0	0	0	0	0	0	0	0	0	0	0	0	0	0	0	0
MBPK_000226098	species	Leptophytum sp.	0.9118	40	40	0	Archaeplastida	Rhodophyta	Rhodophyta	Florideophyceae	Corallinales	Hapalidiaceae	Leptophytum	Leptophytum sp.	0	0	0	0	0	0	0	0	0	0	0	0	0	0	0	0	0	0	0	0	0	0	0	0	0	4	0	8	2	20	2	2	0	2	0
MBPK_000594128	species	Lithothamnion corallioides	1	138671	74574	64097	Archaeplastida	Rhodophyta	Rhodophyta	Florideophyceae	Corallinales	Hapalidiaceae	Lithothamnion	Lithothamnion corallioides	0	0	0	0	399	817	0	0	0	0	0	0	638	0	2073	0	4486	0	458	2790	1408	0	0	0	0	19678	8318	15160	3864	8651	1652	1784	865	1533	0
MBPK_000362091	species	Lithothamnion sp.	0.932	3280	3280	0	Archaeplastida	Rhodophyta	Rhodophyta	Florideophyceae	Corallinales	Hapalidiaceae	Lithothamnion	Lithothamnion sp.	0	0	0	0	0	33	0	0	0	0	0	0	0	0	0	0	0	0	0	0	0	0	0	0	0	499	1232	359	45	690	268	19	42	93	0
MBPK_000302779	species	Lithothamnion sp.1CPVP	0.9204	2934	2934	0	Archaeplastida	Rhodophyta	Rhodophyta	Florideophyceae	Corallinales	Hapalidiaceae	Lithothamnion	Lithothamnion sp.1CPVP	0	0	0	0	0	0	0	0	0	0	0	0	0	0	0	0	0	22	0	15	130	0	0	0	0	1247	172	865	100	136	83	106	17	41	0
MBPK_000024913	species	Lithothamnion sp.32BCcrust	0.9108	6162	6162	0	Archaeplastida	Rhodophyta	Rhodophyta	Florideophyceae	Corallinales	Hapalidiaceae	Lithothamnion	Lithothamnion sp.32BCcrust	0	0	0	0	0	0	0	0	0	0	0	0	0	0	0	0	0	0	0	0	0	0	0	0	0	1547	1258	1289	254	1102	216	108	142	246	0
MBPK_002532132	species	Lithothamnion sp.6BCcrust	0.9224	4307	4302	5	Archaeplastida	Rhodophyta	Rhodophyta	Florideophyceae	Corallinales	Hapalidiaceae	Lithothamnion	Lithothamnion sp.6BCcrust	0	0	6	30	235	15	30	56	0	0	0	19	5	56	196	3	1015	23	123	602	530	411	20	243	41	44	53	413	25	58	42	0	8	0	0
MBPK_000016007	species	Melobesia sp.	0.9206	2317	1423	894	Archaeplastida	Rhodophyta	Rhodophyta	Florideophyceae	Corallinales	Hapalidiaceae	Melobesia	Melobesia sp.	0	3	3	0	8	0	0	0	0	0	0	0	0	0	0	0	22	2	7	57	37	39	0	23	10	218	73	278	57	324	76	85	62	39	0
MBPK_000025086	species	Mesophyllum expansum	1	603	587	16	Archaeplastida	Rhodophyta	Rhodophyta	Florideophyceae	Corallinales	Hapalidiaceae	Mesophyllum	Mesophyllum expansum	0	0	0	7	0	0	0	0	0	0	0	0	0	0	0	0	0	0	0	43	0	143	0	0	5	132	0	0	26	0	0	231	0	0	0
MBPK_001521578	species	Mesophyllum macroblastum	0.9968	3300	3296	4	Archaeplastida	Rhodophyta	Rhodophyta	Florideophyceae	Corallinales	Hapalidiaceae	Mesophyllum	Mesophyllum macroblastum	0	0	0	0	0	0	0	0	0	0	0	0	0	0	0	0	0	0	0	0	0	1667	0	0	57	660	90	472	33	235	0	45	19	18	0
MBPK_001196076	species	Mesophyllum sp.	0.9361	47965	25130	22835	Archaeplastida	Rhodophyta	Rhodophyta	Florideophyceae	Corallinales	Hapalidiaceae	Mesophyllum	Mesophyllum sp.	0	0	0	166	0	0	0	0	0	0	0	0	0	57	0	0	4430	42	171	1298	129	390	0	0	0	5801	3499	2684	1190	3078	598	854	411	332	0
MBPK_000079745	species	Mesophyllum sp.1JeJu.BOLD_AAL7494	0.9712	9485	9485	0	Archaeplastida	Rhodophyta	Rhodophyta	Florideophyceae	Corallinales	Hapalidiaceae	Mesophyllum	Mesophyllum sp.1JeJu.BOLD_AAL7494	0	0	0	0	0	0	0	0	0	0	0	0	0	0	0	0	0	0	0	0	131	0	0	0	0	587	2333	712	0	2860	209	86	404	2163	0
MBPK_000298253	species	Mesophyllum sp.2TAScrust.BOLD_AAJ7336	0.9521	90	0	90	Archaeplastida	Rhodophyta	Rhodophyta	Florideophyceae	Corallinales	Hapalidiaceae	Mesophyllum	Mesophyllum sp.2TAScrust.BOLD_AAJ7336	0	0	0	0	0	0	0	0	0	0	0	0	0	0	0	0	0	0	0	0	0	0	0	0	0	0	0	0	0	0	0	0	0	0	0
MBPK_000077478	species	Mesophyllum sphaericum	0.9872	32261	32226	35	Archaeplastida	Rhodophyta	Rhodophyta	Florideophyceae	Corallinales	Hapalidiaceae	Mesophyllum	Mesophyllum sphaericum	0	0	0	0	0	0	0	0	0	0	0	0	0	0	0	0	10261	0	256	4418	1425	5491	222	0	506	3594	1475	3155	43	881	96	102	117	184	0
MBPK_000338004	genus	Mesophyllum	0.8899	797	797	0	Archaeplastida	Rhodophyta	Rhodophyta	Florideophyceae	Corallinales	Hapalidiaceae	Mesophyllum		0	0	0	0	0	0	0	0	0	0	0	0	0	0	0	0	0	0	0	0	0	0	0	0	0	299	87	121	34	189	16	24	17	10	0
MBPK_003620485	species	Phymatolithon brunneum	0.9968	8	0	8	Archaeplastida	Rhodophyta	Rhodophyta	Florideophyceae	Corallinales	Hapalidiaceae	Phymatolithon	Phymatolithon brunneum	0	0	0	0	0	0	0	0	0	0	0	0	0	0	0	0	0	0	0	0	0	0	0	0	0	0	0	0	0	0	0	0	0	0	0
MBPK_001145906	species	Phymatolithon calcareum	0.9968	27934	1978	25956	Archaeplastida	Rhodophyta	Rhodophyta	Florideophyceae	Corallinales	Hapalidiaceae	Phymatolithon	Phymatolithon calcareum	0	0	0	234	410	0	0	0	0	661	0	0	673	0	0	0	0	0	0	0	0	0	0	0	0	0	0	0	0	0	0	0	0	0	0
MBPK_000154623	species	Phymatolithon lenormandii	1	7330	0	7330	Archaeplastida	Rhodophyta	Rhodophyta	Florideophyceae	Corallinales	Hapalidiaceae	Phymatolithon	Phymatolithon lenormandii	0	0	0	0	0	0	0	0	0	0	0	0	0	0	0	0	0	0	0	0	0	0	0	0	0	0	0	0	0	0	0	0	0	0	0
MBPK_003308193	species	Phymatolithon lusitanicum	0.9617	62	2	60	Archaeplastida	Rhodophyta	Rhodophyta	Florideophyceae	Corallinales	Hapalidiaceae	Phymatolithon	Phymatolithon lusitanicum	0	0	0	0	0	0	1	0	0	0	0	0	0	0	0	0	0	0	0	0	0	1	0	0	0	0	0	0	0	0	0	0	0	0	0
MBPK_000129007	species	Phymatolithon sp.	0.9425	4321	467	3854	Archaeplastida	Rhodophyta	Rhodophyta	Florideophyceae	Corallinales	Hapalidiaceae	Phymatolithon	Phymatolithon sp.	7	0	0	21	0	0	0	0	0	23	68	0	288	55	0	5	0	0	0	0	0	0	0	0	0	0	0	0	0	0	0	0	0	0	0
MBPK_000027373	species	Phymatolithon sp.1CPVP	1	1099	1099	0	Archaeplastida	Rhodophyta	Rhodophyta	Florideophyceae	Corallinales	Hapalidiaceae	Phymatolithon	Phymatolithon sp.1CPVP	0	0	0	0	0	227	0	0	0	0	0	0	178	48	0	0	0	0	0	0	0	0	0	0	0	23	163	385	0	0	8	0	0	67	0
MBPK_000301772	species	Phymatolithon sp.2CPVP	0.9061	12217	0	12217	Archaeplastida	Rhodophyta	Rhodophyta	Florideophyceae	Corallinales	Hapalidiaceae	Phymatolithon	Phymatolithon sp.2CPVP	0	0	0	0	0	0	0	0	0	0	0	0	0	0	0	0	0	0	0	0	0	0	0	0	0	0	0	0	0	0	0	0	0	0	0
MBPK_002050611	species	Phymatolithon sp.3CPVP	0.9968	145069	0	145069	Archaeplastida	Rhodophyta	Rhodophyta	Florideophyceae	Corallinales	Hapalidiaceae	Phymatolithon	Phymatolithon sp.3CPVP	0	0	0	0	0	0	0	0	0	0	0	0	0	0	0	0	0	0	0	0	0	0	0	0	0	0	0	0	0	0	0	0	0	0	0
MBPK_002266444	family	Hapalidiaceae	0.8829	1423	1416	7	Archaeplastida	Rhodophyta	Rhodophyta	Florideophyceae	Corallinales	Hapalidiaceae			0	38	13	37	53	18	82	80	7	11	61	63	5	17	286	4	145	5	25	194	69	46	41	54	18	10	5	6	12	0	3	4	2	2	0
MBPK_000696969	order	Corallinales	0.9206	694	6	688	Archaeplastida	Rhodophyta	Rhodophyta	Florideophyceae	Corallinales				0	0	0	0	0	0	0	0	0	0	0	1	0	0	5	0	0	0	0	0	0	0	0	0	0	0	0	0	0	0	0	0	0	0	15
MBPK_000399759	order	Corallinales	0.9204	1605	1605	0	Archaeplastida	Rhodophyta	Rhodophyta	Florideophyceae	Corallinales				0	0	0	2	0	0	0	0	0	0	0	66	0	0	155	0	29	0	0	73	158	0	0	0	0	200	114	456	90	177	31	24	14	16	0
MBPK_000120571	order	Corallinales	0.9204	539	529	10	Archaeplastida	Rhodophyta	Rhodophyta	Florideophyceae	Corallinales				0	0	0	7	0	0	7	0	0	20	1	0	17	5	0	4	267	18	0	114	13	0	15	23	0	18	0	0	0	0	0	0	0	0	0
MBPK_000846222	order	Corallinales	0.9201	179	179	0	Archaeplastida	Rhodophyta	Rhodophyta	Florideophyceae	Corallinales				2	0	0	2	0	0	18	0	0	3	0	0	2	0	0	1	86	0	3	25	0	23	9	0	5	0	0	0	0	0	0	0	0	0	0
MBPK_003020612	order	Corallinales	0.9172	1028	1028	0	Archaeplastida	Rhodophyta	Rhodophyta	Florideophyceae	Corallinales				0	0	0	2	0	0	6	0	0	0	0	0	0	0	4	0	0	155	0	0	816	0	0	45	0	0	0	0	0	0	0	0	0	0	0
MBPK_000569103	order	Corallinales	0.9172	843	843	0	Archaeplastida	Rhodophyta	Rhodophyta	Florideophyceae	Corallinales				0	0	0	0	0	0	1	0	0	0	0	0	0	0	0	0	102	8	4	206	83	118	40	99	28	60	9	12	24	8	9	10	8	14	0
MBPK_002221252	order	Corallinales	0.9169	775	775	0	Archaeplastida	Rhodophyta	Rhodophyta	Florideophyceae	Corallinales				0	0	0	3	31	3	0	9	0	0	0	0	0	8	23	0	0	68	8	32	359	46	0	99	6	15	11	42	0	7	5	0	0	0	0
MBPK_000436295	order	Corallinales	0.9169	743	142	601	Archaeplastida	Rhodophyta	Rhodophyta	Florideophyceae	Corallinales				28	8	3	35	2	1	14	0	0	41	7	0	3	0	0	0	0	0	0	0	0	0	0	0	0	0	0	0	0	0	0	0	0	0	0
MBPK_001293349	order	Corallinales	0.9169	159	2	157	Archaeplastida	Rhodophyta	Rhodophyta	Florideophyceae	Corallinales				0	0	0	0	2	0	0	0	0	0	0	0	0	0	0	0	0	0	0	0	0	0	0	0	0	0	0	0	0	0	0	0	0	0	10
MBPK_000369043	order	Corallinales	0.9148	1065	899	166	Archaeplastida	Rhodophyta	Rhodophyta	Florideophyceae	Corallinales				7	41	21	20	16	10	19	20	5	66	24	9	46	22	573	0	0	0	0	0	0	0	0	0	0	0	0	0	0	0	0	0	0	0	4
MBPK_000132457	order	Corallinales	0.9146	113	113	0	Archaeplastida	Rhodophyta	Rhodophyta	Florideophyceae	Corallinales				0	4	2	2	2	0	12	2	0	11	0	4	2	0	59	1	0	0	2	0	0	10	0	0	0	0	0	0	0	0	0	0	0	0	0
MBPK_003456107	order	Corallinales	0.9143	192	104	88	Archaeplastida	Rhodophyta	Rhodophyta	Florideophyceae	Corallinales				0	0	0	0	0	0	0	0	0	0	0	0	0	0	0	0	33	0	2	17	5	26	8	6	7	0	0	0	0	0	0	0	0	0	1
MBPK_001002248	order	Corallinales	0.9143	59	57	2	Archaeplastida	Rhodophyta	Rhodophyta	Florideophyceae	Corallinales				4	1	0	9	0	0	9	0	0	29	0	1	4	0	0	0	0	0	0	0	0	0	0	0	0	0	0	0	0	0	0	0	0	0	0
MBPK_002661119	order	Corallinales	0.9143	191	191	0	Archaeplastida	Rhodophyta	Rhodophyta	Florideophyceae	Corallinales				0	0	0	0	0	0	0	0	0	0	0	0	0	0	0	0	0	0	0	0	0	0	0	0	0	9	78	82	0	0	9	2	0	11	0
MBPK_000187062	order	Corallinales	0.9143	185	185	0	Archaeplastida	Rhodophyta	Rhodophyta	Florideophyceae	Corallinales				0	0	0	0	0	0	0	0	0	0	0	0	0	0	0	0	0	0	0	0	0	0	0	0	0	97	15	4	15	30	5	8	7	4	0
MBPK_002459432	order	Corallinales	0.9114	136	124	12	Archaeplastida	Rhodophyta	Rhodophyta	Florideophyceae	Corallinales				0	0	0	0	0	0	0	0	0	0	0	0	0	0	0	0	0	0	0	0	0	0	0	0	0	46	2	10	19	25	7	9	6	0	1
MBPK_000116646	order	Corallinales	0.9111	123	0	123	Archaeplastida	Rhodophyta	Rhodophyta	Florideophyceae	Corallinales				0	0	0	0	0	0	0	0	0	0	0	0	0	0	0	0	0	0	0	0	0	0	0	0	0	0	0	0	0	0	0	0	0	0	1
MBPK_000635140	order	Corallinales	0.9111	129	129	0	Archaeplastida	Rhodophyta	Rhodophyta	Florideophyceae	Corallinales				0	0	0	0	0	0	0	0	0	0	0	0	0	0	0	0	0	1	0	10	16	0	0	0	0	14	11	29	15	20	3	4	2	4	0
MBPK_000099201	order	Corallinales	0.9111	112	112	0	Archaeplastida	Rhodophyta	Rhodophyta	Florideophyceae	Corallinales				1	0	0	0	0	0	0	0	0	0	0	0	0	0	0	0	48	0	8	10	2	33	4	0	4	2	0	0	0	0	0	0	0	0	0
MBPK_002588454	order	Corallinales	0.9111	96	96	0	Archaeplastida	Rhodophyta	Rhodophyta	Florideophyceae	Corallinales				0	0	0	0	0	0	0	0	0	0	0	0	0	0	0	0	0	0	0	0	0	0	0	0	0	23	10	14	9	12	12	9	1	6	0
MBPK_001983876	order	Corallinales	0.9013	54	54	0	Archaeplastida	Rhodophyta	Rhodophyta	Florideophyceae	Corallinales				0	0	0	0	0	0	0	0	0	0	0	0	0	0	0	0	0	0	0	3	5	0	0	3	0	6	2	17	5	8	1	2	1	1	0
MBPK_000195135	order	Corallinales	0.9013	50	50	0	Archaeplastida	Rhodophyta	Rhodophyta	Florideophyceae	Corallinales				0	0	0	0	0	0	0	0	0	0	0	0	0	0	0	0	1	10	1	2	23	0	0	4	0	6	0	3	0	0	0	0	0	0	0
MBPK_000252524	order	Corallinales	0.8978	47	47	0	Archaeplastida	Rhodophyta	Rhodophyta	Florideophyceae	Corallinales				0	0	0	0	0	0	0	0	0	0	0	0	0	0	0	0	0	0	0	0	0	0	0	0	0	4	23	18	0	0	0	0	1	1	0
MBPK_000632450	order	Corallinales	0.8978	44	44	0	Archaeplastida	Rhodophyta	Rhodophyta	Florideophyceae	Corallinales				0	0	0	0	0	0	0	0	0	0	0	0	0	0	0	0	0	4	0	0	40	0	0	0	0	0	0	0	0	0	0	0	0	0	0
MBPK_000044529	order	Corallinales	0.8946	37	35	2	Archaeplastida	Rhodophyta	Rhodophyta	Florideophyceae	Corallinales				0	0	0	0	0	0	0	0	0	0	0	0	0	0	0	0	2	0	1	7	1	4	0	7	1	3	0	3	2	1	3	0	0	0	0
MBPK_002495842	order	Corallinales	0.8946	30	30	0	Archaeplastida	Rhodophyta	Rhodophyta	Florideophyceae	Corallinales				0	0	0	0	0	0	0	0	0	0	0	0	0	0	0	0	0	0	0	0	0	0	2	0	0	4	2	4	6	2	6	1	1	2	0
MBPK_000637576	order	Corallinales	0.8917	27	27	0	Archaeplastida	Rhodophyta	Rhodophyta	Florideophyceae	Corallinales				0	0	0	0	0	0	0	0	0	0	0	0	0	0	0	0	0	0	0	0	0	0	0	0	0	0	27	0	0	0	0	0	0	0	0
MBPK_000088815	order	Corallinales	0.8889	79	77	2	Archaeplastida	Rhodophyta	Rhodophyta	Florideophyceae	Corallinales				0	4	7	1	2	8	0	0	1	0	1	2	1	3	44	0	0	0	0	0	0	0	0	0	0	2	0	0	0	0	0	1	0	0	0
MBPK_000050692	order	Corallinales	0.8889	76	76	0	Archaeplastida	Rhodophyta	Rhodophyta	Florideophyceae	Corallinales				0	0	0	0	2	2	4	4	1	28	0	0	5	12	4	0	0	0	0	2	1	4	0	1	0	5	0	0	0	0	0	1	0	0	0
MBPK_000382203	order	Corallinales	0.8857	81	81	0	Archaeplastida	Rhodophyta	Rhodophyta	Florideophyceae	Corallinales				19	0	0	8	0	0	7	0	0	34	4	0	7	0	0	0	0	0	0	2	0	0	0	0	0	0	0	0	0	0	0	0	0	0	0
MBPK_002406687	order	Corallinales	0.8854	8	8	0	Archaeplastida	Rhodophyta	Rhodophyta	Florideophyceae	Corallinales				0	0	0	0	0	0	0	0	0	0	0	0	0	0	0	0	0	5	0	0	3	0	0	0	0	0	0	0	0	0	0	0	0	0	0
MBPK_003660177	order	Corallinales	0.885	70	68	2	Archaeplastida	Rhodophyta	Rhodophyta	Florideophyceae	Corallinales				0	0	0	3	0	0	0	0	0	57	0	0	7	0	0	0	0	0	0	1	0	0	0	0	0	0	0	0	0	0	0	0	0	0	0
MBPK_001936404	order	Corallinales	0.8822	255	252	3	Archaeplastida	Rhodophyta	Rhodophyta	Florideophyceae	Corallinales				0	18	13	5	9	7	10	15	2	36	2	5	11	2	113	0	0	0	0	1	0	1	2	0	0	0	0	0	0	0	0	0	0	0	0
MBPK_002939124	order	Corallinales	0.8794	7	7	0	Archaeplastida	Rhodophyta	Rhodophyta	Florideophyceae	Corallinales				0	0	0	0	0	0	0	0	0	0	0	0	0	0	0	0	0	0	0	0	0	0	0	0	0	0	5	2	0	0	0	0	0	0	0
MBPK_000811067	order	Corallinales	0.879	6	6	0	Archaeplastida	Rhodophyta	Rhodophyta	Florideophyceae	Corallinales				0	0	0	0	0	0	0	0	0	0	0	0	0	0	0	0	0	0	0	0	0	0	1	0	0	0	0	1	0	2	2	0	0	0	0
MBPK_000034651	order	Corallinales	0.8766	652	652	0	Archaeplastida	Rhodophyta	Rhodophyta	Florideophyceae	Corallinales				3	25	13	16	77	15	43	74	5	0	60	119	3	31	162	0	0	1	0	0	5	0	0	0	0	0	0	0	0	0	0	0	0	0	0
MBPK_000288315	species	Gelidium minimum	0.9744	203	196	7	Archaeplastida	Rhodophyta	Rhodophyta	Florideophyceae	Gelidiales	Gelidiaceae	Gelidium	Gelidium minimum	0	0	4	20	0	4	0	0	0	27	71	0	48	19	0	3	0	0	0	0	0	0	0	0	0	0	0	0	0	0	0	0	0	0	0
MBPK_002948008	species	Gelidium pulchellum	0.9968	216	0	216	Archaeplastida	Rhodophyta	Rhodophyta	Florideophyceae	Gelidiales	Gelidiaceae	Gelidium	Gelidium pulchellum	0	0	0	0	0	0	0	0	0	0	0	0	0	0	0	0	0	0	0	0	0	0	0	0	0	0	0	0	0	0	0	0	0	0	10
MBPK_000017240	species	Gelidium spinosum	0.9554	1624	0	1624	Archaeplastida	Rhodophyta	Rhodophyta	Florideophyceae	Gelidiales	Gelidiaceae	Gelidium	Gelidium spinosum	0	0	0	0	0	0	0	0	0	0	0	0	0	0	0	0	0	0	0	0	0	0	0	0	0	0	0	0	0	0	0	0	0	0	0
MBPK_002770753	species	Pterocladiella tenuis	0.9968	329	0	329	Archaeplastida	Rhodophyta	Rhodophyta	Florideophyceae	Gelidiales	Gelidiaceae	Pterocladiella	Pterocladiella tenuis	0	0	0	0	0	0	0	0	0	0	0	0	0	0	0	0	0	0	0	0	0	0	0	0	0	0	0	0	0	0	0	0	0	0	0
MBPK_001644344	family	Gelidiaceae	0.9216	4214	4214	0	Archaeplastida	Rhodophyta	Rhodophyta	Florideophyceae	Gelidiales	Gelidiaceae			0	0	0	0	0	0	0	0	0	0	0	0	0	0	0	0	0	0	0	0	0	0	0	0	0	530	116	246	1182	1914	201	0	25	0	0
MBPK_002677387	order	Gelidiales	0.9936	5350	0	5350	Archaeplastida	Rhodophyta	Rhodophyta	Florideophyceae	Gelidiales				0	0	0	0	0	0	0	0	0	0	0	0	0	0	0	0	0	0	0	0	0	0	0	0	0	0	0	0	0	0	0	0	0	0	0
MBPK_003579217	order	Gelidiales	0.9904	2313	0	2313	Archaeplastida	Rhodophyta	Rhodophyta	Florideophyceae	Gelidiales				0	0	0	0	0	0	0	0	0	0	0	0	0	0	0	0	0	0	0	0	0	0	0	0	0	0	0	0	0	0	0	0	0	0	0
MBPK_002079963	order	Gelidiales	0.9108	677	0	677	Archaeplastida	Rhodophyta	Rhodophyta	Florideophyceae	Gelidiales				0	0	0	0	0	0	0	0	0	0	0	0	0	0	0	0	0	0	0	0	0	0	0	0	0	0	0	0	0	0	0	0	0	0	0
MBPK_002384488	order	Gelidiales	0.9105	582	0	582	Archaeplastida	Rhodophyta	Rhodophyta	Florideophyceae	Gelidiales				0	0	0	0	0	0	0	0	0	0	0	0	0	0	0	0	0	0	0	0	0	0	0	0	0	0	0	0	0	0	0	0	0	0	0
MBPK_000496107	order	Gelidiales	0.9073	557	0	557	Archaeplastida	Rhodophyta	Rhodophyta	Florideophyceae	Gelidiales				0	0	0	0	0	0	0	0	0	0	0	0	0	0	0	0	0	0	0	0	0	0	0	0	0	0	0	0	0	0	0	0	0	0	0
MBPK_001360509	order	Gelidiales	0.9073	509	0	509	Archaeplastida	Rhodophyta	Rhodophyta	Florideophyceae	Gelidiales				0	0	0	0	0	0	0	0	0	0	0	0	0	0	0	0	0	0	0	0	0	0	0	0	0	0	0	0	0	0	0	0	0	0	0
MBPK_002061803	order	Gelidiales	0.9073	437	0	437	Archaeplastida	Rhodophyta	Rhodophyta	Florideophyceae	Gelidiales				0	0	0	0	0	0	0	0	0	0	0	0	0	0	0	0	0	0	0	0	0	0	0	0	0	0	0	0	0	0	0	0	0	0	0
MBPK_002203504	order	Gelidiales	0.9073	410	0	410	Archaeplastida	Rhodophyta	Rhodophyta	Florideophyceae	Gelidiales				0	0	0	0	0	0	0	0	0	0	0	0	0	0	0	0	0	0	0	0	0	0	0	0	0	0	0	0	0	0	0	0	0	0	0
MBPK_000864494	order	Gelidiales	0.9045	267	0	267	Archaeplastida	Rhodophyta	Rhodophyta	Florideophyceae	Gelidiales				0	0	0	0	0	0	0	0	0	0	0	0	0	0	0	0	0	0	0	0	0	0	0	0	0	0	0	0	0	0	0	0	0	0	0
MBPK_001197391	order	Gelidiales	0.9045	163	0	163	Archaeplastida	Rhodophyta	Rhodophyta	Florideophyceae	Gelidiales				0	0	0	0	0	0	0	0	0	0	0	0	0	0	0	0	0	0	0	0	0	0	0	0	0	0	0	0	0	0	0	0	0	0	0
MBPK_001117610	order	Gelidiales	0.9045	95	0	95	Archaeplastida	Rhodophyta	Rhodophyta	Florideophyceae	Gelidiales				0	0	0	0	0	0	0	0	0	0	0	0	0	0	0	0	0	0	0	0	0	0	0	0	0	0	0	0	0	0	0	0	0	0	0
MBPK_001301132	order	Gelidiales	0.9042	52	0	52	Archaeplastida	Rhodophyta	Rhodophyta	Florideophyceae	Gelidiales				0	0	0	0	0	0	0	0	0	0	0	0	0	0	0	0	0	0	0	0	0	0	0	0	0	0	0	0	0	0	0	0	0	0	0
MBPK_000097386	order	Gelidiales	0.9042	49	0	49	Archaeplastida	Rhodophyta	Rhodophyta	Florideophyceae	Gelidiales				0	0	0	0	0	0	0	0	0	0	0	0	0	0	0	0	0	0	0	0	0	0	0	0	0	0	0	0	0	0	0	0	0	0	0
MBPK_001056278	order	Gelidiales	0.8981	26	0	26	Archaeplastida	Rhodophyta	Rhodophyta	Florideophyceae	Gelidiales				0	0	0	0	0	0	0	0	0	0	0	0	0	0	0	0	0	0	0	0	0	0	0	0	0	0	0	0	0	0	0	0	0	0	0
MBPK_001043449	order	Gelidiales	0.8949	6	0	6	Archaeplastida	Rhodophyta	Rhodophyta	Florideophyceae	Gelidiales				0	0	0	0	0	0	0	0	0	0	0	0	0	0	0	0	0	0	0	0	0	0	0	0	0	0	0	0	0	0	0	0	0	0	0
MBPK_000287932	species	Caulacanthus ustulatus	1	415	0	415	Archaeplastida	Rhodophyta	Rhodophyta	Florideophyceae	Gigartinales	Caulacanthaceae	Caulacanthus	Caulacanthus ustulatus	0	0	0	0	0	0	0	0	0	0	0	0	0	0	0	0	0	0	0	0	0	0	0	0	0	0	0	0	0	0	0	0	0	0	0
MBPK_000506421	family	Chondrymeniaceae	0.9288	1114	1109	5	Archaeplastida	Rhodophyta	Rhodophyta	Florideophyceae	Gigartinales	Chondrymeniaceae			87	22	14	114	22	47	54	11	5	217	104	59	24	26	283	5	0	0	0	0	0	15	0	0	0	0	0	0	0	0	0	0	0	0	0
MBPK_001254557	species	Cruoria cruoriaeformis	0.9968	5476	43	5433	Archaeplastida	Rhodophyta	Rhodophyta	Florideophyceae	Gigartinales	Cruoriaceae	Cruoria	Cruoria cruoriaeformis	0	0	0	0	0	0	0	0	0	0	0	0	0	0	0	0	0	0	0	0	0	0	0	0	0	0	43	0	0	0	0	0	0	0	0
MBPK_003562726	family	Cruoriaceae	0.9256	32	32	0	Archaeplastida	Rhodophyta	Rhodophyta	Florideophyceae	Gigartinales	Cruoriaceae			0	0	0	0	0	0	0	0	0	0	0	0	0	0	0	0	0	0	0	0	0	0	0	0	0	0	0	14	0	18	0	0	0	0	0
MBPK_001742166	species	Calliblepharis sp.1PDT-2013	0.9936	452	0	452	Archaeplastida	Rhodophyta	Rhodophyta	Florideophyceae	Gigartinales	Cystocloniaceae	Calliblepharis	Calliblepharis sp.1PDT-2013	0	0	0	0	0	0	0	0	0	0	0	0	0	0	0	0	0	0	0	0	0	0	0	0	0	0	0	0	0	0	0	0	0	0	0
MBPK_000046937	species	Rhodophyllis sp.MAR3	0.9968	8606	1284	7322	Archaeplastida	Rhodophyta	Rhodophyta	Florideophyceae	Gigartinales	Cystocloniaceae	Rhodophyllis	Rhodophyllis sp.MAR3	0	113	67	79	272	16	0	167	11	0	0	9	26	7	52	0	0	14	209	0	156	54	0	0	0	0	0	0	32	0	0	0	0	0	0
MBPK_003822464	species	Dudresnaya verticillata	1	8833	1238	7595	Archaeplastida	Rhodophyta	Rhodophyta	Florideophyceae	Gigartinales	Dumontiaceae	Dudresnaya	Dudresnaya verticillata	0	0	0	0	0	0	0	0	0	0	0	0	0	0	0	0	138	0	0	0	48	140	0	0	36	287	93	116	72	270	24	14	0	0	0
MBPK_000511453	genus	Dudresnaya	0.9256	6403	1855	4548	Archaeplastida	Rhodophyta	Rhodophyta	Florideophyceae	Gigartinales	Dumontiaceae	Dudresnaya		0	0	0	0	0	0	0	0	0	0	0	0	0	0	0	0	0	0	0	0	0	0	0	0	0	718	109	298	202	370	61	46	10	41	0
MBPK_000190731	genus	Dudresnaya	0.9236	901	759	142	Archaeplastida	Rhodophyta	Rhodophyta	Florideophyceae	Gigartinales	Dumontiaceae	Dudresnaya		0	0	0	0	0	0	0	0	0	0	0	0	0	0	0	0	0	0	0	25	0	0	0	0	0	297	53	111	60	164	29	6	5	9	0
MBPK_000007170	genus	Dudresnaya	0.9223	832	141	691	Archaeplastida	Rhodophyta	Rhodophyta	Florideophyceae	Gigartinales	Dumontiaceae	Dudresnaya		0	0	0	0	0	0	0	0	0	0	0	0	0	0	0	0	0	0	0	0	0	0	0	0	0	48	7	25	16	31	5	4	0	5	0
MBPK_002612908	genus	Dudresnaya	0.9223	761	218	543	Archaeplastida	Rhodophyta	Rhodophyta	Florideophyceae	Gigartinales	Dumontiaceae	Dudresnaya		0	0	0	0	0	0	0	0	0	0	0	0	0	0	0	0	0	0	0	0	0	0	0	0	0	90	17	27	21	41	10	6	1	5	0
MBPK_000514705	genus	Dudresnaya	0.9223	631	190	441	Archaeplastida	Rhodophyta	Rhodophyta	Florideophyceae	Gigartinales	Dumontiaceae	Dudresnaya		0	0	0	0	0	0	0	0	0	0	0	0	0	0	0	0	0	0	0	0	0	0	0	0	0	72	11	27	23	39	10	4	0	4	0
MBPK_000644329	genus	Dudresnaya	0.9191	575	207	368	Archaeplastida	Rhodophyta	Rhodophyta	Florideophyceae	Gigartinales	Dumontiaceae	Dudresnaya		0	0	0	0	0	0	0	0	0	0	0	0	0	0	0	0	0	0	0	0	0	0	0	0	0	82	27	27	23	35	7	0	2	4	0
MBPK_002092225	genus	Dudresnaya	0.9191	376	118	258	Archaeplastida	Rhodophyta	Rhodophyta	Florideophyceae	Gigartinales	Dumontiaceae	Dudresnaya		0	0	0	0	0	0	0	0	0	0	0	0	0	0	0	0	0	0	0	0	0	0	0	0	0	44	12	19	10	21	6	0	1	5	0
MBPK_000438188	genus	Dudresnaya	0.9191	222	69	153	Archaeplastida	Rhodophyta	Rhodophyta	Florideophyceae	Gigartinales	Dumontiaceae	Dudresnaya		0	0	0	0	0	0	0	0	0	0	0	0	0	0	0	0	0	0	0	0	0	0	0	0	0	33	3	4	8	14	2	2	1	2	0
MBPK_001362119	genus	Dudresnaya	0.9191	142	15	127	Archaeplastida	Rhodophyta	Rhodophyta	Florideophyceae	Gigartinales	Dumontiaceae	Dudresnaya		0	0	0	0	0	0	0	0	0	0	0	0	0	0	0	0	0	0	0	0	0	0	0	0	0	6	0	3	2	2	0	2	0	0	0
MBPK_000693541	genus	Dudresnaya	0.9175	113	28	85	Archaeplastida	Rhodophyta	Rhodophyta	Florideophyceae	Gigartinales	Dumontiaceae	Dudresnaya		0	0	0	0	0	0	0	0	0	0	0	0	0	0	0	0	0	0	0	0	0	0	0	0	0	10	3	5	4	6	0	0	0	0	0
MBPK_000809097	genus	Dudresnaya	0.9172	102	30	72	Archaeplastida	Rhodophyta	Rhodophyta	Florideophyceae	Gigartinales	Dumontiaceae	Dudresnaya		0	0	0	0	0	0	0	0	0	0	0	0	0	0	0	0	0	0	0	0	0	0	0	0	0	6	4	5	5	8	2	0	0	0	0
MBPK_002928730	genus	Dudresnaya	0.9172	81	25	56	Archaeplastida	Rhodophyta	Rhodophyta	Florideophyceae	Gigartinales	Dumontiaceae	Dudresnaya		0	0	0	0	0	0	0	0	0	0	0	0	0	0	0	0	0	0	0	0	0	0	0	0	0	6	3	4	6	5	1	0	0	0	0
MBPK_001370881	genus	Dudresnaya	0.9172	54	11	43	Archaeplastida	Rhodophyta	Rhodophyta	Florideophyceae	Gigartinales	Dumontiaceae	Dudresnaya		0	0	0	0	0	0	0	0	0	0	0	0	0	0	0	0	0	0	0	0	0	0	0	0	0	6	0	2	1	0	1	0	0	1	0
MBPK_003730651	genus	Dudresnaya	0.9172	51	14	37	Archaeplastida	Rhodophyta	Rhodophyta	Florideophyceae	Gigartinales	Dumontiaceae	Dudresnaya		0	0	0	0	0	0	0	0	0	0	0	0	0	0	0	0	0	0	0	0	0	0	0	0	0	7	0	2	2	2	0	0	0	1	0
MBPK_000959721	genus	Dudresnaya	0.9172	46	16	30	Archaeplastida	Rhodophyta	Rhodophyta	Florideophyceae	Gigartinales	Dumontiaceae	Dudresnaya		0	0	0	0	0	0	0	0	0	0	0	0	0	0	0	0	0	0	0	0	0	0	0	0	0	4	1	3	5	2	1	0	0	0	0
MBPK_001896786	genus	Dudresnaya	0.9172	35	4	31	Archaeplastida	Rhodophyta	Rhodophyta	Florideophyceae	Gigartinales	Dumontiaceae	Dudresnaya		0	0	0	0	0	0	0	0	0	0	0	0	0	0	0	0	0	0	0	0	0	0	0	0	0	1	1	1	0	1	0	0	0	0	0
MBPK_000108840	family	Dumontiaceae	0.9353	4676	0	4676	Archaeplastida	Rhodophyta	Rhodophyta	Florideophyceae	Gigartinales	Dumontiaceae			0	0	0	0	0	0	0	0	0	0	0	0	0	0	0	0	0	0	0	0	0	0	0	0	0	0	0	0	0	0	0	0	0	0	0
MBPK_002928426	family	Dumontiaceae	0.932	1368	79	1289	Archaeplastida	Rhodophyta	Rhodophyta	Florideophyceae	Gigartinales	Dumontiaceae			0	0	0	0	0	0	0	0	0	0	0	0	0	0	0	0	0	0	0	0	0	0	0	0	0	20	23	11	7	14	4	0	0	0	0
MBPK_000385413	family	Dumontiaceae	0.9288	1108	1104	4	Archaeplastida	Rhodophyta	Rhodophyta	Florideophyceae	Gigartinales	Dumontiaceae			0	0	0	0	0	0	0	0	0	0	0	0	0	0	0	0	426	0	2	606	0	44	26	0	0	0	0	0	0	0	0	0	0	0	0
MBPK_000721493	family	Dumontiaceae	0.9223	729	0	729	Archaeplastida	Rhodophyta	Rhodophyta	Florideophyceae	Gigartinales	Dumontiaceae			0	0	0	0	0	0	0	0	0	0	0	0	0	0	0	0	0	0	0	0	0	0	0	0	0	0	0	0	0	0	0	0	0	0	0
MBPK_001347280	family	Dumontiaceae	0.8758	714	0	714	Archaeplastida	Rhodophyta	Rhodophyta	Florideophyceae	Gigartinales	Dumontiaceae			0	0	0	0	0	0	0	0	0	0	0	0	0	0	0	0	0	0	0	0	0	0	0	0	0	0	0	0	0	0	0	0	0	0	0
MBPK_000606486	family	Dumontiaceae	0.8722	633	0	633	Archaeplastida	Rhodophyta	Rhodophyta	Florideophyceae	Gigartinales	Dumontiaceae			0	0	0	0	0	0	0	0	0	0	0	0	0	0	0	0	0	0	0	0	0	0	0	0	0	0	0	0	0	0	0	0	0	0	0
MBPK_002845459	family	Dumontiaceae	0.8698	613	0	613	Archaeplastida	Rhodophyta	Rhodophyta	Florideophyceae	Gigartinales	Dumontiaceae			0	0	0	0	0	0	0	0	0	0	0	0	0	0	0	0	0	0	0	0	0	0	0	0	0	0	0	0	0	0	0	0	0	0	0
MBPK_002436807	family	Dumontiaceae	0.8698	308	307	1	Archaeplastida	Rhodophyta	Rhodophyta	Florideophyceae	Gigartinales	Dumontiaceae			0	0	0	0	0	0	0	0	0	0	0	0	0	0	0	0	118	0	0	171	0	8	10	0	0	0	0	0	0	0	0	0	0	0	0
MBPK_002065757	family	Dumontiaceae	0.869	259	259	0	Archaeplastida	Rhodophyta	Rhodophyta	Florideophyceae	Gigartinales	Dumontiaceae			0	0	0	0	0	0	0	0	0	0	0	0	0	0	0	0	0	0	0	39	1	0	10	0	0	201	0	3	4	0	1	0	0	0	0
MBPK_000226137	species	Halarachnion ligulatum	1	3142	642	2500	Archaeplastida	Rhodophyta	Rhodophyta	Florideophyceae	Gigartinales	Furcellariaceae	Halarachnion	Halarachnion ligulatum	0	0	0	0	0	0	0	0	0	0	0	0	0	0	0	0	0	0	0	0	0	0	0	0	0	269	37	109	63	91	34	18	10	11	0
MBPK_000007200	species	Neurocaulon foliosum	0.9968	361	301	60	Archaeplastida	Rhodophyta	Rhodophyta	Florideophyceae	Gigartinales	Furcellariaceae	Neurocaulon	Neurocaulon foliosum	0	0	0	0	0	0	0	0	0	0	0	0	0	0	0	0	0	0	0	0	0	0	0	0	0	19	0	235	22	5	15	3	0	2	0
MBPK_002575129	genus	Opuntiella	0.9342	40	0	40	Archaeplastida	Rhodophyta	Rhodophyta	Florideophyceae	Gigartinales	Furcellariaceae	Opuntiella		0	0	0	0	0	0	0	0	0	0	0	0	0	0	0	0	0	0	0	0	0	0	0	0	0	0	0	0	0	0	0	0	0	0	0
MBPK_001641600	species	Chondracanthus acicularis	0.9968	1554	0	1554	Archaeplastida	Rhodophyta	Rhodophyta	Florideophyceae	Gigartinales	Gigartinaceae	Chondracanthus	Chondracanthus acicularis	0	0	0	0	0	0	0	0	0	0	0	0	0	0	0	0	0	0	0	0	0	0	0	0	0	0	0	0	0	0	0	0	0	0	0
MBPK_000360244	species	Chondracanthus teedei	1	111105	0	111105	Archaeplastida	Rhodophyta	Rhodophyta	Florideophyceae	Gigartinales	Gigartinaceae	Chondracanthus	Chondracanthus teedei	0	0	0	0	0	0	0	0	0	0	0	0	0	0	0	0	0	0	0	0	0	0	0	0	0	0	0	0	0	0	0	0	0	0	13235
MBPK_000361789	species	Gigartina pistillata	0.9968	1449	0	1449	Archaeplastida	Rhodophyta	Rhodophyta	Florideophyceae	Gigartinales	Gigartinaceae	Gigartina	Gigartina pistillata	0	0	0	0	0	0	0	0	0	0	0	0	0	0	0	0	0	0	0	0	0	0	0	0	0	0	0	0	0	0	0	0	0	0	0
MBPK_000025474	species	Callophyllis laciniata	0.9968	25640	0	25640	Archaeplastida	Rhodophyta	Rhodophyta	Florideophyceae	Gigartinales	Kallymeniaceae	Callophyllis	Callophyllis laciniata	0	0	0	0	0	0	0	0	0	0	0	0	0	0	0	0	0	0	0	0	0	0	0	0	0	0	0	0	0	0	0	0	0	0	0
MBPK_002784743	species	Kallymenia lacerata	0.9968	45	45	0	Archaeplastida	Rhodophyta	Rhodophyta	Florideophyceae	Gigartinales	Kallymeniaceae	Kallymenia	Kallymenia lacerata	0	0	0	0	0	0	0	0	0	0	0	0	0	0	0	0	0	0	0	0	0	0	0	0	0	45	0	0	0	0	0	0	0	0	0
MBPK_000013464	species	Kallymenia reniformis	1	449	399	50	Archaeplastida	Rhodophyta	Rhodophyta	Florideophyceae	Gigartinales	Kallymeniaceae	Kallymenia	Kallymenia reniformis	0	0	0	0	0	0	0	0	0	0	0	0	0	0	0	0	0	0	0	0	0	0	0	0	0	218	22	44	13	80	12	6	1	3	0
MBPK_003475966	species	Kallymenia requienii	0.9968	59	59	0	Archaeplastida	Rhodophyta	Rhodophyta	Florideophyceae	Gigartinales	Kallymeniaceae	Kallymenia	Kallymenia requienii	0	0	0	0	0	0	0	0	0	0	0	0	0	0	0	0	47	0	0	9	0	0	1	0	0	2	0	0	0	0	0	0	0	0	0
MBPK_002681626	genus	Kallymenia	0.937	186	186	0	Archaeplastida	Rhodophyta	Rhodophyta	Florideophyceae	Gigartinales	Kallymeniaceae	Kallymenia		0	0	0	0	0	0	0	0	0	0	0	0	0	0	0	0	0	0	3	40	0	0	0	0	0	29	0	3	0	0	108	0	0	3	0
MBPK_000248215	genus	Kallymenia	0.9097	104	104	0	Archaeplastida	Rhodophyta	Rhodophyta	Florideophyceae	Gigartinales	Kallymeniaceae	Kallymenia		0	0	0	0	0	0	0	0	0	0	0	0	0	0	0	0	0	0	0	0	0	0	0	0	0	60	8	7	2	21	4	1	0	1	0
MBPK_000065847	species	Meredithia microphylla	1	346	346	0	Archaeplastida	Rhodophyta	Rhodophyta	Florideophyceae	Gigartinales	Kallymeniaceae	Meredithia	Meredithia microphylla	0	0	0	0	0	0	0	0	0	0	0	0	0	0	0	0	83	3	19	43	25	122	0	14	10	0	0	27	0	0	0	0	0	0	0
MBPK_001560411	family	Kallymeniaceae	0.9155	1791	1791	0	Archaeplastida	Rhodophyta	Rhodophyta	Florideophyceae	Gigartinales	Kallymeniaceae			0	19	7	0	22	104	0	15	6	0	0	0	0	0	28	0	953	2	0	304	226	28	14	63	0	0	0	0	0	0	0	0	0	0	0
MBPK_000025870	family	Kallymeniaceae	0.9137	544	544	0	Archaeplastida	Rhodophyta	Rhodophyta	Florideophyceae	Gigartinales	Kallymeniaceae			0	0	0	0	0	0	0	0	0	0	0	0	0	0	0	0	299	4	0	131	89	0	0	21	0	0	0	0	0	0	0	0	0	0	0
MBPK_001531530	family	Kallymeniaceae	0.9108	602	342	260	Archaeplastida	Rhodophyta	Rhodophyta	Florideophyceae	Gigartinales	Kallymeniaceae			0	8	4	3	7	25	0	9	0	0	0	0	0	0	9	1	8	0	0	60	4	9	0	0	0	56	9	18	11	87	7	3	2	2	0
MBPK_001493309	family	Kallymeniaceae	0.9045	515	514	1	Archaeplastida	Rhodophyta	Rhodophyta	Florideophyceae	Gigartinales	Kallymeniaceae			0	3	2	1	3	2	0	0	0	0	2	0	0	0	11	0	277	1	0	119	63	6	4	20	0	0	0	0	0	0	0	0	0	0	0
MBPK_000451293	family	Kallymeniaceae	0.9042	90	90	0	Archaeplastida	Rhodophyta	Rhodophyta	Florideophyceae	Gigartinales	Kallymeniaceae			0	0	0	0	5	18	0	6	2	0	0	0	0	0	8	0	4	0	0	0	0	0	0	0	0	11	9	13	1	6	0	7	0	0	0
MBPK_001296751	family	Kallymeniaceae	0.8701	74	74	0	Archaeplastida	Rhodophyta	Rhodophyta	Florideophyceae	Gigartinales	Kallymeniaceae			0	0	0	12	9	3	7	6	0	0	0	3	4	1	24	0	0	0	0	2	3	0	0	0	0	0	0	0	0	0	0	0	0	0	0
MBPK_000510951	species	Peyssonnelia atropurpurea	0.9968	177	0	177	Archaeplastida	Rhodophyta	Rhodophyta	Florideophyceae	Gigartinales	Peyssonneliaceae	Peyssonnelia	Peyssonnelia atropurpurea	0	0	0	0	0	0	0	0	0	0	0	0	0	0	0	0	0	0	0	0	0	0	0	0	0	0	0	0	0	0	0	0	0	0	0
MBPK_002151714	species	Peyssonnelia dubyi	0.9872	29554	0	29554	Archaeplastida	Rhodophyta	Rhodophyta	Florideophyceae	Gigartinales	Peyssonneliaceae	Peyssonnelia	Peyssonnelia dubyi	0	0	0	0	0	0	0	0	0	0	0	0	0	0	0	0	0	0	0	0	0	0	0	0	0	0	0	0	0	0	0	0	0	0	0
MBPK_000201821	species	Peyssonnelia rubra	0.9968	48721	48681	40	Archaeplastida	Rhodophyta	Rhodophyta	Florideophyceae	Gigartinales	Peyssonneliaceae	Peyssonnelia	Peyssonnelia rubra	0	0	0	0	242	0	0	0	0	0	0	0	0	0	0	0	28290	0	0	11868	112	0	205	0	0	6614	0	0	1217	0	46	87	0	0	0
MBPK_000400076	species	Peyssonnelia sp.14NOR	1	60	59	1	Archaeplastida	Rhodophyta	Rhodophyta	Florideophyceae	Gigartinales	Peyssonneliaceae	Peyssonnelia	Peyssonnelia sp.14NOR	0	0	0	0	0	0	0	0	0	0	0	0	0	0	0	0	0	0	0	0	0	0	0	0	0	25	7	18	2	6	1	0	0	0	0
MBPK_000152004	species	Peyssonnelia sp.16Phil	0.9444	4602	358	4244	Archaeplastida	Rhodophyta	Rhodophyta	Florideophyceae	Gigartinales	Peyssonneliaceae	Peyssonnelia	Peyssonnelia sp.16Phil	0	0	0	0	0	0	0	0	0	0	0	0	0	0	0	0	0	0	0	0	0	0	0	0	0	124	26	0	0	195	13	0	0	0	0
MBPK_003084372	species	Peyssonnelia sp. 1LLG	0.9968	31375	31295	80	Archaeplastida	Rhodophyta	Rhodophyta	Florideophyceae	Gigartinales	Peyssonneliaceae	Peyssonnelia	Peyssonnelia sp.1LLG	0	0	0	0	0	0	0	0	0	0	0	0	0	0	0	0	11875	0	0	11378	0	0	151	0	0	4342	355	0	2963	0	16	197	18	0	0
MBPK_000289699	species	Peyssonnelia sp.2SA	0.9968	191	191	0	Archaeplastida	Rhodophyta	Rhodophyta	Florideophyceae	Gigartinales	Peyssonneliaceae	Peyssonnelia	Peyssonnelia sp.2SA	0	0	1	7	22	0	0	0	0	0	0	0	0	2	155	0	4	0	0	0	0	0	0	0	0	0	0	0	0	0	0	0	0	0	0
MBPK_000135901	species	Peyssonnelia sp.50WA	0.9417	636	145	491	Archaeplastida	Rhodophyta	Rhodophyta	Florideophyceae	Gigartinales	Peyssonneliaceae	Peyssonnelia	Peyssonnelia sp.50WA	0	0	0	0	0	0	0	0	0	0	0	0	0	0	0	0	0	0	0	0	0	0	0	0	0	19	107	0	3	15	1	0	0	0	0
MBPK_002002940	species	Peyssonnelia sp.66WA	1	439	0	439	Archaeplastida	Rhodophyta	Rhodophyta	Florideophyceae	Gigartinales	Peyssonneliaceae	Peyssonnelia	Peyssonnelia sp.66WA	0	0	0	0	0	0	0	0	0	0	0	0	0	0	0	0	0	0	0	0	0	0	0	0	0	0	0	0	0	0	0	0	0	0	0
MBPK_000474442	species	Peyssonnelia sp.69WA	0.9936	56	56	0	Archaeplastida	Rhodophyta	Rhodophyta	Florideophyceae	Gigartinales	Peyssonneliaceae	Peyssonnelia	Peyssonnelia sp.69WA	0	0	0	1	51	0	0	0	0	0	0	0	0	0	4	0	0	0	0	0	0	0	0	0	0	0	0	0	0	0	0	0	0	0	0
MBPK_000672650	species	Peyssonnelia sp.9WA	0.9968	22717	3634	19083	Archaeplastida	Rhodophyta	Rhodophyta	Florideophyceae	Gigartinales	Peyssonneliaceae	Peyssonnelia	Peyssonnelia sp.9WA	0	0	0	0	0	0	0	0	0	0	0	0	0	0	0	0	0	0	0	0	0	0	0	0	0	2790	0	109	399	95	74	124	0	43	0
MBPK_000222617	species	Peyssonnelia sp.BOLD_AAT9047	0.9393	2098	2095	3	Archaeplastida	Rhodophyta	Rhodophyta	Florideophyceae	Gigartinales	Peyssonneliaceae	Peyssonnelia	Peyssonnelia sp.BOLD_AAT9047	0	0	0	0	0	0	0	0	0	0	0	0	0	0	0	0	0	0	22	31	917	316	0	154	31	254	37	15	56	167	0	37	51	7	0
MBPK_001260147	species	Peyssonnelia sp.BOLD_AAT9060	0.9968	935	935	0	Archaeplastida	Rhodophyta	Rhodophyta	Florideophyceae	Gigartinales	Peyssonneliaceae	Peyssonnelia	Peyssonnelia sp.BOLD_AAT9060	0	0	0	0	36	0	0	0	1	0	0	0	0	0	154	0	673	1	5	32	25	0	0	7	0	0	0	0	0	1	0	0	0	0	0
MBPK_001363927	species	Peyssonnelia sp.BOLD_AAV4737	0.9776	17	17	0	Archaeplastida	Rhodophyta	Rhodophyta	Florideophyceae	Gigartinales	Peyssonneliaceae	Peyssonnelia	Peyssonnelia sp.BOLD_AAV4737	0	0	0	0	0	0	0	0	0	0	0	0	0	0	5	0	0	0	0	0	0	0	0	0	0	1	0	3	6	0	0	2	0	0	0
MBPK_002838523	species	Peyssonnelia squamaria	0.9968	8060	8047	13	Archaeplastida	Rhodophyta	Rhodophyta	Florideophyceae	Gigartinales	Peyssonneliaceae	Peyssonnelia	Peyssonnelia squamaria	295	158	127	540	384	669	0	0	0	508	974	426	840	157	2832	0	0	0	0	101	36	0	0	0	0	0	0	0	0	0	0	0	0	0	0
MBPK_000039175	species	Peyssonneliaceae sp.BOLD_AAV4738	1	146	146	0	Archaeplastida	Rhodophyta	Rhodophyta	Florideophyceae	Gigartinales	Peyssonneliaceae	Peyssonnelia	Peyssonneliaceae sp.BOLD_AAV4738	0	0	0	0	0	0	0	0	0	0	0	0	0	0	0	0	0	0	0	0	0	0	0	0	0	0	40	0	0	102	0	0	4	0	0
MBPK_000371714	genus	Peyssonnelia	0.9444	1187	1184	3	Archaeplastida	Rhodophyta	Rhodophyta	Florideophyceae	Gigartinales	Peyssonneliaceae	Peyssonnelia		0	0	0	0	0	0	0	0	0	0	0	0	0	0	0	0	171	17	5	329	555	102	0	0	0	0	0	0	0	5	0	0	0	0	0
MBPK_000083974	genus	Peyssonnelia	0.9398	2937	2937	0	Archaeplastida	Rhodophyta	Rhodophyta	Florideophyceae	Gigartinales	Peyssonneliaceae	Peyssonnelia		0	0	0	0	0	0	0	0	0	0	0	0	0	0	0	0	0	0	0	0	0	0	0	0	0	93	0	0	2377	0	23	444	0	0	0
MBPK_000100003	genus	Peyssonnelia	0.9385	119	119	0	Archaeplastida	Rhodophyta	Rhodophyta	Florideophyceae	Gigartinales	Peyssonneliaceae	Peyssonnelia		0	0	0	0	0	0	0	0	0	0	0	0	0	0	0	0	0	0	0	37	36	46	0	0	0	0	0	0	0	0	0	0	0	0	0
MBPK_001850778	genus	Peyssonnelia	0.9383	1753	1664	89	Archaeplastida	Rhodophyta	Rhodophyta	Florideophyceae	Gigartinales	Peyssonneliaceae	Peyssonnelia		0	0	0	0	0	0	0	0	0	0	0	0	0	0	0	0	0	0	0	0	0	0	0	0	0	137	35	65	25	1389	6	0	3	4	0
MBPK_000759003	genus	Peyssonnelia	0.9379	43	43	0	Archaeplastida	Rhodophyta	Rhodophyta	Florideophyceae	Gigartinales	Peyssonneliaceae	Peyssonnelia		0	0	0	0	0	0	0	0	0	0	0	0	0	0	0	0	6	0	0	14	23	0	0	0	0	0	0	0	0	0	0	0	0	0	0
MBPK_000005805	genus	Peyssonnelia	0.9355	5	0	5	Archaeplastida	Rhodophyta	Rhodophyta	Florideophyceae	Gigartinales	Peyssonneliaceae	Peyssonnelia		0	0	0	0	0	0	0	0	0	0	0	0	0	0	0	0	0	0	0	0	0	0	0	0	0	0	0	0	0	0	0	0	0	0	0
MBPK_000944999	genus	Peyssonnelia	0.9353	829	210	619	Archaeplastida	Rhodophyta	Rhodophyta	Florideophyceae	Gigartinales	Peyssonneliaceae	Peyssonnelia		0	0	0	0	0	0	0	0	0	0	0	0	0	0	0	0	0	0	0	0	0	0	0	0	0	13	189	0	0	6	0	0	2	0	0
MBPK_001314215	genus	Peyssonnelia	0.934	601	0	601	Archaeplastida	Rhodophyta	Rhodophyta	Florideophyceae	Gigartinales	Peyssonneliaceae	Peyssonnelia		0	0	0	0	0	0	0	0	0	0	0	0	0	0	0	0	0	0	0	0	0	0	0	0	0	0	0	0	0	0	0	0	0	0	88
MBPK_000067138	genus	Peyssonnelia	0.932	165	87	78	Archaeplastida	Rhodophyta	Rhodophyta	Florideophyceae	Gigartinales	Peyssonneliaceae	Peyssonnelia		0	0	0	0	0	0	0	0	0	0	0	0	0	0	0	0	36	0	0	0	0	0	0	0	0	18	4	9	5	14	0	0	0	1	0
MBPK_000052964	genus	Peyssonnelia	0.9299	7	4	3	Archaeplastida	Rhodophyta	Rhodophyta	Florideophyceae	Gigartinales	Peyssonneliaceae	Peyssonnelia		0	0	0	0	0	0	0	0	0	0	0	0	0	0	0	4	0	0	0	0	0	0	0	0	0	0	0	0	0	0	0	0	0	0	0
MBPK_000131312	genus	Peyssonnelia	0.9288	530	156	374	Archaeplastida	Rhodophyta	Rhodophyta	Florideophyceae	Gigartinales	Peyssonneliaceae	Peyssonnelia		0	0	0	0	0	0	0	0	0	0	0	0	0	0	0	0	0	0	0	0	0	0	0	0	0	24	14	43	9	52	6	4	0	4	0
MBPK_002892958	genus	Peyssonnelia	0.9288	117	117	0	Archaeplastida	Rhodophyta	Rhodophyta	Florideophyceae	Gigartinales	Peyssonneliaceae	Peyssonnelia		0	0	0	0	0	0	0	0	0	0	0	0	0	0	0	0	14	3	0	28	51	21	0	0	0	0	0	0	0	0	0	0	0	0	0
MBPK_002103371	genus	Peyssonnelia	0.9233	460	460	0	Archaeplastida	Rhodophyta	Rhodophyta	Florideophyceae	Gigartinales	Peyssonneliaceae	Peyssonnelia		0	0	0	0	0	0	0	0	0	0	0	0	0	0	0	0	0	0	0	0	0	0	0	0	0	12	0	0	376	0	1	71	0	0	0
MBPK_000030833	genus	Peyssonnelia	0.9233	332	237	95	Archaeplastida	Rhodophyta	Rhodophyta	Florideophyceae	Gigartinales	Peyssonneliaceae	Peyssonnelia		0	0	0	0	4	0	0	0	0	0	0	0	92	2	0	0	26	0	0	0	0	0	0	0	0	32	4	27	9	38	1	0	1	1	0
MBPK_000385601	genus	Peyssonnelia	0.9233	469	469	0	Archaeplastida	Rhodophyta	Rhodophyta	Florideophyceae	Gigartinales	Peyssonneliaceae	Peyssonnelia		0	0	0	0	1	0	0	0	0	0	0	0	34	3	0	0	0	0	0	0	0	0	0	0	0	0	0	0	367	0	2	62	0	0	0
MBPK_000029794	genus	Peyssonnelia	0.9223	1225	1121	104	Archaeplastida	Rhodophyta	Rhodophyta	Florideophyceae	Gigartinales	Peyssonneliaceae	Peyssonnelia		0	19	2	0	694	0	0	11	0	0	0	0	0	0	153	0	45	0	0	0	0	0	0	0	0	65	16	47	17	45	3	1	1	2	0
MBPK_003647229	genus	Peyssonnelia	0.9215	99	99	0	Archaeplastida	Rhodophyta	Rhodophyta	Florideophyceae	Gigartinales	Peyssonneliaceae	Peyssonnelia		0	0	0	0	0	0	0	0	0	0	0	0	0	0	0	0	9	1	3	31	50	5	0	0	0	0	0	0	0	0	0	0	0	0	0
MBPK_002119809	genus	Peyssonnelia	0.9191	687	543	144	Archaeplastida	Rhodophyta	Rhodophyta	Florideophyceae	Gigartinales	Peyssonneliaceae	Peyssonnelia		0	0	0	27	0	0	0	0	0	0	0	0	0	419	14	0	0	0	0	0	0	0	0	0	0	8	15	2	1	55	1	1	0	0	0
MBPK_001111817	genus	Peyssonnelia	0.9172	420	196	224	Archaeplastida	Rhodophyta	Rhodophyta	Florideophyceae	Gigartinales	Peyssonneliaceae	Peyssonnelia		0	5	0	0	149	0	0	0	0	0	0	0	0	0	40	0	0	0	0	0	0	0	0	0	0	0	0	0	0	2	0	0	0	0	0
MBPK_000600765	genus	Peyssonnelia	0.914	207	71	136	Archaeplastida	Rhodophyta	Rhodophyta	Florideophyceae	Gigartinales	Peyssonneliaceae	Peyssonnelia		0	0	0	1	0	0	1	0	1	0	0	0	0	0	0	0	0	0	0	0	0	0	0	0	0	13	4	2	0	49	0	0	0	0	0
MBPK_000050513	genus	Peyssonnelia	0.9126	967	967	0	Archaeplastida	Rhodophyta	Rhodophyta	Florideophyceae	Gigartinales	Peyssonneliaceae	Peyssonnelia		0	0	0	132	0	159	0	0	0	0	0	0	0	0	676	0	0	0	0	0	0	0	0	0	0	0	0	0	0	0	0	0	0	0	0
MBPK_000635637	genus	Peyssonnelia	0.9118	1984	1984	0	Archaeplastida	Rhodophyta	Rhodophyta	Florideophyceae	Gigartinales	Peyssonneliaceae	Peyssonnelia		6	187	29	77	282	0	11	14	0	74	223	0	11	0	899	0	0	0	0	0	2	0	0	0	0	7	2	0	2	149	8	0	1	0	0
MBPK_001200341	genus	Peyssonnelia	0.9094	7755	7755	0	Archaeplastida	Rhodophyta	Rhodophyta	Florideophyceae	Gigartinales	Peyssonneliaceae	Peyssonnelia		0	0	0	0	0	207	0	0	0	0	0	8	0	0	7383	0	0	0	0	0	0	0	0	0	0	49	59	8	2	27	2	5	0	5	0
MBPK_000097587	genus	Peyssonnelia	0.9094	436	436	0	Archaeplastida	Rhodophyta	Rhodophyta	Florideophyceae	Gigartinales	Peyssonneliaceae	Peyssonnelia		0	0	0	0	0	0	0	0	0	191	0	0	222	0	0	0	3	1	0	6	8	5	0	0	0	0	0	0	0	0	0	0	0	0	0
MBPK_000952954	genus	Peyssonnelia	0.9094	321	321	0	Archaeplastida	Rhodophyta	Rhodophyta	Florideophyceae	Gigartinales	Peyssonneliaceae	Peyssonnelia		0	0	0	0	0	0	0	0	0	108	7	0	94	0	0	0	0	0	0	0	0	0	0	0	0	0	0	0	93	0	1	18	0	0	0
MBPK_003354836	genus	Peyssonnelia	0.9094	86	86	0	Archaeplastida	Rhodophyta	Rhodophyta	Florideophyceae	Gigartinales	Peyssonneliaceae	Peyssonnelia		0	0	0	0	0	0	0	0	1	32	12	0	40	1	0	0	0	0	0	0	0	0	0	0	0	0	0	0	0	0	0	0	0	0	0
MBPK_003495845	genus	Peyssonnelia	0.9091	102	5	97	Archaeplastida	Rhodophyta	Rhodophyta	Florideophyceae	Gigartinales	Peyssonneliaceae	Peyssonnelia		0	0	0	0	0	0	0	0	0	0	0	0	0	0	5	0	0	0	0	0	0	0	0	0	0	0	0	0	0	0	0	0	0	0	11
MBPK_003626384	genus	Peyssonnelia	0.9085	2885	2885	0	Archaeplastida	Rhodophyta	Rhodophyta	Florideophyceae	Gigartinales	Peyssonneliaceae	Peyssonnelia		5	1015	240	227	832	98	66	38	0	0	0	0	0	0	364	0	0	0	0	0	0	0	0	0	0	0	0	0	0	0	0	0	0	0	0
MBPK_002555320	genus	Peyssonnelia	0.9085	2485	2485	0	Archaeplastida	Rhodophyta	Rhodophyta	Florideophyceae	Gigartinales	Peyssonneliaceae	Peyssonnelia		17	39	6	37	20	19	27	0	0	0	555	0	0	88	1677	0	0	0	0	0	0	0	0	0	0	0	0	0	0	0	0	0	0	0	0
MBPK_003068670	genus	Peyssonnelia	0.9079	36	36	0	Archaeplastida	Rhodophyta	Rhodophyta	Florideophyceae	Gigartinales	Peyssonneliaceae	Peyssonnelia		0	0	0	1	0	3	0	0	0	0	0	0	0	0	32	0	0	0	0	0	0	0	0	0	0	0	0	0	0	0	0	0	0	0	0
MBPK_000031767	genus	Peyssonnelia	0.9061	952	952	0	Archaeplastida	Rhodophyta	Rhodophyta	Florideophyceae	Gigartinales	Peyssonneliaceae	Peyssonnelia		1	10	0	4	33	0	0	0	0	0	30	0	4	2	868	0	0	0	0	0	0	0	0	0	0	0	0	0	0	0	0	0	0	0	0
MBPK_001901209	genus	Peyssonnelia	0.9061	731	731	0	Archaeplastida	Rhodophyta	Rhodophyta	Florideophyceae	Gigartinales	Peyssonneliaceae	Peyssonnelia		0	0	0	4	5	26	0	0	0	0	0	0	0	0	682	0	2	0	0	6	4	2	0	0	0	0	0	0	0	0	0	0	0	0	0
MBPK_003971480	genus	Peyssonnelia	0.9061	678	678	0	Archaeplastida	Rhodophyta	Rhodophyta	Florideophyceae	Gigartinales	Peyssonneliaceae	Peyssonnelia		0	0	0	8	0	25	0	0	0	0	0	1	0	0	644	0	0	0	0	0	0	0	0	0	0	0	0	0	0	0	0	0	0	0	0
MBPK_001176191	genus	Peyssonnelia	0.9061	587	587	0	Archaeplastida	Rhodophyta	Rhodophyta	Florideophyceae	Gigartinales	Peyssonneliaceae	Peyssonnelia		0	0	0	14	0	28	0	0	0	0	0	0	0	0	545	0	0	0	0	0	0	0	0	0	0	0	0	0	0	0	0	0	0	0	0
MBPK_000551451	genus	Peyssonnelia	0.9055	606	606	0	Archaeplastida	Rhodophyta	Rhodophyta	Florideophyceae	Gigartinales	Peyssonneliaceae	Peyssonnelia		0	22	8	12	55	16	49	41	3	17	10	38	3	11	260	0	0	0	0	0	0	0	0	0	0	53	0	0	5	0	0	3	0	0	0
MBPK_002099362	genus	Peyssonnelia	0.9051	86	41	45	Archaeplastida	Rhodophyta	Rhodophyta	Florideophyceae	Gigartinales	Peyssonneliaceae	Peyssonnelia		0	0	0	0	30	0	0	0	0	0	0	0	0	0	0	0	0	0	0	0	0	0	0	0	0	0	2	2	0	7	0	0	0	0	0
MBPK_000646365	genus	Peyssonnelia	0.9048	288	246	42	Archaeplastida	Rhodophyta	Rhodophyta	Florideophyceae	Gigartinales	Peyssonneliaceae	Peyssonnelia		0	0	0	6	0	15	0	0	0	0	0	0	0	0	212	0	0	0	0	0	0	0	0	0	0	2	0	1	0	10	0	0	0	0	0
MBPK_002798376	genus	Peyssonnelia	0.9048	160	128	32	Archaeplastida	Rhodophyta	Rhodophyta	Florideophyceae	Gigartinales	Peyssonneliaceae	Peyssonnelia		0	0	0	2	0	1	0	0	0	0	0	0	0	0	108	0	0	0	0	0	0	0	0	0	0	0	2	4	1	10	0	0	0	0	0
MBPK_001211268	genus	Peyssonnelia	0.9048	134	134	0	Archaeplastida	Rhodophyta	Rhodophyta	Florideophyceae	Gigartinales	Peyssonneliaceae	Peyssonnelia		0	0	0	1	0	1	0	0	0	0	0	0	0	0	86	0	0	0	0	0	0	0	0	0	0	2	0	0	38	0	0	6	0	0	0
MBPK_001471435	genus	Peyssonnelia	0.9048	83	83	0	Archaeplastida	Rhodophyta	Rhodophyta	Florideophyceae	Gigartinales	Peyssonneliaceae	Peyssonnelia		0	0	0	1	0	3	0	0	0	0	0	0	0	0	71	0	0	0	0	3	5	0	0	0	0	0	0	0	0	0	0	0	0	0	0
MBPK_000566380	genus	Peyssonnelia	0.9048	80	80	0	Archaeplastida	Rhodophyta	Rhodophyta	Florideophyceae	Gigartinales	Peyssonneliaceae	Peyssonnelia		0	0	0	1	0	4	0	0	0	0	0	0	0	0	65	0	1	0	0	3	6	0	0	0	0	0	0	0	0	0	0	0	0	0	0
MBPK_002474015	genus	Peyssonnelia	0.9048	77	77	0	Archaeplastida	Rhodophyta	Rhodophyta	Florideophyceae	Gigartinales	Peyssonneliaceae	Peyssonnelia		0	3	2	2	4	0	1	0	0	0	6	0	0	1	17	0	0	0	0	0	0	0	0	0	0	30	0	0	10	0	1	0	0	0	0
MBPK_003262098	genus	Peyssonnelia	0.9045	130	130	0	Archaeplastida	Rhodophyta	Rhodophyta	Florideophyceae	Gigartinales	Peyssonneliaceae	Peyssonnelia		1	21	5	7	14	2	2	0	0	0	14	0	0	2	62	0	0	0	0	0	0	0	0	0	0	0	0	0	0	0	0	0	0	0	0
MBPK_000029916	genus	Peyssonnelia	0.9045	57	57	0	Archaeplastida	Rhodophyta	Rhodophyta	Florideophyceae	Gigartinales	Peyssonneliaceae	Peyssonnelia		2	9	4	4	7	0	0	0	0	0	10	0	0	2	19	0	0	0	0	0	0	0	0	0	0	0	0	0	0	0	0	0	0	0	0
MBPK_000054763	genus	Peyssonnelia	0.9045	96	75	21	Archaeplastida	Rhodophyta	Rhodophyta	Florideophyceae	Gigartinales	Peyssonneliaceae	Peyssonnelia		0	25	1	7	23	2	2	1	0	0	1	0	0	0	7	0	0	0	0	2	0	0	0	1	0	1	0	1	0	1	0	0	0	0	0
MBPK_001938248	genus	Peyssonnelia	0.9029	582	582	0	Archaeplastida	Rhodophyta	Rhodophyta	Florideophyceae	Gigartinales	Peyssonneliaceae	Peyssonnelia		2	203	31	45	134	21	15	0	0	0	10	0	0	0	109	0	0	0	0	11	0	1	0	0	0	0	0	0	0	0	0	0	0	0	0
MBPK_000500728	genus	Peyssonnelia	0.9029	393	392	1	Archaeplastida	Rhodophyta	Rhodophyta	Florideophyceae	Gigartinales	Peyssonneliaceae	Peyssonnelia		2	19	4	9	25	2	0	0	0	4	81	0	1	13	232	0	0	0	0	0	0	0	0	0	0	0	0	0	0	0	0	0	0	0	0
MBPK_000266863	genus	Peyssonnelia	0.9029	341	341	0	Archaeplastida	Rhodophyta	Rhodophyta	Florideophyceae	Gigartinales	Peyssonneliaceae	Peyssonnelia		2	31	1	9	28	1	0	0	0	4	50	0	0	5	197	0	0	0	0	2	1	0	0	0	0	1	0	0	3	6	0	0	0	0	0
MBPK_000426928	genus	Peyssonnelia	0.9016	85	85	0	Archaeplastida	Rhodophyta	Rhodophyta	Florideophyceae	Gigartinales	Peyssonneliaceae	Peyssonnelia		0	0	0	0	0	3	0	0	0	0	0	1	0	0	70	0	9	0	0	1	0	0	0	0	0	0	0	0	1	0	0	0	0	0	0
MBPK_000681609	family	Peyssonneliaceae	0.9256	211	211	0	Archaeplastida	Rhodophyta	Rhodophyta	Florideophyceae	Gigartinales	Peyssonneliaceae			0	0	0	0	0	0	0	0	0	0	0	0	0	0	0	134	0	0	0	0	77	0	0	0	0	0	0	0	0	0	0	0	0	0	0
MBPK_000018506	family	Peyssonneliaceae	0.9193	4121	4121	0	Archaeplastida	Rhodophyta	Rhodophyta	Florideophyceae	Gigartinales	Peyssonneliaceae			5	0	0	2	42	2	0	0	0	0	392	11	15	85	97	0	1920	14	0	808	501	41	17	169	0	0	0	0	0	0	0	0	0	0	0
MBPK_000062281	family	Peyssonneliaceae	0.9193	557	552	5	Archaeplastida	Rhodophyta	Rhodophyta	Florideophyceae	Gigartinales	Peyssonneliaceae			4	0	0	3	33	1	0	0	0	0	314	16	9	100	63	9	0	0	0	0	0	0	0	0	0	0	0	0	0	0	0	0	0	0	0
MBPK_000606042	family	Peyssonneliaceae	0.919	763	761	2	Archaeplastida	Rhodophyta	Rhodophyta	Florideophyceae	Gigartinales	Peyssonneliaceae			6	0	0	4	35	2	0	0	0	0	476	10	10	104	106	8	0	0	0	0	0	0	0	0	0	0	0	0	0	0	0	0	0	0	0
MBPK_000529989	family	Peyssonneliaceae	0.919	629	623	6	Archaeplastida	Rhodophyta	Rhodophyta	Florideophyceae	Gigartinales	Peyssonneliaceae			5	0	0	0	31	3	0	0	0	0	394	5	9	97	73	6	0	0	0	0	0	0	0	0	0	0	0	0	0	0	0	0	0	0	0
MBPK_000707218	family	Peyssonneliaceae	0.9184	1471	1467	4	Archaeplastida	Rhodophyta	Rhodophyta	Florideophyceae	Gigartinales	Peyssonneliaceae			4	0	0	8	101	4	0	0	0	0	941	17	33	173	181	5	0	0	0	0	0	0	0	0	0	0	0	0	0	0	0	0	0	0	0
MBPK_000367873	family	Peyssonneliaceae	0.9169	12	12	0	Archaeplastida	Rhodophyta	Rhodophyta	Florideophyceae	Gigartinales	Peyssonneliaceae			0	0	0	0	0	0	0	0	0	1	0	0	7	0	0	4	0	0	0	0	0	0	0	0	0	0	0	0	0	0	0	0	0	0	0
MBPK_000991249	family	Peyssonneliaceae	0.9159	563	563	0	Archaeplastida	Rhodophyta	Rhodophyta	Florideophyceae	Gigartinales	Peyssonneliaceae			0	0	0	182	140	0	0	0	0	0	0	0	123	113	0	5	0	0	0	0	0	0	0	0	0	0	0	0	0	0	0	0	0	0	0
MBPK_000945724	family	Peyssonneliaceae	0.9158	34063	34063	0	Archaeplastida	Rhodophyta	Rhodophyta	Florideophyceae	Gigartinales	Peyssonneliaceae			143	0	0	149	2100	60	0	0	0	0	21853	413	764	3845	4726	5	0	0	0	0	5	0	0	0	0	0	0	0	0	0	0	0	0	0	0
MBPK_000176394	family	Peyssonneliaceae	0.9158	1559	1557	2	Archaeplastida	Rhodophyta	Rhodophyta	Florideophyceae	Gigartinales	Peyssonneliaceae			7	0	0	10	91	4	0	0	0	0	1001	23	42	164	211	4	0	0	0	0	0	0	0	0	0	0	0	0	0	0	0	0	0	0	0
MBPK_000886415	family	Peyssonneliaceae	0.9158	685	685	0	Archaeplastida	Rhodophyta	Rhodophyta	Florideophyceae	Gigartinales	Peyssonneliaceae			4	0	0	7	33	0	0	0	0	0	454	4	19	78	80	6	0	0	0	0	0	0	0	0	0	0	0	0	0	0	0	0	0	0	0
MBPK_001975856	family	Peyssonneliaceae	0.9158	437	435	2	Archaeplastida	Rhodophyta	Rhodophyta	Florideophyceae	Gigartinales	Peyssonneliaceae			0	0	0	0	22	0	0	0	0	0	282	2	5	43	73	8	0	0	0	0	0	0	0	0	0	0	0	0	0	0	0	0	0	0	0
MBPK_000206391	family	Peyssonneliaceae	0.9155	1782	1779	3	Archaeplastida	Rhodophyta	Rhodophyta	Florideophyceae	Gigartinales	Peyssonneliaceae			12	0	0	10	107	6	0	0	0	0	1136	22	34	213	230	3	0	0	0	0	6	0	0	0	0	0	0	0	0	0	0	0	0	0	0
MBPK_000215966	family	Peyssonneliaceae	0.9155	1103	1103	0	Archaeplastida	Rhodophyta	Rhodophyta	Florideophyceae	Gigartinales	Peyssonneliaceae			5	0	0	8	70	4	0	0	0	0	737	8	21	113	133	1	0	0	0	0	3	0	0	0	0	0	0	0	0	0	0	0	0	0	0
MBPK_000828584	family	Peyssonneliaceae	0.9155	923	923	0	Archaeplastida	Rhodophyta	Rhodophyta	Florideophyceae	Gigartinales	Peyssonneliaceae			2	0	0	0	62	0	0	0	1	0	616	9	13	99	115	2	0	0	0	0	4	0	0	0	0	0	0	0	0	0	0	0	0	0	0
MBPK_000300088	family	Peyssonneliaceae	0.9155	855	851	4	Archaeplastida	Rhodophyta	Rhodophyta	Florideophyceae	Gigartinales	Peyssonneliaceae			3	0	2	0	41	0	0	0	0	0	585	7	19	89	101	1	0	0	0	0	3	0	0	0	0	0	0	0	0	0	0	0	0	0	0
MBPK_002569314	family	Peyssonneliaceae	0.9155	778	773	5	Archaeplastida	Rhodophyta	Rhodophyta	Florideophyceae	Gigartinales	Peyssonneliaceae			4	0	0	3	42	0	0	0	0	0	487	5	17	91	117	7	0	0	0	0	0	0	0	0	0	0	0	0	0	0	0	0	0	0	0
MBPK_003444845	family	Peyssonneliaceae	0.9149	589	589	0	Archaeplastida	Rhodophyta	Rhodophyta	Florideophyceae	Gigartinales	Peyssonneliaceae			1	0	0	5	27	0	0	0	0	0	382	7	15	60	90	2	0	0	0	0	0	0	0	0	0	0	0	0	0	0	0	0	0	0	0
MBPK_000257290	family	Peyssonneliaceae	0.9143	72	70	2	Archaeplastida	Rhodophyta	Rhodophyta	Florideophyceae	Gigartinales	Peyssonneliaceae			0	0	0	0	5	1	0	0	0	0	43	2	1	3	13	2	0	0	0	0	0	0	0	0	0	0	0	0	0	0	0	0	0	0	0
MBPK_003277207	family	Peyssonneliaceae	0.9126	12	4	8	Archaeplastida	Rhodophyta	Rhodophyta	Florideophyceae	Gigartinales	Peyssonneliaceae			0	0	0	0	0	0	0	0	0	0	0	0	0	0	0	4	0	0	0	0	0	0	0	0	0	0	0	0	0	0	0	0	0	0	0
MBPK_000181699	family	Peyssonneliaceae	0.9123	1388	1388	0	Archaeplastida	Rhodophyta	Rhodophyta	Florideophyceae	Gigartinales	Peyssonneliaceae			6	0	0	5	112	6	0	0	0	0	861	12	28	168	189	1	0	0	0	0	0	0	0	0	0	0	0	0	0	0	0	0	0	0	0
MBPK_000300139	family	Peyssonneliaceae	0.9123	1052	1052	0	Archaeplastida	Rhodophyta	Rhodophyta	Florideophyceae	Gigartinales	Peyssonneliaceae			1	0	0	6	70	2	0	0	0	0	700	11	20	111	122	3	0	0	0	0	0	6	0	0	0	0	0	0	0	0	0	0	0	0	0
MBPK_002353405	family	Peyssonneliaceae	0.9123	1039	1039	0	Archaeplastida	Rhodophyta	Rhodophyta	Florideophyceae	Gigartinales	Peyssonneliaceae			0	0	0	4	26	0	0	0	0	0	318	4	9	610	61	4	0	0	0	0	3	0	0	0	0	0	0	0	0	0	0	0	0	0	0
MBPK_000101443	family	Peyssonneliaceae	0.9123	985	981	4	Archaeplastida	Rhodophyta	Rhodophyta	Florideophyceae	Gigartinales	Peyssonneliaceae			6	0	0	5	56	2	0	0	0	0	615	10	25	110	146	6	0	0	0	0	0	0	0	0	0	0	0	0	0	0	0	0	0	0	0
MBPK_002086597	family	Peyssonneliaceae	0.9123	841	839	2	Archaeplastida	Rhodophyta	Rhodophyta	Florideophyceae	Gigartinales	Peyssonneliaceae			1	0	0	0	52	4	0	0	0	0	543	12	22	111	92	2	0	0	0	0	0	0	0	0	0	0	0	0	0	0	0	0	0	0	0
MBPK_000336952	family	Peyssonneliaceae	0.9123	743	743	0	Archaeplastida	Rhodophyta	Rhodophyta	Florideophyceae	Gigartinales	Peyssonneliaceae			3	0	0	2	43	4	0	0	0	0	507	3	18	73	90	0	0	0	0	0	0	0	0	0	0	0	0	0	0	0	0	0	0	0	0
MBPK_000220062	family	Peyssonneliaceae	0.9123	1292	1291	1	Archaeplastida	Rhodophyta	Rhodophyta	Florideophyceae	Gigartinales	Peyssonneliaceae			6	0	0	6	49	3	0	0	0	0	441	9	14	88	112	0	120	0	0	135	42	0	0	10	0	132	6	17	0	89	0	3	9	0	0
MBPK_000769890	family	Peyssonneliaceae	0.9123	646	646	0	Archaeplastida	Rhodophyta	Rhodophyta	Florideophyceae	Gigartinales	Peyssonneliaceae			5	0	0	3	30	1	0	0	0	0	422	7	25	73	76	4	0	0	0	0	0	0	0	0	0	0	0	0	0	0	0	0	0	0	0
MBPK_000333573	family	Peyssonneliaceae	0.9123	749	749	0	Archaeplastida	Rhodophyta	Rhodophyta	Florideophyceae	Gigartinales	Peyssonneliaceae			1	0	0	4	44	2	0	0	0	0	390	8	4	77	94	0	21	2	2	51	41	8	0	0	0	0	0	0	0	0	0	0	0	0	0
MBPK_000017292	family	Peyssonneliaceae	0.9123	570	567	3	Archaeplastida	Rhodophyta	Rhodophyta	Florideophyceae	Gigartinales	Peyssonneliaceae			4	0	0	2	38	5	0	0	0	0	337	9	15	82	71	2	0	0	0	0	2	0	0	0	0	0	0	0	0	0	0	0	0	0	0
MBPK_000029539	family	Peyssonneliaceae	0.9123	161	160	1	Archaeplastida	Rhodophyta	Rhodophyta	Florideophyceae	Gigartinales	Peyssonneliaceae			0	0	0	0	6	0	0	0	0	0	83	1	3	24	15	0	5	0	0	9	14	0	0	0	0	0	0	0	0	0	0	0	0	0	0
MBPK_000243607	family	Peyssonneliaceae	0.9111	525	520	5	Archaeplastida	Rhodophyta	Rhodophyta	Florideophyceae	Gigartinales	Peyssonneliaceae			0	0	0	0	8	0	0	0	0	0	40	0	3	3	5	0	95	0	2	65	65	6	88	109	31	0	0	0	0	0	0	0	0	0	0
MBPK_003890925	family	Peyssonneliaceae	0.9105	24	24	0	Archaeplastida	Rhodophyta	Rhodophyta	Florideophyceae	Gigartinales	Peyssonneliaceae			0	0	0	0	0	0	0	0	0	8	1	0	11	0	0	0	0	0	0	0	4	0	0	0	0	0	0	0	0	0	0	0	0	0	0
MBPK_000447262	family	Peyssonneliaceae	0.9094	1407	1407	0	Archaeplastida	Rhodophyta	Rhodophyta	Florideophyceae	Gigartinales	Peyssonneliaceae			0	0	0	0	0	0	0	0	0	0	723	0	71	583	0	0	16	0	0	8	0	0	0	0	0	6	0	0	0	0	0	0	0	0	0
MBPK_002103181	family	Peyssonneliaceae	0.9094	508	508	0	Archaeplastida	Rhodophyta	Rhodophyta	Florideophyceae	Gigartinales	Peyssonneliaceae			0	130	25	39	107	19	12	0	2	0	33	0	0	3	136	2	0	0	0	0	0	0	0	0	0	0	0	0	0	0	0	0	0	0	0
MBPK_002601168	family	Peyssonneliaceae	0.9082	35	35	0	Archaeplastida	Rhodophyta	Rhodophyta	Florideophyceae	Gigartinales	Peyssonneliaceae			0	0	0	0	0	0	0	0	0	0	0	0	0	0	34	0	0	0	0	0	1	0	0	0	0	0	0	0	0	0	0	0	0	0	0
MBPK_000362280	family	Peyssonneliaceae	0.9082	30	30	0	Archaeplastida	Rhodophyta	Rhodophyta	Florideophyceae	Gigartinales	Peyssonneliaceae			0	0	0	0	3	0	0	0	0	0	13	1	1	6	5	1	0	0	0	0	0	0	0	0	0	0	0	0	0	0	0	0	0	0	0
MBPK_000923269	family	Peyssonneliaceae	0.9079	129	129	0	Archaeplastida	Rhodophyta	Rhodophyta	Florideophyceae	Gigartinales	Peyssonneliaceae			1	0	0	0	7	0	0	0	0	0	81	4	3	13	20	0	0	0	0	0	0	0	0	0	0	0	0	0	0	0	0	0	0	0	0
MBPK_000064313	family	Peyssonneliaceae	0.9079	124	124	0	Archaeplastida	Rhodophyta	Rhodophyta	Florideophyceae	Gigartinales	Peyssonneliaceae			0	0	0	1	4	0	0	0	0	0	87	1	0	17	13	0	0	0	0	0	0	0	0	0	0	0	0	0	0	0	0	0	0	1	0
MBPK_000272855	family	Peyssonneliaceae	0.9079	112	111	1	Archaeplastida	Rhodophyta	Rhodophyta	Florideophyceae	Gigartinales	Peyssonneliaceae			0	0	0	0	4	0	0	0	0	0	66	5	3	13	19	1	0	0	0	0	0	0	0	0	0	0	0	0	0	0	0	0	0	0	0
MBPK_000498739	family	Peyssonneliaceae	0.9079	111	111	0	Archaeplastida	Rhodophyta	Rhodophyta	Florideophyceae	Gigartinales	Peyssonneliaceae			0	0	0	0	0	0	0	0	0	0	54	0	2	55	0	0	0	0	0	0	0	0	0	0	0	0	0	0	0	0	0	0	0	0	0
MBPK_000085919	family	Peyssonneliaceae	0.9079	97	97	0	Archaeplastida	Rhodophyta	Rhodophyta	Florideophyceae	Gigartinales	Peyssonneliaceae			1	0	0	0	2	0	0	0	0	0	70	1	2	5	15	1	0	0	0	0	0	0	0	0	0	0	0	0	0	0	0	0	0	0	0
MBPK_000518434	family	Peyssonneliaceae	0.9079	95	95	0	Archaeplastida	Rhodophyta	Rhodophyta	Florideophyceae	Gigartinales	Peyssonneliaceae			0	0	0	1	7	0	0	0	0	0	68	1	2	3	13	0	0	0	0	0	0	0	0	0	0	0	0	0	0	0	0	0	0	0	0
MBPK_000512239	family	Peyssonneliaceae	0.9079	91	91	0	Archaeplastida	Rhodophyta	Rhodophyta	Florideophyceae	Gigartinales	Peyssonneliaceae			0	0	0	0	1	0	0	0	0	0	66	0	1	2	21	0	0	0	0	0	0	0	0	0	0	0	0	0	0	0	0	0	0	0	0
MBPK_000219225	family	Peyssonneliaceae	0.9079	77	75	2	Archaeplastida	Rhodophyta	Rhodophyta	Florideophyceae	Gigartinales	Peyssonneliaceae			0	0	0	0	4	0	0	0	0	0	44	0	1	7	18	1	0	0	0	0	0	0	0	0	0	0	0	0	0	0	0	0	0	0	0
MBPK_000193626	family	Peyssonneliaceae	0.9079	151	151	0	Archaeplastida	Rhodophyta	Rhodophyta	Florideophyceae	Gigartinales	Peyssonneliaceae			0	0	0	0	5	0	0	0	0	0	28	1	2	9	25	0	0	0	0	0	0	0	0	0	0	8	0	7	0	63	3	0	0	0	0
MBPK_000226244	family	Peyssonneliaceae	0.9079	59	58	1	Archaeplastida	Rhodophyta	Rhodophyta	Florideophyceae	Gigartinales	Peyssonneliaceae			1	0	1	1	4	0	0	0	0	0	37	0	3	7	4	0	0	0	0	0	0	0	0	0	0	0	0	0	0	0	0	0	0	0	0
MBPK_001094151	family	Peyssonneliaceae	0.9079	59	59	0	Archaeplastida	Rhodophyta	Rhodophyta	Florideophyceae	Gigartinales	Peyssonneliaceae			0	0	0	0	1	0	0	0	0	0	36	1	3	1	14	1	0	0	0	0	0	2	0	0	0	0	0	0	0	0	0	0	0	0	0
MBPK_003951097	family	Peyssonneliaceae	0.9079	53	53	0	Archaeplastida	Rhodophyta	Rhodophyta	Florideophyceae	Gigartinales	Peyssonneliaceae			0	0	0	2	17	0	1	0	1	0	30	0	0	0	2	0	0	0	0	0	0	0	0	0	0	0	0	0	0	0	0	0	0	0	0
MBPK_000258387	family	Peyssonneliaceae	0.9079	65	64	1	Archaeplastida	Rhodophyta	Rhodophyta	Florideophyceae	Gigartinales	Peyssonneliaceae			2	0	0	0	3	0	0	1	0	0	37	0	0	4	5	0	3	0	0	2	7	0	0	0	0	0	0	0	0	0	0	0	0	0	0
MBPK_000137961	family	Peyssonneliaceae	0.9079	121	100	21	Archaeplastida	Rhodophyta	Rhodophyta	Florideophyceae	Gigartinales	Peyssonneliaceae			1	0	0	1	6	0	0	1	0	0	33	0	2	6	2	0	0	0	0	0	0	0	0	0	0	7	0	34	0	4	1	0	2	0	0
MBPK_000086829	family	Peyssonneliaceae	0.9079	51	50	1	Archaeplastida	Rhodophyta	Rhodophyta	Florideophyceae	Gigartinales	Peyssonneliaceae			0	0	0	0	2	1	0	0	0	0	26	0	1	14	6	0	0	0	0	0	0	0	0	0	0	0	0	0	0	0	0	0	0	0	0
MBPK_000182934	family	Peyssonneliaceae	0.9079	39	39	0	Archaeplastida	Rhodophyta	Rhodophyta	Florideophyceae	Gigartinales	Peyssonneliaceae			0	0	0	0	1	0	0	0	0	0	20	0	1	7	6	0	3	1	0	0	0	0	0	0	0	0	0	0	0	0	0	0	0	0	0
MBPK_001124660	family	Peyssonneliaceae	0.9079	32	32	0	Archaeplastida	Rhodophyta	Rhodophyta	Florideophyceae	Gigartinales	Peyssonneliaceae			0	0	0	0	1	0	0	0	0	0	15	1	0	7	5	1	0	0	0	0	0	2	0	0	0	0	0	0	0	0	0	0	0	0	0
MBPK_001853080	family	Peyssonneliaceae	0.9076	128	128	0	Archaeplastida	Rhodophyta	Rhodophyta	Florideophyceae	Gigartinales	Peyssonneliaceae			0	0	0	2	0	0	0	0	0	0	67	0	5	54	0	0	0	0	0	0	0	0	0	0	0	0	0	0	0	0	0	0	0	0	0
MBPK_001692653	family	Peyssonneliaceae	0.9076	50	50	0	Archaeplastida	Rhodophyta	Rhodophyta	Florideophyceae	Gigartinales	Peyssonneliaceae			0	19	1	2	16	0	0	0	0	0	1	0	0	0	11	0	0	0	0	0	0	0	0	0	0	0	0	0	0	0	0	0	0	0	0
MBPK_000407859	family	Peyssonneliaceae	0.9073	48	48	0	Archaeplastida	Rhodophyta	Rhodophyta	Florideophyceae	Gigartinales	Peyssonneliaceae			0	0	0	0	0	0	0	0	0	0	0	0	0	0	0	0	0	0	0	4	0	0	0	0	0	20	4	20	0	0	0	0	0	0	0
MBPK_000082726	family	Peyssonneliaceae	0.9058	2561	2561	0	Archaeplastida	Rhodophyta	Rhodophyta	Florideophyceae	Gigartinales	Peyssonneliaceae			0	94	59	60	219	55	212	181	12	76	32	231	16	41	1273	0	0	0	0	0	0	0	0	0	0	0	0	0	0	0	0	0	0	0	0
MBPK_001182026	family	Peyssonneliaceae	0.9048	160	160	0	Archaeplastida	Rhodophyta	Rhodophyta	Florideophyceae	Gigartinales	Peyssonneliaceae			2	0	0	0	7	0	0	0	0	0	107	1	4	15	24	0	0	0	0	0	0	0	0	0	0	0	0	0	0	0	0	0	0	0	0
MBPK_002465978	family	Peyssonneliaceae	0.9048	81	81	0	Archaeplastida	Rhodophyta	Rhodophyta	Florideophyceae	Gigartinales	Peyssonneliaceae			0	0	0	0	4	0	0	0	0	0	67	0	1	2	7	0	0	0	0	0	0	0	0	0	0	0	0	0	0	0	0	0	0	0	0
MBPK_000003563	family	Peyssonneliaceae	0.9048	81	81	0	Archaeplastida	Rhodophyta	Rhodophyta	Florideophyceae	Gigartinales	Peyssonneliaceae			0	0	0	1	6	0	0	1	0	0	36	0	4	11	20	0	0	0	0	0	2	0	0	0	0	0	0	0	0	0	0	0	0	0	0
MBPK_000704182	family	Peyssonneliaceae	0.9048	60	60	0	Archaeplastida	Rhodophyta	Rhodophyta	Florideophyceae	Gigartinales	Peyssonneliaceae			0	0	0	0	0	2	0	0	0	0	0	0	0	0	58	0	0	0	0	0	0	0	0	0	0	0	0	0	0	0	0	0	0	0	0
MBPK_003010849	family	Peyssonneliaceae	0.9048	50	50	0	Archaeplastida	Rhodophyta	Rhodophyta	Florideophyceae	Gigartinales	Peyssonneliaceae			0	0	0	0	9	1	0	0	0	0	27	0	0	3	10	0	0	0	0	0	0	0	0	0	0	0	0	0	0	0	0	0	0	0	0
MBPK_000953394	family	Peyssonneliaceae	0.9048	40	40	0	Archaeplastida	Rhodophyta	Rhodophyta	Florideophyceae	Gigartinales	Peyssonneliaceae			0	0	0	0	2	0	0	0	0	0	26	1	2	3	5	1	0	0	0	0	0	0	0	0	0	0	0	0	0	0	0	0	0	0	0
MBPK_000400566	family	Peyssonneliaceae	0.9045	60	60	0	Archaeplastida	Rhodophyta	Rhodophyta	Florideophyceae	Gigartinales	Peyssonneliaceae			0	9	1	1	8	1	1	0	0	1	9	0	0	0	29	0	0	0	0	0	0	0	0	0	0	0	0	0	0	0	0	0	0	0	0
MBPK_002041494	family	Peyssonneliaceae	0.9042	320	320	0	Archaeplastida	Rhodophyta	Rhodophyta	Florideophyceae	Gigartinales	Peyssonneliaceae			0	26	19	6	70	102	0	51	4	0	0	0	0	0	42	0	0	0	0	0	0	0	0	0	0	0	0	0	0	0	0	0	0	0	0
MBPK_001421475	family	Peyssonneliaceae	0.9029	432	432	0	Archaeplastida	Rhodophyta	Rhodophyta	Florideophyceae	Gigartinales	Peyssonneliaceae			5	19	5	10	28	1	5	0	0	8	96	0	0	11	244	0	0	0	0	0	0	0	0	0	0	0	0	0	0	0	0	0	0	0	0
MBPK_000887229	family	Peyssonneliaceae	0.9016	52	52	0	Archaeplastida	Rhodophyta	Rhodophyta	Florideophyceae	Gigartinales	Peyssonneliaceae			0	0	0	2	0	5	0	0	0	0	0	0	0	0	45	0	0	0	0	0	0	0	0	0	0	0	0	0	0	0	0	0	0	0	0
MBPK_002992183	family	Peyssonneliaceae	0.8917	58	58	0	Archaeplastida	Rhodophyta	Rhodophyta	Florideophyceae	Gigartinales	Peyssonneliaceae			1	6	6	4	5	2	2	0	1	6	0	1	3	2	19	0	0	0	0	0	0	0	0	0	0	0	0	0	0	0	0	0	0	0	0
MBPK_000964304	family	Peyssonneliaceae	0.8908	230	230	0	Archaeplastida	Rhodophyta	Rhodophyta	Florideophyceae	Gigartinales	Peyssonneliaceae			2	32	10	14	21	4	4	4	1	31	3	5	15	3	81	0	0	0	0	0	0	0	0	0	0	0	0	0	0	0	0	0	0	0	0
MBPK_000009464	family	Peyssonneliaceae	0.8797	55	55	0	Archaeplastida	Rhodophyta	Rhodophyta	Florideophyceae	Gigartinales	Peyssonneliaceae			0	0	1	0	2	5	0	33	0	0	0	0	0	0	14	0	0	0	0	0	0	0	0	0	0	0	0	0	0	0	0	0	0	0	0
MBPK_003201163	species	Ahnfeltiopsis devoniensis	0.9968	190	0	190	Archaeplastida	Rhodophyta	Rhodophyta	Florideophyceae	Gigartinales	Phyllophoraceae	Ahnfeltiopsis	Ahnfeltiopsis devoniensis	0	0	0	0	0	0	0	0	0	0	0	0	0	0	0	0	0	0	0	0	0	0	0	0	0	0	0	0	0	0	0	0	0	0	13
MBPK_000035130	species	Archestenogramma profundum	0.9744	68	68	0	Archaeplastida	Rhodophyta	Rhodophyta	Florideophyceae	Gigartinales	Phyllophoraceae	Archestenogramma	Archestenogramma profundum	0	0	0	0	0	0	0	0	0	0	0	0	0	0	0	0	0	0	0	0	0	0	0	0	0	9	23	17	3	15	0	0	1	0	0
MBPK_002157827	species	Gymnogongrus crenulatus	1	1018	0	1018	Archaeplastida	Rhodophyta	Rhodophyta	Florideophyceae	Gigartinales	Phyllophoraceae	Gymnogongrus	Gymnogongrus crenulatus	0	0	0	0	0	0	0	0	0	0	0	0	0	0	0	0	0	0	0	0	0	0	0	0	0	0	0	0	0	0	0	0	0	0	0
MBPK_000050846	species	Contarinia sp.1BC.BOLD_AAW1634	0.9521	3356	3312	44	Archaeplastida	Rhodophyta	Rhodophyta	Florideophyceae	Gigartinales	Rhizophyllidaceae	Contarinia	Contarinia sp.1BC.BOLD_AAW1634	0	22	10	259	254	7	0	29	0	16	0	0	30	9	0	0	31	0	0	0	68	0	0	0	0	753	80	1051	241	233	24	148	18	29	0
MBPK_000362972	species	Contarinia squamariae	0.9968	62	62	0	Archaeplastida	Rhodophyta	Rhodophyta	Florideophyceae	Gigartinales	Rhizophyllidaceae	Contarinia	Contarinia squamariae	0	0	0	0	0	0	0	0	0	0	0	0	0	0	1	0	0	0	0	0	2	0	0	0	0	59	0	0	0	0	0	0	0	0	0
MBPK_001128933	genus	Contarinia	0.932	655	654	1	Archaeplastida	Rhodophyta	Rhodophyta	Florideophyceae	Gigartinales	Rhizophyllidaceae	Contarinia		0	0	0	5	0	0	0	0	0	22	108	0	238	15	0	0	53	0	0	208	0	0	5	0	0	0	0	0	0	0	0	0	0	0	0
MBPK_000065237	genus	Contarinia	0.932	112	112	0	Archaeplastida	Rhodophyta	Rhodophyta	Florideophyceae	Gigartinales	Rhizophyllidaceae	Contarinia		0	0	0	0	0	0	0	0	0	0	0	0	0	0	0	0	25	0	0	86	0	0	1	0	0	0	0	0	0	0	0	0	0	0	0
MBPK_001191949	genus	Contarinia	0.932	94	94	0	Archaeplastida	Rhodophyta	Rhodophyta	Florideophyceae	Gigartinales	Rhizophyllidaceae	Contarinia		0	0	0	0	0	0	0	0	0	0	0	0	0	0	0	0	65	1	0	0	0	0	2	0	0	26	0	0	0	0	0	0	0	0	0
MBPK_000013547	genus	Contarinia	0.932	33	33	0	Archaeplastida	Rhodophyta	Rhodophyta	Florideophyceae	Gigartinales	Rhizophyllidaceae	Contarinia		0	0	0	1	0	0	0	0	0	0	0	0	3	0	0	0	0	0	0	0	0	0	0	0	0	5	1	0	0	13	6	0	1	3	0
MBPK_000653717	species	Wurdemannia miniata	1	3719	3719	0	Archaeplastida	Rhodophyta	Rhodophyta	Florideophyceae	Gigartinales	Solieriaceae	Wurdemannia	Wurdemannia miniata	4	0	0	11	0	0	0	0	0	0	3606	0	23	75	0	0	0	0	0	0	0	0	0	0	0	0	0	0	0	0	0	0	0	0	0
MBPK_003771732	species	Sphaerococcus coronopifolius	1	12236	11582	654	Archaeplastida	Rhodophyta	Rhodophyta	Florideophyceae	Gigartinales	Sphaerococcaceae	Sphaerococcus	Sphaerococcus coronopifolius	0	0	0	0	0	0	0	0	0	0	0	0	0	0	0	0	0	0	0	0	0	0	0	0	0	0	0	10545	0	0	536	0	0	501	0
MBPK_000025988	genus	Sphaerococcus	0.901	112	112	0	Archaeplastida	Rhodophyta	Rhodophyta	Florideophyceae	Gigartinales	Sphaerococcaceae	Sphaerococcus		0	0	0	0	0	0	0	0	0	0	0	0	0	0	0	0	0	0	1	32	60	18	0	0	0	0	0	0	0	0	1	0	0	0	0
MBPK_000454186	order	Gigartinales	0.9968	2274	2258	16	Archaeplastida	Rhodophyta	Rhodophyta	Florideophyceae	Gigartinales				0	0	0	0	0	0	0	0	0	0	0	0	0	0	0	0	0	0	1137	0	0	866	0	0	255	0	0	0	0	0	0	0	0	0	0
MBPK_002486475	order	Gigartinales	0.9935	657	0	657	Archaeplastida	Rhodophyta	Rhodophyta	Florideophyceae	Gigartinales				0	0	0	0	0	0	0	0	0	0	0	0	0	0	0	0	0	0	0	0	0	0	0	0	0	0	0	0	0	0	0	0	0	0	0
MBPK_000381489	genus	Gigartinales	0.9331	243	0	243	Archaeplastida	Rhodophyta	Rhodophyta	Florideophyceae	Gigartinales				0	0	0	0	0	0	0	0	0	0	0	0	0	0	0	0	0	0	0	0	0	0	0	0	0	0	0	0	0	0	0	0	0	0	0
MBPK_000729518	order	Gigartinales	0.9331	98	0	98	Archaeplastida	Rhodophyta	Rhodophyta	Florideophyceae	Gigartinales				0	0	0	0	0	0	0	0	0	0	0	0	0	0	0	0	0	0	0	0	0	0	0	0	0	0	0	0	0	0	0	0	0	0	0
MBPK_000543136	order	Gigartinales	0.9329	28	6	22	Archaeplastida	Rhodophyta	Rhodophyta	Florideophyceae	Gigartinales				0	0	0	0	0	0	0	0	0	0	0	0	0	0	0	0	0	0	0	0	0	0	0	0	0	0	0	0	0	6	0	0	0	0	0
MBPK_000481526	order	Gigartinales	0.9299	26	26	0	Archaeplastida	Rhodophyta	Rhodophyta	Florideophyceae	Gigartinales				0	0	0	0	0	0	0	0	0	0	0	0	0	0	0	0	0	0	0	0	0	0	0	0	0	2	3	8	0	3	3	0	0	7	0
MBPK_001734301	order	Gigartinales	0.9297	23	23	0	Archaeplastida	Rhodophyta	Rhodophyta	Florideophyceae	Gigartinales				0	0	0	0	0	0	0	0	0	0	0	0	0	0	0	0	0	1	0	0	3	0	0	11	0	2	0	2	0	1	3	0	0	0	0
MBPK_000379973	order	Gigartinales	0.9268	22	22	0	Archaeplastida	Rhodophyta	Rhodophyta	Florideophyceae	Gigartinales				0	0	0	0	0	0	0	0	0	0	0	0	0	0	0	0	0	0	1	0	0	3	0	0	0	0	8	3	1	6	0	0	0	0	0
MBPK_000628746	order	Gigartinales	0.9223	115	102	13	Archaeplastida	Rhodophyta	Rhodophyta	Florideophyceae	Gigartinales				0	0	0	0	0	0	0	0	0	0	0	27	0	0	71	0	0	0	0	0	0	0	0	0	0	3	0	0	1	0	0	0	0	0	0
MBPK_000989538	order	Gigartinales	0.9201	15	15	0	Archaeplastida	Rhodophyta	Rhodophyta	Florideophyceae	Gigartinales				0	0	0	0	0	0	0	0	0	0	0	0	0	0	0	0	0	0	0	0	0	0	0	0	0	2	0	0	12	0	0	1	0	0	0
MBPK_003332880	order	Gigartinales	0.9172	13	13	0	Archaeplastida	Rhodophyta	Rhodophyta	Florideophyceae	Gigartinales				0	0	0	0	0	0	0	0	0	0	0	0	0	13	0	0	0	0	0	0	0	0	0	0	0	0	0	0	0	0	0	0	0	0	0
MBPK_000325141	order	Gigartinales	0.9143	13	13	0	Archaeplastida	Rhodophyta	Rhodophyta	Florideophyceae	Gigartinales				0	0	0	0	0	0	0	0	0	0	0	0	0	0	0	0	0	0	0	0	0	0	0	0	0	0	0	0	12	0	0	1	0	0	0
MBPK_000390096	order	Gigartinales	0.9108	12	12	0	Archaeplastida	Rhodophyta	Rhodophyta	Florideophyceae	Gigartinales				0	0	0	0	0	0	0	0	0	0	0	0	0	0	0	0	0	0	0	0	0	0	0	0	0	0	0	0	8	0	0	4	0	0	0
MBPK_003210424	order	Gigartinales	0.9108	18	7	11	Archaeplastida	Rhodophyta	Rhodophyta	Florideophyceae	Gigartinales				0	0	0	0	0	0	0	0	0	0	0	0	0	6	0	0	0	0	0	0	0	0	0	0	0	0	0	0	0	1	0	0	0	0	0
MBPK_001060944	order	Gigartinales	0.9079	29	21	8	Archaeplastida	Rhodophyta	Rhodophyta	Florideophyceae	Gigartinales				0	0	0	0	0	0	0	0	0	0	12	0	0	5	1	0	0	0	0	0	0	0	0	0	0	0	0	1	0	2	0	0	0	0	0
MBPK_001795787	order	Gigartinales	0.9076	9	9	0	Archaeplastida	Rhodophyta	Rhodophyta	Florideophyceae	Gigartinales				0	0	0	0	0	0	0	0	0	0	0	0	0	0	0	0	0	0	0	0	0	0	0	0	0	0	0	0	8	0	0	1	0	0	0
MBPK_000121909	order	Gigartinales	0.9051	17	17	0	Archaeplastida	Rhodophyta	Rhodophyta	Florideophyceae	Gigartinales				0	0	0	0	0	1	0	0	0	0	5	0	0	2	0	0	0	0	0	0	0	0	0	0	0	0	0	0	8	0	0	1	0	0	0
MBPK_001373170	order	Gigartinales	0.9045	26	26	0	Archaeplastida	Rhodophyta	Rhodophyta	Florideophyceae	Gigartinales				0	9	0	0	3	0	0	0	0	0	3	0	0	0	4	0	0	0	0	0	0	0	0	0	0	1	0	0	4	0	0	2	0	0	0
MBPK_002053457	order	Gigartinales	0.9045	8	8	0	Archaeplastida	Rhodophyta	Rhodophyta	Florideophyceae	Gigartinales				0	0	0	0	0	0	0	0	0	0	1	0	0	6	1	0	0	0	0	0	0	0	0	0	0	0	0	0	0	0	0	0	0	0	0
MBPK_002590453	order	Gigartinales	0.9016	15	15	0	Archaeplastida	Rhodophyta	Rhodophyta	Florideophyceae	Gigartinales				0	0	0	0	0	0	0	0	0	0	0	0	0	0	9	0	0	0	0	0	0	0	0	0	0	0	0	0	6	0	0	0	0	0	0
MBPK_001856539	order	Gigartinales	0.9013	25	25	0	Archaeplastida	Rhodophyta	Rhodophyta	Florideophyceae	Gigartinales				0	0	0	1	0	0	0	0	0	0	8	0	0	10	0	0	5	0	0	1	0	0	0	0	0	0	0	0	0	0	0	0	0	0	0
MBPK_000003498	species	Gracilaria gracilis	1	1430	0	1430	Archaeplastida	Rhodophyta	Rhodophyta	Florideophyceae	Gracilariales	Gracilariaceae	Gracilaria	Gracilaria gracilis	0	0	0	0	0	0	0	0	0	0	0	0	0	0	0	0	0	0	0	0	0	0	0	0	0	0	0	0	0	0	0	0	0	0	0
MBPK_000496857	species	Gracilaria sp.BOLD_AAT9209	0.9968	2991	0	2991	Archaeplastida	Rhodophyta	Rhodophyta	Florideophyceae	Gracilariales	Gracilariaceae	Gracilaria	Gracilaria sp.BOLD_AAT9209	0	0	0	0	0	0	0	0	0	0	0	0	0	0	0	0	0	0	0	0	0	0	0	0	0	0	0	0	0	0	0	0	0	0	0
MBPK_003194518	species	Gracilariopsis longissima	0.9936	24105	0	24105	Archaeplastida	Rhodophyta	Rhodophyta	Florideophyceae	Gracilariales	Gracilariaceae	Gracilariopsis	Gracilariopsis longissima	0	0	0	0	0	0	0	0	0	0	0	0	0	0	0	0	0	0	0	0	0	0	0	0	0	0	0	0	0	0	0	0	0	0	0
MBPK_001885663	order	Gracilariales	0.9904	243	220	23	Archaeplastida	Rhodophyta	Rhodophyta	Florideophyceae	Gracilariales				0	0	0	0	0	0	0	0	0	0	0	0	0	0	0	0	0	0	0	0	0	0	0	0	0	7	0	4	209	0	0	0	0	0	0
MBPK_000148198	species	Aeodes marginata	1	431	431	0	Archaeplastida	Rhodophyta	Rhodophyta	Florideophyceae	Halymeniales	Halymeniaceae	Aeodes	Aeodes marginata	0	0	0	0	0	0	0	0	0	0	0	0	0	0	0	0	0	0	0	0	0	0	0	0	0	40	36	83	31	85	151	0	5	0	0
MBPK_000315822	species	Grateloupia sp.BOLD_AAU8172	0.9585	3349	0	3349	Archaeplastida	Rhodophyta	Rhodophyta	Florideophyceae	Halymeniales	Halymeniaceae	Grateloupia	Grateloupia sp.BOLD_AAU8172	0	0	0	0	0	0	0	0	0	0	0	0	0	0	0	0	0	0	0	0	0	0	0	0	0	0	0	0	0	0	0	0	0	0	0
MBPK_000212354	species	Halymenia elongata	0.9457	87	87	0	Archaeplastida	Rhodophyta	Rhodophyta	Florideophyceae	Halymeniales	Halymeniaceae	Halymenia	Halymenia elongata	3	0	0	17	4	5	0	0	0	1	0	0	6	9	8	0	19	0	0	0	1	0	0	0	0	0	2	8	0	0	3	0	0	1	0
MBPK_001735221	species	Halymenia floresii	0.9936	558	558	0	Archaeplastida	Rhodophyta	Rhodophyta	Florideophyceae	Halymeniales	Halymeniaceae	Halymenia	Halymenia floresii	0	0	0	0	0	0	0	0	0	0	0	0	0	0	0	0	0	0	0	0	0	0	0	0	0	150	43	93	40	190	27	5	4	6	0
MBPK_000004955	species	Halymenia latifolia	1	1289	481	808	Archaeplastida	Rhodophyta	Rhodophyta	Florideophyceae	Halymeniales	Halymeniaceae	Halymenia	Halymenia latifolia	0	0	0	0	0	0	0	0	0	0	0	0	0	0	0	0	0	0	0	0	0	0	0	0	0	103	37	110	36	169	10	4	5	7	0
MBPK_003428688	family	Halymeniaceae	0.9148	575	575	0	Archaeplastida	Rhodophyta	Rhodophyta	Florideophyceae	Halymeniales	Halymeniaceae			0	0	0	0	0	0	0	0	0	0	0	0	0	0	0	0	0	0	0	0	0	0	0	0	0	80	24	37	155	250	24	0	5	0	0
MBPK_002094527	family	Halymeniaceae	0.9143	559	559	0	Archaeplastida	Rhodophyta	Rhodophyta	Florideophyceae	Halymeniales	Halymeniaceae			0	0	0	0	0	0	0	0	0	0	0	0	0	0	0	0	0	0	0	0	0	0	0	0	0	94	18	27	143	248	26	0	3	0	0
MBPK_000229274	species	Tsengia sp. 1LH.BOLD_AAV7838	0.9776	344	260	84	Archaeplastida	Rhodophyta	Rhodophyta	Florideophyceae	Halymeniales	Tsengiaceae	Tsengia	Tsengia sp. 1LH.BOLD_AAV7838	0	0	0	0	0	0	0	0	0	0	0	0	0	0	0	0	0	0	0	0	0	12	0	0	0	138	28	20	11	43	3	1	1	3	0
MBPK_000014243	order	Halymeniales	1	1377	4	1373	Archaeplastida	Rhodophyta	Rhodophyta	Florideophyceae	Halymeniales				0	0	0	0	4	0	0	0	0	0	0	0	0	0	0	0	0	0	0	0	0	0	0	0	0	0	0	0	0	0	0	0	0	0	0
MBPK_000137768	order	Halymeniales	0.9968	874	0	874	Archaeplastida	Rhodophyta	Rhodophyta	Florideophyceae	Halymeniales				0	0	0	0	0	0	0	0	0	0	0	0	0	0	0	0	0	0	0	0	0	0	0	0	0	0	0	0	0	0	0	0	0	0	0
MBPK_000519321	order	Halymeniales	0.9968	674	0	674	Archaeplastida	Rhodophyta	Rhodophyta	Florideophyceae	Halymeniales				0	0	0	0	0	0	0	0	0	0	0	0	0	0	0	0	0	0	0	0	0	0	0	0	0	0	0	0	0	0	0	0	0	0	0
MBPK_000007803	order	Halymeniales	0.9936	337	1	336	Archaeplastida	Rhodophyta	Rhodophyta	Florideophyceae	Halymeniales				0	1	0	0	0	0	0	0	0	0	0	0	0	0	0	0	0	0	0	0	0	0	0	0	0	0	0	0	0	0	0	0	0	0	0
MBPK_000563564	order	Halymeniales	0.9936	223	222	1	Archaeplastida	Rhodophyta	Rhodophyta	Florideophyceae	Halymeniales				0	0	0	0	0	0	0	0	0	0	0	0	0	0	0	0	117	0	2	9	10	18	0	0	5	61	0	0	0	0	0	0	0	0	0
MBPK_001487578	order	Halymeniales	0.9745	216	0	216	Archaeplastida	Rhodophyta	Rhodophyta	Florideophyceae	Halymeniales				0	0	0	0	0	0	0	0	0	0	0	0	0	0	0	0	0	0	0	0	0	0	0	0	0	0	0	0	0	0	0	0	0	0	0
MBPK_003926704	order	Halymeniales	0.9361	116	0	116	Archaeplastida	Rhodophyta	Rhodophyta	Florideophyceae	Halymeniales				0	0	0	0	0	0	0	0	0	0	0	0	0	0	0	0	0	0	0	0	0	0	0	0	0	0	0	0	0	0	0	0	0	0	0
MBPK_001046498	order	Halymeniales	0.9329	58	8	50	Archaeplastida	Rhodophyta	Rhodophyta	Florideophyceae	Halymeniales				6	0	0	0	0	0	2	0	0	0	0	0	0	0	0	0	0	0	0	0	0	0	0	0	0	0	0	0	0	0	0	0	0	0	0
MBPK_000283662	order	Halymeniales	0.9299	24	24	0	Archaeplastida	Rhodophyta	Rhodophyta	Florideophyceae	Halymeniales				0	0	0	0	0	0	0	0	0	0	0	0	0	0	0	0	0	0	0	0	1	0	0	0	0	1	3	12	5	1	1	0	0	0	0
MBPK_003437200	order	Halymeniales	0.8917	16	16	0	Archaeplastida	Rhodophyta	Rhodophyta	Florideophyceae	Halymeniales				0	0	0	0	0	0	0	0	0	0	0	0	0	0	0	0	0	0	0	0	15	1	0	0	0	0	0	0	0	0	0	0	0	0	0
MBPK_003569612	order	Halymeniales	0.8889	17	0	17	Archaeplastida	Rhodophyta	Rhodophyta	Florideophyceae	Halymeniales				0	0	0	0	0	0	0	0	0	0	0	0	0	0	0	0	0	0	0	0	0	0	0	0	0	0	0	0	0	0	0	0	0	0	0
MBPK_001335123	order	Hildenbrandiales	0.9042	311	0	311	Archaeplastida	Rhodophyta	Rhodophyta	Florideophyceae	Hildenbrandiales				0	0	0	0	0	0	0	0	0	0	0	0	0	0	0	0	0	0	0	0	0	0	0	0	0	0	0	0	0	0	0	0	0	0	0
MBPK_000709428	order	Hildenbrandiales	0.8885	97	0	97	Archaeplastida	Rhodophyta	Rhodophyta	Florideophyceae	Hildenbrandiales				0	0	0	0	0	0	0	0	0	0	0	0	0	0	0	0	0	0	0	0	0	0	0	0	0	0	0	0	0	0	0	0	0	0	0
MBPK_003840470	order	Hildenbrandiales	0.8885	99	99	0	Archaeplastida	Rhodophyta	Rhodophyta	Florideophyceae	Hildenbrandiales				0	0	0	0	0	0	0	0	0	0	0	0	0	0	0	0	27	0	0	2	3	8	0	3	0	6	8	34	5	3	0	0	0	0	0
MBPK_002359210	order	Hildenbrandiales	0.877	26	26	0	Archaeplastida	Rhodophyta	Rhodophyta	Florideophyceae	Hildenbrandiales				0	0	0	0	0	0	0	0	0	0	0	0	0	0	0	0	3	0	0	10	13	0	0	0	0	0	0	0	0	0	0	0	0	0	0
MBPK_000104521	order	Hildenbrandiales	0.8723	80	33	47	Archaeplastida	Rhodophyta	Rhodophyta	Florideophyceae	Hildenbrandiales				3	0	0	12	0	0	0	0	0	0	0	3	0	0	15	0	0	0	0	0	0	0	0	0	0	0	0	0	0	0	0	0	0	0	0
MBPK_000125223	order	Hildenbrandiales	0.8683	60	60	0	Archaeplastida	Rhodophyta	Rhodophyta	Florideophyceae	Hildenbrandiales				0	0	0	1	1	4	0	0	0	0	0	0	0	0	44	0	0	0	0	2	7	0	0	1	0	0	0	0	0	0	0	0	0	0	0
MBPK_002552870	order	Hildenbrandiales	0.8349	17	16	1	Archaeplastida	Rhodophyta	Rhodophyta	Florideophyceae	Hildenbrandiales				0	0	0	0	0	0	0	0	0	0	0	0	0	0	0	0	0	0	0	0	0	0	0	0	0	0	0	0	2	13	0	1	0	0	0
MBPK_002335358	species	Liagora distenta	0.9968	157	157	0	Archaeplastida	Rhodophyta	Rhodophyta	Florideophyceae	Nemaliales	Liagoraceae	Liagora	Liagora distenta	0	0	0	0	0	0	0	0	0	134	0	0	23	0	0	0	0	0	0	0	0	0	0	0	0	0	0	0	0	0	0	0	0	0	0
MBPK_002770963	species	Liagora viscida	0.8956	177	0	177	Archaeplastida	Rhodophyta	Rhodophyta	Florideophyceae	Nemaliales	Liagoraceae	Liagora	Liagora viscida	0	0	0	0	0	0	0	0	0	0	0	0	0	0	0	0	0	0	0	0	0	0	0	0	0	0	0	0	0	0	0	0	0	0	0
MBPK_000119408	species	Scinaia bengalica	0.9585	583	411	172	Archaeplastida	Rhodophyta	Rhodophyta	Florideophyceae	Nemaliales	Scinaiaceae	Scinaia	Scinaia bengalica	0	0	0	0	0	0	0	0	0	0	0	0	0	0	0	0	0	0	0	29	0	11	0	0	0	73	74	64	23	114	14	2	1	6	0
MBPK_000212464	species	Scinaia forcellata	0.9936	154	1	153	Archaeplastida	Rhodophyta	Rhodophyta	Florideophyceae	Nemaliales	Scinaiaceae	Scinaia	Scinaia forcellata	0	0	0	0	0	0	0	0	0	0	0	0	1	0	0	0	0	0	0	0	0	0	0	0	0	0	0	0	0	0	0	0	0	0	0
MBPK_003187057	species	Scinaia interrupta	0.9968	1827	0	1827	Archaeplastida	Rhodophyta	Rhodophyta	Florideophyceae	Nemaliales	Scinaiaceae	Scinaia	Scinaia interrupta	0	0	0	0	0	0	0	0	0	0	0	0	0	0	0	0	0	0	0	0	0	0	0	0	0	0	0	0	0	0	0	0	0	0	0
MBPK_000011835	species	Scinaia sp. 1AUS.BOLD_AAJ6383	0.9649	1050	0	1050	Archaeplastida	Rhodophyta	Rhodophyta	Florideophyceae	Nemaliales	Scinaiaceae	Scinaia	Scinaia sp. 1AUS.BOLD_AAJ6383	0	0	0	0	0	0	0	0	0	0	0	0	0	0	0	0	0	0	0	0	0	0	0	0	0	0	0	0	0	0	0	0	0	0	0
MBPK_002841999	species	Scinaia tsinglanensis	0.9936	4664	0	4664	Archaeplastida	Rhodophyta	Rhodophyta	Florideophyceae	Nemaliales	Scinaiaceae	Scinaia	Scinaia tsinglanensis	0	0	0	0	0	0	0	0	0	0	0	0	0	0	0	0	0	0	0	0	0	0	0	0	0	0	0	0	0	0	0	0	0	0	0
MBPK_000063620	genus	Scinaia	0.9329	345	344	1	Archaeplastida	Rhodophyta	Rhodophyta	Florideophyceae	Nemaliales	Scinaiaceae	Scinaia		2	5	5	9	30	9	21	13	1	5	0	3	28	3	174	0	8	0	0	4	12	5	3	0	4	0	0	0	0	0	0	0	0	0	0
MBPK_000455939	genus	Scinaia	0.9265	206	206	0	Archaeplastida	Rhodophyta	Rhodophyta	Florideophyceae	Nemaliales	Scinaiaceae	Scinaia		0	0	0	0	0	0	0	0	0	0	0	0	0	0	0	0	0	0	0	0	0	0	0	0	0	48	27	15	13	81	15	2	4	1	0
MBPK_003717968	order	Nemaliales	0.9904	171	161	10	Archaeplastida	Rhodophyta	Rhodophyta	Florideophyceae	Nemaliales				0	0	0	0	0	0	0	0	0	0	0	0	0	0	0	4	52	7	0	50	17	17	14	0	0	0	0	0	0	0	0	0	0	0	0
MBPK_001573414	order	Nemaliales	0.9265	579	0	579	Archaeplastida	Rhodophyta	Rhodophyta	Florideophyceae	Nemaliales				0	0	0	0	0	0	0	0	0	0	0	0	0	0	0	0	0	0	0	0	0	0	0	0	0	0	0	0	0	0	0	0	0	0	0
MBPK_000442930	order	Nemaliales	0.9265	471	0	471	Archaeplastida	Rhodophyta	Rhodophyta	Florideophyceae	Nemaliales				0	0	0	0	0	0	0	0	0	0	0	0	0	0	0	0	0	0	0	0	0	0	0	0	0	0	0	0	0	0	0	0	0	0	0
MBPK_000051408	order	Nemaliales	0.9108	417	416	1	Archaeplastida	Rhodophyta	Rhodophyta	Florideophyceae	Nemaliales				2	41	24	21	63	0	6	0	0	0	197	0	8	32	20	2	0	0	0	0	0	0	0	0	0	0	0	0	0	0	0	0	0	0	0
MBPK_001979312	order	Nemaliales	0.9076	653	395	258	Archaeplastida	Rhodophyta	Rhodophyta	Florideophyceae	Nemaliales				2	38	32	19	45	3	5	0	0	0	198	0	0	46	7	0	0	0	0	0	0	0	0	0	0	0	0	0	0	0	0	0	0	0	0
MBPK_000966070	order	Nemaliales	0.9076	156	75	81	Archaeplastida	Rhodophyta	Rhodophyta	Florideophyceae	Nemaliales				0	8	7	6	15	0	0	0	0	0	33	0	0	6	0	0	0	0	0	0	0	0	0	0	0	0	0	0	0	0	0	0	0	0	0
MBPK_002008697	order	Nemaliales	0.8924	53	0	53	Archaeplastida	Rhodophyta	Rhodophyta	Florideophyceae	Nemaliales				0	0	0	0	0	0	0	0	0	0	0	0	0	0	0	0	0	0	0	0	0	0	0	0	0	0	0	0	0	0	0	0	0	0	0
MBPK_000194820	order	Nemaliales	0.8924	52	0	52	Archaeplastida	Rhodophyta	Rhodophyta	Florideophyceae	Nemaliales				0	0	0	0	0	0	0	0	0	0	0	0	0	0	0	0	0	0	0	0	0	0	0	0	0	0	0	0	0	0	0	0	0	0	0
MBPK_000417283	order	Nemaliales	0.8854	847	841	6	Archaeplastida	Rhodophyta	Rhodophyta	Florideophyceae	Nemaliales				22	99	40	56	49	51	34	10	16	69	33	91	22	7	242	0	0	0	0	0	0	0	0	0	0	0	0	0	0	0	0	0	0	0	0
MBPK_000039783	species	Nemastoma dichotomum	1	149	123	26	Archaeplastida	Rhodophyta	Rhodophyta	Florideophyceae	Nemastomatales	Nemastomataceae	Nemastoma	Nemastoma dichotomum	0	0	0	0	0	0	0	0	0	0	0	0	0	0	0	0	0	0	0	0	0	0	0	0	0	62	17	25	1	11	2	0	4	1	0
MBPK_000049919	species	Platoma cyclocolpa	0.9968	1047	1047	0	Archaeplastida	Rhodophyta	Rhodophyta	Florideophyceae	Nemastomatales	Schizymeniaceae	Platoma	Platoma cyclocolpa	0	0	0	0	0	0	0	0	0	0	0	0	0	0	0	0	0	0	0	0	11	40	0	0	0	820	111	0	50	0	1	12	2	0	0
MBPK_003194434	order	Nemastomatales	0.8822	1720	1720	0	Archaeplastida	Rhodophyta	Rhodophyta	Florideophyceae	Nemastomatales				0	0	0	0	0	0	0	0	0	0	0	0	0	0	0	0	0	0	0	0	0	0	0	0	0	345	121	302	129	620	143	16	22	22	0
MBPK_001731967	species	Plocamium cartilagineum	0.9968	407	15	392	Archaeplastida	Rhodophyta	Rhodophyta	Florideophyceae	Plocamiales	Plocamiaceae	Plocamium	Plocamium cartilagineum	0	0	0	0	0	0	0	0	0	0	0	0	0	0	0	0	0	0	0	0	0	0	0	0	0	0	0	3	0	0	12	0	0	0	0
MBPK_002668330	species	Plocamium lyngbyanum	0.9968	33188	2499	30689	Archaeplastida	Rhodophyta	Rhodophyta	Florideophyceae	Plocamiales	Plocamiaceae	Plocamium	Plocamium lyngbyanum	0	0	0	0	0	0	0	0	0	0	0	0	0	0	0	0	244	0	214	241	215	1257	0	0	206	0	57	0	54	0	11	0	0	0	0
MBPK_000022418	species	Plocamium maggsiae	1	35	0	35	Archaeplastida	Rhodophyta	Rhodophyta	Florideophyceae	Plocamiales	Plocamiaceae	Plocamium	Plocamium maggsiae	0	0	0	0	0	0	0	0	0	0	0	0	0	0	0	0	0	0	0	0	0	0	0	0	0	0	0	0	0	0	0	0	0	0	0
MBPK_003461931	species	Plocamium nanum	0.9968	1470	0	1470	Archaeplastida	Rhodophyta	Rhodophyta	Florideophyceae	Plocamiales	Plocamiaceae	Plocamium	Plocamium nanum	0	0	0	0	0	0	0	0	0	0	0	0	0	0	0	0	0	0	0	0	0	0	0	0	0	0	0	0	0	0	0	0	0	0	0
MBPK_001226588	genus	Plocamium	0.9968	773	0	773	Archaeplastida	Rhodophyta	Rhodophyta	Florideophyceae	Plocamiales	Plocamiaceae	Plocamium		0	0	0	0	0	0	0	0	0	0	0	0	0	0	0	0	0	0	0	0	0	0	0	0	0	0	0	0	0	0	0	0	0	0	0
MBPK_001803623	genus	Plocamium	0.9968	81	0	81	Archaeplastida	Rhodophyta	Rhodophyta	Florideophyceae	Plocamiales	Plocamiaceae	Plocamium		0	0	0	0	0	0	0	0	0	0	0	0	0	0	0	0	0	0	0	0	0	0	0	0	0	0	0	0	0	0	0	0	0	0	0
MBPK_000451202	genus	Plocamium	0.9936	7	0	7	Archaeplastida	Rhodophyta	Rhodophyta	Florideophyceae	Plocamiales	Plocamiaceae	Plocamium		0	0	0	0	0	0	0	0	0	0	0	0	0	0	0	0	0	0	0	0	0	0	0	0	0	0	0	0	0	0	0	0	0	0	0
MBPK_002387575	species	Champia sp.1parvula	1	5407	0	5407	Archaeplastida	Rhodophyta	Rhodophyta	Florideophyceae	Rhodymeniales	Champiaceae	Champia	Champia sp.1parvula	0	0	0	0	0	0	0	0	0	0	0	0	0	0	0	0	0	0	0	0	0	0	0	0	0	0	0	0	0	0	0	0	0	0	431
MBPK_000033471	species	Chylocladia verticillata	1	41	0	41	Archaeplastida	Rhodophyta	Rhodophyta	Florideophyceae	Rhodymeniales	Champiaceae	Chylocladia	Chylocladia verticillata	0	0	0	0	0	0	0	0	0	0	0	0	0	0	0	0	0	0	0	0	0	0	0	0	0	0	0	0	0	0	0	0	0	0	0
MBPK_002836066	species	Gastroclonium ovatum	0.9968	15933	0	15933	Archaeplastida	Rhodophyta	Rhodophyta	Florideophyceae	Rhodymeniales	Champiaceae	Gastroclonium	Gastroclonium ovatum	0	0	0	0	0	0	0	0	0	0	0	0	0	0	0	0	0	0	0	0	0	0	0	0	0	0	0	0	0	0	0	0	0	0	2153
MBPK_000011986	species	Gastroclonium reflexum	0.9968	8243	0	8243	Archaeplastida	Rhodophyta	Rhodophyta	Florideophyceae	Rhodymeniales	Champiaceae	Gastroclonium	Gastroclonium reflexum	0	0	0	0	0	0	0	0	0	0	0	0	0	0	0	0	0	0	0	0	0	0	0	0	0	0	0	0	0	0	0	0	0	0	36
MBPK_000779722	species	Leptofauchea coralligena	0.9968	241	241	0	Archaeplastida	Rhodophyta	Rhodophyta	Florideophyceae	Rhodymeniales	Faucheaceae	Leptofauchea	Leptofauchea coralligena	0	0	0	0	0	0	0	0	0	0	0	0	0	0	0	0	0	0	0	0	0	0	0	0	0	0	0	0	0	232	9	0	0	0	0
MBPK_001401752	species	Lomentaria articulata	0.9936	82	0	82	Archaeplastida	Rhodophyta	Rhodophyta	Florideophyceae	Rhodymeniales	Lomentariaceae	Lomentaria	Lomentaria articulata	0	0	0	0	0	0	0	0	0	0	0	0	0	0	0	0	0	0	0	0	0	0	0	0	0	0	0	0	0	0	0	0	0	0	0
MBPK_003072403	species	Lomentaria clavellosa	1	389	0	389	Archaeplastida	Rhodophyta	Rhodophyta	Florideophyceae	Rhodymeniales	Lomentariaceae	Lomentaria	Lomentaria clavellosa	0	0	0	0	0	0	0	0	0	0	0	0	0	0	0	0	0	0	0	0	0	0	0	0	0	0	0	0	0	0	0	0	0	0	0
MBPK_000382031	species	Lomentaria orcadensis	1	273	0	273	Archaeplastida	Rhodophyta	Rhodophyta	Florideophyceae	Rhodymeniales	Lomentariaceae	Lomentaria	Lomentaria orcadensis	0	0	0	0	0	0	0	0	0	0	0	0	0	0	0	0	0	0	0	0	0	0	0	0	0	0	0	0	0	0	0	0	0	0	1
MBPK_004009414	genus	Lomentaria	0.9331	2939	3	2936	Archaeplastida	Rhodophyta	Rhodophyta	Florideophyceae	Rhodymeniales	Lomentariaceae	Lomentaria		0	0	0	0	2	0	0	0	0	0	0	0	0	0	1	0	0	0	0	0	0	0	0	0	0	0	0	0	0	0	0	0	0	0	0
MBPK_002552294	species	Botryocladia sp.	0.9968	3735	3735	0	Archaeplastida	Rhodophyta	Rhodophyta	Florideophyceae	Rhodymeniales	Rhodymeniaceae	Botryocladia	Botryocladia sp.	0	0	0	0	0	0	0	0	0	0	0	0	0	0	0	0	0	0	2056	0	11	1616	0	0	16	36	0	0	0	0	0	0	0	0	0
MBPK_002275939	species	Chrysymenia ventricosa	0.9936	1006	1006	0	Archaeplastida	Rhodophyta	Rhodophyta	Florideophyceae	Rhodymeniales	Rhodymeniaceae	Chrysymenia	Chrysymenia ventricosa	0	0	0	0	0	0	0	0	0	0	0	0	0	0	0	0	0	0	0	0	0	0	0	0	0	951	0	0	55	0	0	0	0	0	0
MBPK_000030272	species	Irvinea ardreana	1	1197	1197	0	Archaeplastida	Rhodophyta	Rhodophyta	Florideophyceae	Rhodymeniales	Rhodymeniaceae	Irvinea	Irvinea ardreana	112	22	49	44	159	7	16	14	0	216	64	0	26	24	149	0	108	0	8	0	6	20	0	0	0	78	23	7	11	30	1	3	0	0	0
MBPK_000868594	species	Rhodymenia ardissonei	1	16849	16766	83	Archaeplastida	Rhodophyta	Rhodophyta	Florideophyceae	Rhodymeniales	Rhodymeniaceae	Rhodymenia	Rhodymenia ardissonei	121	122	0	773	0	0	0	0	0	0	6227	0	0	925	0	10	2327	0	944	1150	448	1286	0	0	0	1365	66	727	25	143	95	0	12	0	0
MBPK_000317524	species	Rhodymenia delicatula	1	123	87	36	Archaeplastida	Rhodophyta	Rhodophyta	Florideophyceae	Rhodymeniales	Rhodymeniaceae	Rhodymenia	Rhodymenia delicatula	0	0	0	0	0	0	0	0	0	0	0	0	0	0	0	0	49	0	1	0	0	11	0	0	0	0	8	0	4	14	0	0	0	0	0
MBPK_000001297	species	Rhodymenia holmesi	1	915	0	915	Archaeplastida	Rhodophyta	Rhodophyta	Florideophyceae	Rhodymeniales	Rhodymeniaceae	Rhodymenia	Rhodymenia holmesi	0	0	0	0	0	0	0	0	0	0	0	0	0	0	0	0	0	0	0	0	0	0	0	0	0	0	0	0	0	0	0	0	0	0	0
MBPK_000243726	species	Rhodymenia sp.BOLD_AAO8292	1	155	0	155	Archaeplastida	Rhodophyta	Rhodophyta	Florideophyceae	Rhodymeniales	Rhodymeniaceae	Rhodymenia	Rhodymenia sp.BOLD_AAO8292	0	0	0	0	0	0	0	0	0	0	0	0	0	0	0	0	0	0	0	0	0	0	0	0	0	0	0	0	0	0	0	0	0	0	0
MBPK_001281426	species	Sebdenia dichotoma	0.9649	40	40	0	Archaeplastida	Rhodophyta	Rhodophyta	Florideophyceae	Sebdeniales	Sebdeniaceae	Sebdenia	Sebdenia dichotoma	0	0	0	0	0	0	0	0	0	0	0	0	0	0	0	0	0	0	0	29	0	0	1	0	0	5	0	0	0	0	5	0	0	0	0
MBPK_000914111	species	Sebdenia rodrigueziana	1	422	418	4	Archaeplastida	Rhodophyta	Rhodophyta	Florideophyceae	Sebdeniales	Sebdeniaceae	Sebdenia	Sebdenia rodrigueziana	0	13	16	0	42	0	0	7	0	0	0	0	0	0	0	0	9	2	54	31	8	165	0	0	20	3	0	13	16	0	7	12	0	0	0
MBPK_000203238	species	Sebdenia sp.BOLD_AAO8773	0.9427	35	35	0	Archaeplastida	Rhodophyta	Rhodophyta	Florideophyceae	Sebdeniales	Sebdeniaceae	Sebdenia	Sebdenia sp.BOLD_AAO8773	0	0	0	0	0	0	0	0	0	0	0	0	0	0	0	0	0	0	0	0	0	0	0	0	0	9	3	9	6	7	1	0	0	0	0
MBPK_000111455	genus	Sebdenia	0.9353	2000	2000	0	Archaeplastida	Rhodophyta	Rhodophyta	Florideophyceae	Sebdeniales	Sebdeniaceae	Sebdenia		100	0	0	502	0	0	70	0	0	551	0	0	777	0	0	0	0	0	0	0	0	0	0	0	0	0	0	0	0	0	0	0	0	0	0
MBPK_002877811	order	Sebdeniales	0.9108	42	42	0	Archaeplastida	Rhodophyta	Rhodophyta	Florideophyceae	Sebdeniales				0	0	0	0	0	0	0	0	0	0	0	0	0	0	0	0	0	0	0	0	0	0	0	0	0	34	0	0	0	7	0	0	1	0	0
MBPK_000008252	class	Florideophyceae	0.9968	2431	0	2431	Archaeplastida	Rhodophyta	Rhodophyta	Florideophyceae					0	0	0	0	0	0	0	0	0	0	0	0	0	0	0	0	0	0	0	0	0	0	0	0	0	0	0	0	0	0	0	0	0	0	0
MBPK_002250899	class	Florideophyceae	0.9808	578	0	578	Archaeplastida	Rhodophyta	Rhodophyta	Florideophyceae					0	0	0	0	0	0	0	0	0	0	0	0	0	0	0	0	0	0	0	0	0	0	0	0	0	0	0	0	0	0	0	0	0	0	0
MBPK_002412734	class	Florideophyceae	0.9808	437	322	115	Archaeplastida	Rhodophyta	Rhodophyta	Florideophyceae					0	0	0	0	0	0	0	0	0	0	0	0	0	0	0	0	70	8	8	86	2	11	14	0	0	76	4	4	21	0	0	17	1	0	1
MBPK_002136687	class	Florideophyceae	0.9712	516	0	516	Archaeplastida	Rhodophyta	Rhodophyta	Florideophyceae					0	0	0	0	0	0	0	0	0	0	0	0	0	0	0	0	0	0	0	0	0	0	0	0	0	0	0	0	0	0	0	0	0	0	0
MBPK_002013067	class	Florideophyceae	0.9712	311	311	0	Archaeplastida	Rhodophyta	Rhodophyta	Florideophyceae					0	0	0	0	0	0	0	0	0	0	0	0	0	0	0	0	13	1	19	5	0	273	0	0	0	0	0	0	0	0	0	0	0	0	0
MBPK_001666272	class	Florideophyceae	0.9586	64	64	0	Archaeplastida	Rhodophyta	Rhodophyta	Florideophyceae					0	0	0	0	0	0	0	0	0	0	0	0	0	0	0	1	0	0	0	0	0	63	0	0	0	0	0	0	0	0	0	0	0	0	0
MBPK_000462713	class	Florideophyceae	0.9585	397	0	397	Archaeplastida	Rhodophyta	Rhodophyta	Florideophyceae					0	0	0	0	0	0	0	0	0	0	0	0	0	0	0	0	0	0	0	0	0	0	0	0	0	0	0	0	0	0	0	0	0	0	3
MBPK_000967390	class	Florideophyceae	0.9489	500	500	0	Archaeplastida	Rhodophyta	Rhodophyta	Florideophyceae					0	0	0	0	0	0	0	0	0	0	0	0	0	0	0	0	0	0	0	0	0	0	0	0	0	171	115	44	21	123	5	8	5	8	0
MBPK_001680503	class	Florideophyceae	0.9489	377	280	97	Archaeplastida	Rhodophyta	Rhodophyta	Florideophyceae					0	0	0	0	0	0	0	0	0	0	0	0	0	0	0	0	10	2	7	42	53	84	10	28	17	22	0	0	3	0	2	0	0	0	1
MBPK_002430706	class	Florideophyceae	0.9489	497	0	497	Archaeplastida	Rhodophyta	Rhodophyta	Florideophyceae					0	0	0	0	0	0	0	0	0	0	0	0	0	0	0	0	0	0	0	0	0	0	0	0	0	0	0	0	0	0	0	0	0	0	0
MBPK_002788626	class	Florideophyceae	0.9489	484	0	484	Archaeplastida	Rhodophyta	Rhodophyta	Florideophyceae					0	0	0	0	0	0	0	0	0	0	0	0	0	0	0	0	0	0	0	0	0	0	0	0	0	0	0	0	0	0	0	0	0	0	0
MBPK_000069666	class	Florideophyceae	0.9459	482	0	482	Archaeplastida	Rhodophyta	Rhodophyta	Florideophyceae					0	0	0	0	0	0	0	0	0	0	0	0	0	0	0	0	0	0	0	0	0	0	0	0	0	0	0	0	0	0	0	0	0	0	0
MBPK_001135411	class	Florideophyceae	0.9457	474	473	1	Archaeplastida	Rhodophyta	Rhodophyta	Florideophyceae					0	0	0	0	0	0	0	0	0	0	0	0	0	0	0	0	0	3	37	14	91	175	4	49	40	9	0	0	32	10	0	8	0	1	0
MBPK_000639143	class	Florideophyceae	0.9457	471	471	0	Archaeplastida	Rhodophyta	Rhodophyta	Florideophyceae					0	0	0	0	0	0	0	0	0	0	0	0	0	0	0	0	0	0	0	0	0	0	0	0	0	108	72	144	29	67	18	15	7	11	0
MBPK_001328590	class	Florideophyceae	0.9457	466	0	466	Archaeplastida	Rhodophyta	Rhodophyta	Florideophyceae					0	0	0	0	0	0	0	0	0	0	0	0	0	0	0	0	0	0	0	0	0	0	0	0	0	0	0	0	0	0	0	0	0	0	0
MBPK_002215514	class	Florideophyceae	0.9457	454	0	454	Archaeplastida	Rhodophyta	Rhodophyta	Florideophyceae					0	0	0	0	0	0	0	0	0	0	0	0	0	0	0	0	0	0	0	0	0	0	0	0	0	0	0	0	0	0	0	0	0	0	29
MBPK_001018375	class	Florideophyceae	0.9457	426	422	4	Archaeplastida	Rhodophyta	Rhodophyta	Florideophyceae					0	0	0	0	0	0	0	0	0	0	0	0	0	0	0	0	259	5	0	79	66	0	0	13	0	0	0	0	0	0	0	0	0	0	0
MBPK_001776083	class	Florideophyceae	0.9457	354	0	354	Archaeplastida	Rhodophyta	Rhodophyta	Florideophyceae					0	0	0	0	0	0	0	0	0	0	0	0	0	0	0	0	0	0	0	0	0	0	0	0	0	0	0	0	0	0	0	0	0	0	8
MBPK_000144882	class	Florideophyceae	0.9425	447	0	447	Archaeplastida	Rhodophyta	Rhodophyta	Florideophyceae					0	0	0	0	0	0	0	0	0	0	0	0	0	0	0	0	0	0	0	0	0	0	0	0	0	0	0	0	0	0	0	0	0	0	0
MBPK_003859782	class	Florideophyceae	0.9425	444	444	0	Archaeplastida	Rhodophyta	Rhodophyta	Florideophyceae					0	0	0	0	0	0	0	0	0	0	0	0	0	0	0	0	0	0	0	0	0	0	0	0	0	102	0	216	31	0	12	28	0	55	0
MBPK_002988606	class	Florideophyceae	0.9425	234	234	0	Archaeplastida	Rhodophyta	Rhodophyta	Florideophyceae					0	0	0	0	0	0	0	0	0	0	0	0	0	0	0	4	0	13	4	87	38	12	31	30	11	4	0	0	0	0	0	0	0	0	0
MBPK_000535593	class	Florideophyceae	0.9425	417	218	199	Archaeplastida	Rhodophyta	Rhodophyta	Florideophyceae					0	0	0	0	0	0	0	0	0	0	0	0	0	0	0	0	0	0	0	0	0	0	0	0	0	88	20	6	32	27	9	17	7	12	0
MBPK_000137483	class	Florideophyceae	0.9395	257	0	257	Archaeplastida	Rhodophyta	Rhodophyta	Florideophyceae					0	0	0	0	0	0	0	0	0	0	0	0	0	0	0	0	0	0	0	0	0	0	0	0	0	0	0	0	0	0	0	0	0	0	0
MBPK_003076256	class	Florideophyceae	0.9393	417	1	416	Archaeplastida	Rhodophyta	Rhodophyta	Florideophyceae					0	0	0	0	0	0	0	0	0	0	0	0	0	0	0	0	0	0	0	0	0	0	0	0	0	0	1	0	0	0	0	0	0	0	0
MBPK_000666558	class	Florideophyceae	0.9363	420	127	293	Archaeplastida	Rhodophyta	Rhodophyta	Florideophyceae					0	0	0	1	1	1	0	0	0	0	0	0	0	0	6	0	0	0	0	0	0	0	0	0	0	38	18	27	4	19	8	0	1	3	0
MBPK_002697117	class	Florideophyceae	0.9363	30	29	1	Archaeplastida	Rhodophyta	Rhodophyta	Florideophyceae					0	0	0	0	0	0	0	0	0	0	0	0	0	0	0	5	10	0	0	0	0	5	0	0	3	0	0	0	3	2	0	0	1	0	0
MBPK_000874323	class	Florideophyceae	0.9361	415	415	0	Archaeplastida	Rhodophyta	Rhodophyta	Florideophyceae					0	0	0	0	0	0	0	0	0	0	0	0	0	0	0	0	0	0	0	0	0	0	0	0	0	23	101	47	118	35	51	20	7	13	0
MBPK_002925735	class	Florideophyceae	0.9361	412	1	411	Archaeplastida	Rhodophyta	Rhodophyta	Florideophyceae					0	0	0	0	0	0	0	0	0	0	0	0	0	0	0	0	0	0	0	0	0	0	0	0	0	0	0	0	0	0	1	0	0	0	0
MBPK_000442684	class	Florideophyceae	0.9331	410	0	410	Archaeplastida	Rhodophyta	Rhodophyta	Florideophyceae					0	0	0	0	0	0	0	0	0	0	0	0	0	0	0	0	0	0	0	0	0	0	0	0	0	0	0	0	0	0	0	0	0	0	0
MBPK_001157385	class	Florideophyceae	0.9329	409	0	409	Archaeplastida	Rhodophyta	Rhodophyta	Florideophyceae					0	0	0	0	0	0	0	0	0	0	0	0	0	0	0	0	0	0	0	0	0	0	0	0	0	0	0	0	0	0	0	0	0	0	0
MBPK_000062401	class	Florideophyceae	0.9329	290	181	109	Archaeplastida	Rhodophyta	Rhodophyta	Florideophyceae					0	0	0	0	0	0	0	0	0	0	0	0	0	0	0	0	17	1	6	30	32	60	4	19	11	0	0	0	1	0	0	0	0	0	0
MBPK_001232698	class	Florideophyceae	0.9329	398	397	1	Archaeplastida	Rhodophyta	Rhodophyta	Florideophyceae					0	0	0	0	0	0	0	0	0	0	0	0	0	0	0	0	251	5	18	65	10	26	4	16	0	0	0	0	0	2	0	0	0	0	0
MBPK_000131655	class	Florideophyceae	0.9329	356	355	1	Archaeplastida	Rhodophyta	Rhodophyta	Florideophyceae					0	0	0	0	0	0	0	0	0	0	0	0	0	0	0	0	0	13	2	23	98	70	0	42	5	37	3	47	4	4	5	2	0	0	0
MBPK_000196567	class	Florideophyceae	0.9329	6	6	0	Archaeplastida	Rhodophyta	Rhodophyta	Florideophyceae					0	0	0	0	0	0	0	0	0	0	0	0	0	0	0	6	0	0	0	0	0	0	0	0	0	0	0	0	0	0	0	0	0	0	0
MBPK_000585267	class	Florideophyceae	0.9329	291	0	291	Archaeplastida	Rhodophyta	Rhodophyta	Florideophyceae					0	0	0	0	0	0	0	0	0	0	0	0	0	0	0	0	0	0	0	0	0	0	0	0	0	0	0	0	0	0	0	0	0	0	0
MBPK_003866493	class	Florideophyceae	0.9329	24	24	0	Archaeplastida	Rhodophyta	Rhodophyta	Florideophyceae					0	0	0	0	0	0	0	0	0	0	0	0	0	0	0	4	20	0	0	0	0	0	0	0	0	0	0	0	0	0	0	0	0	0	0
MBPK_000498832	class	Florideophyceae	0.9329	396	7	389	Archaeplastida	Rhodophyta	Rhodophyta	Florideophyceae					1	0	0	0	0	0	0	0	0	1	0	0	5	0	0	0	0	0	0	0	0	0	0	0	0	0	0	0	0	0	0	0	0	0	0
MBPK_001501885	class	Florideophyceae	0.9329	55	55	0	Archaeplastida	Rhodophyta	Rhodophyta	Florideophyceae					0	0	0	0	0	0	0	0	0	0	0	0	0	0	0	0	28	0	0	21	2	0	4	0	0	0	0	0	0	0	0	0	0	0	0
MBPK_000863485	class	Florideophyceae	0.9299	172	4	168	Archaeplastida	Rhodophyta	Rhodophyta	Florideophyceae					0	0	0	0	0	0	0	0	0	0	0	0	0	0	0	0	0	0	2	2	0	0	0	0	0	0	0	0	0	0	0	0	0	0	8
MBPK_001261255	class	Florideophyceae	0.9297	491	486	5	Archaeplastida	Rhodophyta	Rhodophyta	Florideophyceae					32	0	0	105	0	0	0	0	0	125	0	0	190	0	0	3	10	0	2	5	0	11	0	0	0	0	0	0	0	2	0	0	0	1	0
MBPK_000189163	class	Florideophyceae	0.9297	346	0	346	Archaeplastida	Rhodophyta	Rhodophyta	Florideophyceae					0	0	0	0	0	0	0	0	0	0	0	0	0	0	0	0	0	0	0	0	0	0	0	0	0	0	0	0	0	0	0	0	0	0	0
MBPK_000150415	class	Florideophyceae	0.9297	420	420	0	Archaeplastida	Rhodophyta	Rhodophyta	Florideophyceae					5	0	0	8	0	0	0	0	0	28	0	0	35	0	0	0	0	0	0	0	0	0	0	0	0	71	20	53	25	135	33	0	4	3	0
MBPK_002175606	class	Florideophyceae	0.9297	45	45	0	Archaeplastida	Rhodophyta	Rhodophyta	Florideophyceae					0	0	0	14	0	0	2	0	0	9	0	0	16	0	0	1	0	0	0	3	0	0	0	0	0	0	0	0	0	0	0	0	0	0	0
MBPK_003048599	class	Florideophyceae	0.9297	360	24	336	Archaeplastida	Rhodophyta	Rhodophyta	Florideophyceae					2	0	0	1	0	0	0	0	0	2	0	0	19	0	0	0	0	0	0	0	0	0	0	0	0	0	0	0	0	0	0	0	0	0	0
MBPK_001083462	class	Florideophyceae	0.9297	334	334	0	Archaeplastida	Rhodophyta	Rhodophyta	Florideophyceae					0	0	0	0	0	0	0	0	0	0	0	0	0	0	0	0	0	0	0	0	0	0	0	0	0	107	51	79	22	34	8	13	11	9	0
MBPK_002820009	class	Florideophyceae	0.9297	335	335	0	Archaeplastida	Rhodophyta	Rhodophyta	Florideophyceae					0	0	0	0	0	1	0	0	0	0	0	0	0	0	0	0	0	0	0	0	0	0	0	0	0	35	13	28	82	157	15	0	4	0	0
MBPK_003268677	class	Florideophyceae	0.9297	329	0	329	Archaeplastida	Rhodophyta	Rhodophyta	Florideophyceae					0	0	0	0	0	0	0	0	0	0	0	0	0	0	0	0	0	0	0	0	0	0	0	0	0	0	0	0	0	0	0	0	0	0	0
MBPK_001203168	class	Florideophyceae	0.9297	336	13	323	Archaeplastida	Rhodophyta	Rhodophyta	Florideophyceae					0	0	0	2	0	0	0	0	0	8	0	0	3	0	0	0	0	0	0	0	0	0	0	0	0	0	0	0	0	0	0	0	0	0	0
MBPK_003914256	class	Florideophyceae	0.9297	337	11	326	Archaeplastida	Rhodophyta	Rhodophyta	Florideophyceae					1	0	0	1	0	0	0	0	0	5	0	0	4	0	0	0	0	0	0	0	0	0	0	0	0	0	0	0	0	0	0	0	0	0	0
MBPK_000405049	class	Florideophyceae	0.9297	214	211	3	Archaeplastida	Rhodophyta	Rhodophyta	Florideophyceae					1	0	0	0	0	0	1	0	0	4	0	0	5	0	0	0	0	0	10	6	0	184	0	0	0	0	0	0	0	0	0	0	0	0	0
MBPK_000918393	class	Florideophyceae	0.9297	310	0	310	Archaeplastida	Rhodophyta	Rhodophyta	Florideophyceae					0	0	0	0	0	0	0	0	0	0	0	0	0	0	0	0	0	0	0	0	0	0	0	0	0	0	0	0	0	0	0	0	0	0	0
MBPK_001842877	class	Florideophyceae	0.9297	315	315	0	Archaeplastida	Rhodophyta	Rhodophyta	Florideophyceae					0	0	0	0	0	0	0	0	0	0	0	0	0	0	0	0	0	0	0	0	0	0	0	0	0	0	1	0	204	0	1	105	4	0	0
MBPK_000092432	class	Florideophyceae	0.9268	312	0	312	Archaeplastida	Rhodophyta	Rhodophyta	Florideophyceae					0	0	0	0	0	0	0	0	0	0	0	0	0	0	0	0	0	0	0	0	0	0	0	0	0	0	0	0	0	0	0	0	0	0	0
MBPK_002557513	class	Florideophyceae	0.9268	315	315	0	Archaeplastida	Rhodophyta	Rhodophyta	Florideophyceae					0	0	0	0	0	0	0	0	0	0	0	0	0	0	2	0	0	0	0	0	0	0	0	0	0	38	12	24	91	131	17	0	0	0	0
MBPK_000275404	class	Florideophyceae	0.9265	287	282	5	Archaeplastida	Rhodophyta	Rhodophyta	Florideophyceae					0	0	0	0	0	0	0	0	0	0	0	0	0	0	0	0	0	0	135	0	0	120	0	0	27	0	0	0	0	0	0	0	0	0	0
MBPK_000368011	class	Florideophyceae	0.9265	308	0	308	Archaeplastida	Rhodophyta	Rhodophyta	Florideophyceae					0	0	0	0	0	0	0	0	0	0	0	0	0	0	0	0	0	0	0	0	0	0	0	0	0	0	0	0	0	0	0	0	0	0	0
MBPK_001262081	class	Florideophyceae	0.9265	316	8	308	Archaeplastida	Rhodophyta	Rhodophyta	Florideophyceae					1	0	0	1	0	0	0	0	0	2	0	0	4	0	0	0	0	0	0	0	0	0	0	0	0	0	0	0	0	0	0	0	0	0	0
MBPK_002521357	class	Florideophyceae	0.9265	294	0	294	Archaeplastida	Rhodophyta	Rhodophyta	Florideophyceae					0	0	0	0	0	0	0	0	0	0	0	0	0	0	0	0	0	0	0	0	0	0	0	0	0	0	0	0	0	0	0	0	0	0	0
MBPK_002783661	class	Florideophyceae	0.9265	293	6	287	Archaeplastida	Rhodophyta	Rhodophyta	Florideophyceae					0	0	0	3	0	0	0	0	0	1	0	0	2	0	0	0	0	0	0	0	0	0	0	0	0	0	0	0	0	0	0	0	0	0	4
MBPK_004022596	class	Florideophyceae	0.9265	304	2	302	Archaeplastida	Rhodophyta	Rhodophyta	Florideophyceae					0	0	0	1	0	0	0	0	0	1	0	0	0	0	0	0	0	0	0	0	0	0	0	0	0	0	0	0	0	0	0	0	0	0	0
MBPK_000072270	class	Florideophyceae	0.9243	71	71	0	Archaeplastida	Rhodophyta	Rhodophyta	Florideophyceae					0	0	0	0	0	0	0	0	0	0	0	0	0	0	0	3	43	0	0	16	4	0	0	0	5	0	0	0	0	0	0	0	0	0	0
MBPK_001650551	class	Florideophyceae	0.9243	298	298	0	Archaeplastida	Rhodophyta	Rhodophyta	Florideophyceae					0	0	0	0	0	0	0	0	0	0	0	0	0	0	0	0	0	0	0	0	0	0	0	0	0	89	35	92	17	44	6	5	8	2	0
MBPK_000181324	class	Florideophyceae	0.9241	63	62	1	Archaeplastida	Rhodophyta	Rhodophyta	Florideophyceae					0	0	0	0	0	0	0	0	0	0	0	0	0	0	0	0	38	0	0	6	0	13	0	5	0	0	0	0	0	0	0	0	0	0	0
MBPK_002179547	class	Florideophyceae	0.9241	292	0	292	Archaeplastida	Rhodophyta	Rhodophyta	Florideophyceae					0	0	0	0	0	0	0	0	0	0	0	0	0	0	0	0	0	0	0	0	0	0	0	0	0	0	0	0	0	0	0	0	0	0	0
MBPK_002195050	class	Florideophyceae	0.9241	279	268	11	Archaeplastida	Rhodophyta	Rhodophyta	Florideophyceae					0	0	0	0	0	0	0	0	0	0	0	0	0	0	0	0	0	0	148	0	0	96	0	0	24	0	0	0	0	0	0	0	0	0	0
MBPK_003499059	class	Florideophyceae	0.9241	277	277	0	Archaeplastida	Rhodophyta	Rhodophyta	Florideophyceae					0	0	0	0	0	0	0	0	0	0	0	0	0	0	0	0	0	0	96	0	8	162	0	0	11	0	0	0	0	0	0	0	0	0	0
MBPK_002786603	class	Florideophyceae	0.9238	276	0	276	Archaeplastida	Rhodophyta	Rhodophyta	Florideophyceae					0	0	0	0	0	0	0	0	0	0	0	0	0	0	0	0	0	0	0	0	0	0	0	0	0	0	0	0	0	0	0	0	0	0	12
MBPK_003207949	class	Florideophyceae	0.9233	263	263	0	Archaeplastida	Rhodophyta	Rhodophyta	Florideophyceae					0	1	0	2	1	1	0	0	0	1	0	0	3	0	5	0	158	0	0	48	29	6	0	8	0	0	0	0	0	0	0	0	0	0	0
MBPK_000382971	class	Florideophyceae	0.9233	236	10	226	Archaeplastida	Rhodophyta	Rhodophyta	Florideophyceae					0	0	0	0	0	5	0	0	1	0	0	0	0	0	4	0	0	0	0	0	0	0	0	0	0	0	0	0	0	0	0	0	0	0	3
MBPK_002689907	class	Florideophyceae	0.9211	74	73	1	Archaeplastida	Rhodophyta	Rhodophyta	Florideophyceae					0	0	0	0	0	0	0	0	0	0	0	0	0	0	0	0	15	1	0	26	4	7	4	8	5	0	0	0	2	0	0	1	0	0	0
MBPK_002130016	class	Florideophyceae	0.9211	144	144	0	Archaeplastida	Rhodophyta	Rhodophyta	Florideophyceae					0	0	0	0	0	0	0	0	0	0	0	0	0	0	0	0	89	0	1	40	4	3	7	0	0	0	0	0	0	0	0	0	0	0	0
MBPK_000528619	class	Florideophyceae	0.9209	146	0	146	Archaeplastida	Rhodophyta	Rhodophyta	Florideophyceae					0	0	0	0	0	0	0	0	0	0	0	0	0	0	0	0	0	0	0	0	0	0	0	0	0	0	0	0	0	0	0	0	0	0	22
MBPK_001961800	class	Florideophyceae	0.9209	261	0	261	Archaeplastida	Rhodophyta	Rhodophyta	Florideophyceae					0	0	0	0	0	0	0	0	0	0	0	0	0	0	0	0	0	0	0	0	0	0	0	0	0	0	0	0	0	0	0	0	0	0	0
MBPK_002109996	class	Florideophyceae	0.9209	254	0	254	Archaeplastida	Rhodophyta	Rhodophyta	Florideophyceae					0	0	0	0	0	0	0	0	0	0	0	0	0	0	0	0	0	0	0	0	0	0	0	0	0	0	0	0	0	0	0	0	0	0	0
MBPK_003979600	class	Florideophyceae	0.9209	253	253	0	Archaeplastida	Rhodophyta	Rhodophyta	Florideophyceae					0	0	0	0	0	0	0	0	0	0	0	0	0	0	0	0	14	0	3	52	5	156	8	0	15	0	0	0	0	0	0	0	0	0	0
MBPK_000316490	class	Florideophyceae	0.9206	247	4	243	Archaeplastida	Rhodophyta	Rhodophyta	Florideophyceae					0	0	0	0	0	0	0	0	0	0	0	0	0	0	0	0	0	0	0	0	0	0	0	0	0	0	2	0	0	0	2	0	0	0	0
MBPK_003912976	class	Florideophyceae	0.9206	244	0	244	Archaeplastida	Rhodophyta	Rhodophyta	Florideophyceae					0	0	0	0	0	0	0	0	0	0	0	0	0	0	0	0	0	0	0	0	0	0	0	0	0	0	0	0	0	0	0	0	0	0	0
MBPK_000100626	class	Florideophyceae	0.9206	241	0	241	Archaeplastida	Rhodophyta	Rhodophyta	Florideophyceae					0	0	0	0	0	0	0	0	0	0	0	0	0	0	0	0	0	0	0	0	0	0	0	0	0	0	0	0	0	0	0	0	0	0	0
MBPK_000081505	class	Florideophyceae	0.9204	233	228	5	Archaeplastida	Rhodophyta	Rhodophyta	Florideophyceae					0	0	0	0	0	0	0	0	0	0	0	0	0	0	0	0	0	0	0	228	0	0	0	0	0	0	0	0	0	0	0	0	0	0	0
MBPK_001832433	class	Florideophyceae	0.9204	164	0	164	Archaeplastida	Rhodophyta	Rhodophyta	Florideophyceae					0	0	0	0	0	0	0	0	0	0	0	0	0	0	0	0	0	0	0	0	0	0	0	0	0	0	0	0	0	0	0	0	0	0	0
MBPK_002227845	class	Florideophyceae	0.9204	67	65	2	Archaeplastida	Rhodophyta	Rhodophyta	Florideophyceae					0	0	0	0	0	0	0	0	0	0	0	0	0	0	0	0	16	0	3	29	0	4	5	0	8	0	0	0	0	0	0	0	0	0	0
MBPK_003502873	class	Florideophyceae	0.9204	244	3	241	Archaeplastida	Rhodophyta	Rhodophyta	Florideophyceae					0	0	0	0	0	1	0	0	0	1	0	0	0	0	1	0	0	0	0	0	0	0	0	0	0	0	0	0	0	0	0	0	0	0	0
MBPK_002598335	class	Florideophyceae	0.9204	223	221	2	Archaeplastida	Rhodophyta	Rhodophyta	Florideophyceae					0	0	0	0	0	1	1	0	0	0	0	0	0	0	0	0	14	0	4	12	5	65	4	12	21	57	3	5	6	2	0	6	1	2	0
MBPK_001866323	class	Florideophyceae	0.9204	230	230	0	Archaeplastida	Rhodophyta	Rhodophyta	Florideophyceae					0	0	0	0	0	0	0	0	0	0	0	0	0	0	0	0	37	0	0	7	0	0	0	0	0	64	29	15	8	38	5	17	4	6	0
MBPK_003704125	class	Florideophyceae	0.9201	212	212	0	Archaeplastida	Rhodophyta	Rhodophyta	Florideophyceae					0	0	0	0	0	0	0	0	0	0	0	0	0	0	0	0	0	2	0	4	28	13	0	3	2	67	5	60	7	5	6	6	0	4	0
MBPK_001283946	class	Florideophyceae	0.918	176	0	176	Archaeplastida	Rhodophyta	Rhodophyta	Florideophyceae					0	0	0	0	0	0	0	0	0	0	0	0	0	0	0	0	0	0	0	0	0	0	0	0	0	0	0	0	0	0	0	0	0	0	5
MBPK_003094714	class	Florideophyceae	0.9177	199	199	0	Archaeplastida	Rhodophyta	Rhodophyta	Florideophyceae					0	0	0	0	0	0	0	0	0	0	0	0	0	0	0	0	116	0	0	44	29	0	0	10	0	0	0	0	0	0	0	0	0	0	0
MBPK_000456103	class	Florideophyceae	0.9177	8	7	1	Archaeplastida	Rhodophyta	Rhodophyta	Florideophyceae					0	0	0	0	0	0	0	0	0	0	0	0	0	0	0	7	0	0	0	0	0	0	0	0	0	0	0	0	0	0	0	0	0	0	0
MBPK_001526392	class	Florideophyceae	0.9177	198	198	0	Archaeplastida	Rhodophyta	Rhodophyta	Florideophyceae					0	0	0	0	0	0	0	0	0	0	0	0	0	0	0	0	41	0	3	57	29	6	20	33	9	0	0	0	0	0	0	0	0	0	0
MBPK_000732979	class	Florideophyceae	0.9175	213	0	213	Archaeplastida	Rhodophyta	Rhodophyta	Florideophyceae					0	0	0	0	0	0	0	0	0	0	0	0	0	0	0	0	0	0	0	0	0	0	0	0	0	0	0	0	0	0	0	0	0	0	0
MBPK_000263713	class	Florideophyceae	0.9175	210	210	0	Archaeplastida	Rhodophyta	Rhodophyta	Florideophyceae					0	0	0	0	0	0	0	0	0	0	0	0	0	0	0	0	54	1	4	45	17	43	18	15	13	0	0	0	0	0	0	0	0	0	0
MBPK_002689084	class	Florideophyceae	0.9175	171	171	0	Archaeplastida	Rhodophyta	Rhodophyta	Florideophyceae					0	0	0	0	0	0	0	0	0	0	0	0	0	0	0	0	0	5	2	11	34	5	0	12	2	43	8	30	6	6	2	2	1	2	0
MBPK_001192238	class	Florideophyceae	0.9175	173	0	173	Archaeplastida	Rhodophyta	Rhodophyta	Florideophyceae					0	0	0	0	0	0	0	0	0	0	0	0	0	0	0	0	0	0	0	0	0	0	0	0	0	0	0	0	0	0	0	0	0	0	1
MBPK_000000866	class	Florideophyceae	0.9172	199	0	199	Archaeplastida	Rhodophyta	Rhodophyta	Florideophyceae					0	0	0	0	0	0	0	0	0	0	0	0	0	0	0	0	0	0	0	0	0	0	0	0	0	0	0	0	0	0	0	0	0	0	1
MBPK_000026150	class	Florideophyceae	0.9172	193	0	193	Archaeplastida	Rhodophyta	Rhodophyta	Florideophyceae					0	0	0	0	0	0	0	0	0	0	0	0	0	0	0	0	0	0	0	0	0	0	0	0	0	0	0	0	0	0	0	0	0	0	0
MBPK_000020035	class	Florideophyceae	0.9172	188	0	188	Archaeplastida	Rhodophyta	Rhodophyta	Florideophyceae					0	0	0	0	0	0	0	0	0	0	0	0	0	0	0	0	0	0	0	0	0	0	0	0	0	0	0	0	0	0	0	0	0	0	0
MBPK_000115958	class	Florideophyceae	0.9172	187	187	0	Archaeplastida	Rhodophyta	Rhodophyta	Florideophyceae					0	0	0	0	0	0	0	0	0	0	0	0	0	0	0	0	0	0	0	0	0	0	0	0	0	89	20	20	4	40	8	2	0	4	0
MBPK_000144982	class	Florideophyceae	0.9172	175	175	0	Archaeplastida	Rhodophyta	Rhodophyta	Florideophyceae					0	0	0	0	0	0	0	0	0	0	0	0	0	0	0	0	0	0	0	101	41	0	21	7	5	0	0	0	0	0	0	0	0	0	0
MBPK_000543403	class	Florideophyceae	0.9172	174	174	0	Archaeplastida	Rhodophyta	Rhodophyta	Florideophyceae					0	0	0	0	0	0	0	0	0	0	0	0	0	0	0	0	82	0	5	36	11	0	5	34	0	0	0	0	0	0	1	0	0	0	0
MBPK_000033440	class	Florideophyceae	0.9172	175	175	0	Archaeplastida	Rhodophyta	Rhodophyta	Florideophyceae					0	0	0	0	0	0	0	0	0	0	0	0	0	0	0	0	171	0	0	0	0	0	2	0	2	0	0	0	0	0	0	0	0	0	0
MBPK_000427018	class	Florideophyceae	0.9172	170	0	170	Archaeplastida	Rhodophyta	Rhodophyta	Florideophyceae					0	0	0	0	0	0	0	0	0	0	0	0	0	0	0	0	0	0	0	0	0	0	0	0	0	0	0	0	0	0	0	0	0	0	0
MBPK_000068804	class	Florideophyceae	0.9172	174	174	0	Archaeplastida	Rhodophyta	Rhodophyta	Florideophyceae					0	0	0	0	0	0	0	0	0	0	0	0	0	0	0	0	0	0	0	0	0	0	0	0	0	66	29	43	8	18	0	4	2	4	0
MBPK_000221076	class	Florideophyceae	0.9172	166	166	0	Archaeplastida	Rhodophyta	Rhodophyta	Florideophyceae					0	0	0	0	0	0	0	0	0	0	0	0	0	0	0	0	0	0	0	0	0	0	0	0	0	62	28	36	9	18	3	0	5	5	0
MBPK_001424681	class	Florideophyceae	0.9172	135	0	135	Archaeplastida	Rhodophyta	Rhodophyta	Florideophyceae					0	0	0	0	0	0	0	0	0	0	0	0	0	0	0	0	0	0	0	0	0	0	0	0	0	0	0	0	0	0	0	0	0	0	5
MBPK_000009623	class	Florideophyceae	0.9172	121	45	76	Archaeplastida	Rhodophyta	Rhodophyta	Florideophyceae					0	0	0	0	0	0	0	0	0	0	0	0	0	0	0	0	36	0	0	1	3	0	4	0	0	0	0	0	0	0	0	0	1	0	0
MBPK_003225248	class	Florideophyceae	0.9172	159	0	159	Archaeplastida	Rhodophyta	Rhodophyta	Florideophyceae					0	0	0	0	0	0	0	0	0	0	0	0	0	0	0	0	0	0	0	0	0	0	0	0	0	0	0	0	0	0	0	0	0	0	0
MBPK_000128428	class	Florideophyceae	0.9172	155	0	155	Archaeplastida	Rhodophyta	Rhodophyta	Florideophyceae					0	0	0	0	0	0	0	0	0	0	0	0	0	0	0	0	0	0	0	0	0	0	0	0	0	0	0	0	0	0	0	0	0	0	0
MBPK_003575922	class	Florideophyceae	0.9169	154	0	154	Archaeplastida	Rhodophyta	Rhodophyta	Florideophyceae					0	0	0	0	0	0	0	0	0	0	0	0	0	0	0	0	0	0	0	0	0	0	0	0	0	0	0	0	0	0	0	0	0	0	0
MBPK_002508615	class	Florideophyceae	0.9146	111	0	111	Archaeplastida	Rhodophyta	Rhodophyta	Florideophyceae					0	0	0	0	0	0	0	0	0	0	0	0	0	0	0	0	0	0	0	0	0	0	0	0	0	0	0	0	0	0	0	0	0	0	0
MBPK_001526722	class	Florideophyceae	0.9146	143	143	0	Archaeplastida	Rhodophyta	Rhodophyta	Florideophyceae					0	0	0	0	0	0	0	0	0	1	0	0	0	0	0	0	0	0	0	0	0	9	0	0	0	10	16	25	11	18	5	4	4	40	0
MBPK_000235599	class	Florideophyceae	0.9143	142	0	142	Archaeplastida	Rhodophyta	Rhodophyta	Florideophyceae					0	0	0	0	0	0	0	0	0	0	0	0	0	0	0	0	0	0	0	0	0	0	0	0	0	0	0	0	0	0	0	0	0	0	0
MBPK_000122666	class	Florideophyceae	0.9143	139	135	4	Archaeplastida	Rhodophyta	Rhodophyta	Florideophyceae					0	0	0	0	0	0	0	0	0	0	0	0	0	0	0	0	75	1	4	37	2	7	8	0	0	0	0	0	0	0	0	0	1	0	0
MBPK_001014182	class	Florideophyceae	0.9143	106	87	19	Archaeplastida	Rhodophyta	Rhodophyta	Florideophyceae					0	0	0	0	0	0	0	0	0	0	0	0	0	0	0	0	12	0	0	19	28	20	0	7	1	0	0	0	0	0	0	0	0	0	0
MBPK_001006029	class	Florideophyceae	0.914	68	64	4	Archaeplastida	Rhodophyta	Rhodophyta	Florideophyceae					0	0	0	0	0	0	0	0	0	0	0	0	0	0	0	1	0	0	0	7	1	0	0	0	0	16	12	20	2	0	1	3	0	1	0
MBPK_000247742	class	Florideophyceae	0.914	174	38	136	Archaeplastida	Rhodophyta	Rhodophyta	Florideophyceae					0	0	0	3	13	1	0	5	0	0	0	1	0	2	13	0	0	0	0	0	0	0	0	0	0	0	0	0	0	0	0	0	0	0	0
MBPK_000680929	class	Florideophyceae	0.914	137	27	110	Archaeplastida	Rhodophyta	Rhodophyta	Florideophyceae					0	0	0	0	0	0	0	0	0	0	0	0	0	0	0	0	0	0	0	0	0	0	0	0	0	10	1	5	3	4	2	2	0	0	0
MBPK_000501974	class	Florideophyceae	0.914	155	155	0	Archaeplastida	Rhodophyta	Rhodophyta	Florideophyceae					1	0	0	0	0	0	0	0	0	0	0	6	0	0	15	0	20	0	0	12	3	5	13	7	0	13	0	5	0	37	7	3	5	3	0
MBPK_001486609	class	Florideophyceae	0.914	311	311	0	Archaeplastida	Rhodophyta	Rhodophyta	Florideophyceae					9	0	0	29	0	0	16	0	0	82	4	2	72	12	0	0	26	0	2	7	14	11	3	7	15	0	0	0	0	0	0	0	0	0	0
MBPK_000016270	class	Florideophyceae	0.914	127	127	0	Archaeplastida	Rhodophyta	Rhodophyta	Florideophyceae					0	0	0	0	0	0	0	0	0	0	0	0	0	0	0	0	0	0	2	0	0	0	0	0	0	48	32	17	3	5	6	2	4	8	0
MBPK_002068646	class	Florideophyceae	0.914	97	36	61	Archaeplastida	Rhodophyta	Rhodophyta	Florideophyceae					0	0	0	0	0	0	0	0	0	0	0	0	0	0	0	0	27	0	0	0	2	7	0	0	0	0	0	0	0	0	0	0	0	0	2
MBPK_000646609	class	Florideophyceae	0.914	127	127	0	Archaeplastida	Rhodophyta	Rhodophyta	Florideophyceae					0	0	0	0	0	0	0	0	0	0	0	0	0	0	0	0	0	0	0	0	0	0	0	0	0	10	4	6	44	50	10	0	1	2	0
MBPK_001974104	class	Florideophyceae	0.914	124	0	124	Archaeplastida	Rhodophyta	Rhodophyta	Florideophyceae					0	0	0	0	0	0	0	0	0	0	0	0	0	0	0	0	0	0	0	0	0	0	0	0	0	0	0	0	0	0	0	0	0	0	0
MBPK_000104599	class	Florideophyceae	0.914	114	113	1	Archaeplastida	Rhodophyta	Rhodophyta	Florideophyceae					0	0	0	0	0	0	0	0	0	0	0	0	0	0	0	0	0	0	0	7	27	11	0	4	0	23	5	30	2	2	0	1	0	1	0
MBPK_001101683	class	Florideophyceae	0.914	123	123	0	Archaeplastida	Rhodophyta	Rhodophyta	Florideophyceae					0	0	0	0	0	0	0	0	0	0	0	0	0	0	0	0	0	0	0	0	0	0	0	0	0	32	12	21	8	29	16	2	2	1	0
MBPK_001917278	class	Florideophyceae	0.914	98	0	98	Archaeplastida	Rhodophyta	Rhodophyta	Florideophyceae					0	0	0	0	0	0	0	0	0	0	0	0	0	0	0	0	0	0	0	0	0	0	0	0	0	0	0	0	0	0	0	0	0	0	0
MBPK_001166121	class	Florideophyceae	0.914	118	0	118	Archaeplastida	Rhodophyta	Rhodophyta	Florideophyceae					0	0	0	0	0	0	0	0	0	0	0	0	0	0	0	0	0	0	0	0	0	0	0	0	0	0	0	0	0	0	0	0	0	0	0
MBPK_002363474	class	Florideophyceae	0.914	94	58	36	Archaeplastida	Rhodophyta	Rhodophyta	Florideophyceae					0	0	0	0	0	0	0	0	0	0	0	0	0	0	0	2	0	1	0	0	4	0	3	7	4	2	2	3	2	8	0	10	4	6	0
MBPK_001518904	class	Florideophyceae	0.914	114	0	114	Archaeplastida	Rhodophyta	Rhodophyta	Florideophyceae					0	0	0	0	0	0	0	0	0	0	0	0	0	0	0	0	0	0	0	0	0	0	0	0	0	0	0	0	0	0	0	0	0	0	0
MBPK_001765774	class	Florideophyceae	0.914	111	111	0	Archaeplastida	Rhodophyta	Rhodophyta	Florideophyceae					0	0	0	0	0	0	0	0	0	0	0	0	0	0	0	0	22	0	0	77	0	5	7	0	0	0	0	0	0	0	0	0	0	0	0
MBPK_001871208	class	Florideophyceae	0.914	110	110	0	Archaeplastida	Rhodophyta	Rhodophyta	Florideophyceae					0	0	0	0	0	0	0	0	0	0	0	0	0	0	0	0	0	0	0	0	0	0	0	0	0	39	23	19	3	12	4	6	3	1	0
MBPK_003965366	class	Florideophyceae	0.914	109	0	109	Archaeplastida	Rhodophyta	Rhodophyta	Florideophyceae					0	0	0	0	0	0	0	0	0	0	0	0	0	0	0	0	0	0	0	0	0	0	0	0	0	0	0	0	0	0	0	0	0	0	0
MBPK_000550528	class	Florideophyceae	0.914	88	0	88	Archaeplastida	Rhodophyta	Rhodophyta	Florideophyceae					0	0	0	0	0	0	0	0	0	0	0	0	0	0	0	0	0	0	0	0	0	0	0	0	0	0	0	0	0	0	0	0	0	0	1
MBPK_001576564	class	Florideophyceae	0.914	108	108	0	Archaeplastida	Rhodophyta	Rhodophyta	Florideophyceae					0	0	0	0	0	0	0	0	0	0	0	0	0	0	0	0	0	0	0	0	0	0	0	0	0	49	9	25	9	10	3	1	0	2	0
MBPK_002805807	class	Florideophyceae	0.914	109	109	0	Archaeplastida	Rhodophyta	Rhodophyta	Florideophyceae					0	0	0	0	1	0	0	0	0	0	0	0	0	0	0	0	52	2	0	32	7	8	3	3	1	0	0	0	0	0	0	0	0	0	0
MBPK_000521266	class	Florideophyceae	0.914	104	104	0	Archaeplastida	Rhodophyta	Rhodophyta	Florideophyceae					0	0	0	0	0	0	0	0	0	0	0	0	0	0	0	0	0	0	0	2	0	0	0	0	0	38	2	15	18	10	2	16	1	0	0
MBPK_003525031	class	Florideophyceae	0.9137	111	111	0	Archaeplastida	Rhodophyta	Rhodophyta	Florideophyceae					0	0	0	0	5	1	0	0	1	0	0	0	0	1	0	0	0	0	0	0	0	0	0	0	0	33	9	26	8	12	1	4	0	10	0
MBPK_000070829	class	Florideophyceae	0.9137	110	110	0	Archaeplastida	Rhodophyta	Rhodophyta	Florideophyceae					0	0	0	0	0	0	0	0	0	0	0	0	0	0	7	0	0	0	0	0	0	0	0	0	0	31	7	29	6	16	1	8	1	4	0
MBPK_003738799	class	Florideophyceae	0.9137	100	100	0	Archaeplastida	Rhodophyta	Rhodophyta	Florideophyceae					0	0	0	0	0	0	0	0	0	0	0	0	0	0	0	0	0	0	0	0	0	0	0	0	0	43	15	20	3	12	1	4	0	2	0
MBPK_004010448	class	Florideophyceae	0.9137	102	2	100	Archaeplastida	Rhodophyta	Rhodophyta	Florideophyceae					0	0	0	0	2	0	0	0	0	0	0	0	0	0	0	0	0	0	0	0	0	0	0	0	0	0	0	0	0	0	0	0	0	0	0
MBPK_003795493	class	Florideophyceae	0.9137	63	63	0	Archaeplastida	Rhodophyta	Rhodophyta	Florideophyceae					0	0	0	0	0	0	0	0	0	0	0	0	0	0	0	0	2	0	5	4	0	49	0	0	3	0	0	0	0	0	0	0	0	0	0
MBPK_000461060	class	Florideophyceae	0.9137	99	99	0	Archaeplastida	Rhodophyta	Rhodophyta	Florideophyceae					0	0	0	0	0	0	0	0	0	0	0	0	0	0	1	0	3	0	5	21	21	22	10	13	3	0	0	0	0	0	0	0	0	0	0
MBPK_002701943	class	Florideophyceae	0.9137	96	5	91	Archaeplastida	Rhodophyta	Rhodophyta	Florideophyceae					0	0	0	0	1	0	2	0	0	0	0	0	0	1	1	0	0	0	0	0	0	0	0	0	0	0	0	0	0	0	0	0	0	0	2
MBPK_000833244	class	Florideophyceae	0.9137	97	96	1	Archaeplastida	Rhodophyta	Rhodophyta	Florideophyceae					0	0	0	0	0	0	1	0	0	0	0	0	0	0	0	0	64	0	0	26	0	2	3	0	0	0	0	0	0	0	0	0	0	0	0
MBPK_003456166	class	Florideophyceae	0.9137	92	92	0	Archaeplastida	Rhodophyta	Rhodophyta	Florideophyceae					0	0	0	0	0	0	0	0	0	0	0	0	0	1	0	0	0	0	0	14	16	0	0	49	0	0	0	3	0	2	4	0	0	3	0
MBPK_000414225	class	Florideophyceae	0.9137	86	42	44	Archaeplastida	Rhodophyta	Rhodophyta	Florideophyceae					0	0	0	0	0	0	0	0	0	0	0	0	0	0	0	0	0	0	0	0	0	0	0	0	0	16	7	2	0	15	1	0	0	1	0
MBPK_003703862	class	Florideophyceae	0.9137	55	55	0	Archaeplastida	Rhodophyta	Rhodophyta	Florideophyceae					0	0	0	0	0	0	0	0	0	0	0	0	0	0	0	0	8	0	0	0	0	38	5	0	4	0	0	0	0	0	0	0	0	0	0
MBPK_000729202	class	Florideophyceae	0.9137	90	0	90	Archaeplastida	Rhodophyta	Rhodophyta	Florideophyceae					0	0	0	0	0	0	0	0	0	0	0	0	0	0	0	0	0	0	0	0	0	0	0	0	0	0	0	0	0	0	0	0	0	0	0
MBPK_000528587	class	Florideophyceae	0.9137	89	89	0	Archaeplastida	Rhodophyta	Rhodophyta	Florideophyceae					0	0	0	0	0	0	0	0	0	0	0	0	0	0	0	0	0	0	0	0	0	0	0	0	0	15	0	7	19	36	0	10	2	0	0
MBPK_003075512	class	Florideophyceae	0.9137	87	44	43	Archaeplastida	Rhodophyta	Rhodophyta	Florideophyceae					0	0	0	0	0	0	0	0	0	0	0	0	0	0	0	0	0	0	0	6	1	0	0	0	0	16	2	3	5	3	2	5	1	0	0
MBPK_001016853	class	Florideophyceae	0.9137	85	0	85	Archaeplastida	Rhodophyta	Rhodophyta	Florideophyceae					0	0	0	0	0	0	0	0	0	0	0	0	0	0	0	0	0	0	0	0	0	0	0	0	0	0	0	0	0	0	0	0	0	0	0
MBPK_002715550	class	Florideophyceae	0.9137	86	0	86	Archaeplastida	Rhodophyta	Rhodophyta	Florideophyceae					0	0	0	0	0	0	0	0	0	0	0	0	0	0	0	0	0	0	0	0	0	0	0	0	0	0	0	0	0	0	0	0	0	0	0
MBPK_001109962	class	Florideophyceae	0.9137	90	90	0	Archaeplastida	Rhodophyta	Rhodophyta	Florideophyceae					1	0	0	1	0	0	1	0	0	0	0	1	0	0	2	0	0	0	5	15	51	8	0	5	0	0	0	0	0	0	0	0	0	0	0
MBPK_000336564	class	Florideophyceae	0.9137	84	1	83	Archaeplastida	Rhodophyta	Rhodophyta	Florideophyceae					0	0	0	0	0	0	0	0	0	0	0	0	0	0	1	0	0	0	0	0	0	0	0	0	0	0	0	0	0	0	0	0	0	0	0
MBPK_003798938	class	Florideophyceae	0.9117	73	73	0	Archaeplastida	Rhodophyta	Rhodophyta	Florideophyceae					0	3	0	3	1	0	1	1	1	9	3	0	5	0	31	0	4	0	0	3	0	5	0	0	0	0	0	0	0	3	0	0	0	0	0
MBPK_002044204	class	Florideophyceae	0.9117	87	16	71	Archaeplastida	Rhodophyta	Rhodophyta	Florideophyceae					0	2	1	0	0	0	1	0	0	0	0	0	0	0	12	0	0	0	0	0	0	0	0	0	0	0	0	0	0	0	0	0	0	0	4
MBPK_003539241	class	Florideophyceae	0.9117	87	87	0	Archaeplastida	Rhodophyta	Rhodophyta	Florideophyceae					0	0	0	0	0	0	0	0	0	1	0	0	0	0	5	0	47	0	0	1	7	9	0	0	0	14	0	0	1	1	0	0	0	1	0
MBPK_002082790	class	Florideophyceae	0.9117	85	85	0	Archaeplastida	Rhodophyta	Rhodophyta	Florideophyceae					0	0	0	0	0	0	1	0	0	0	0	0	1	0	4	0	0	0	0	0	0	0	0	0	0	24	13	17	4	9	5	3	0	4	0
MBPK_003469448	class	Florideophyceae	0.9114	132	132	0	Archaeplastida	Rhodophyta	Rhodophyta	Florideophyceae					1	0	0	1	0	0	3	0	1	11	0	1	9	5	22	0	0	0	0	0	0	0	0	0	0	24	9	27	3	7	0	2	4	2	0
MBPK_000498034	class	Florideophyceae	0.9114	58	32	26	Archaeplastida	Rhodophyta	Rhodophyta	Florideophyceae					0	0	0	0	0	0	0	0	0	0	0	0	0	0	0	0	0	0	0	0	3	5	2	3	0	3	0	0	1	1	0	9	3	2	0
MBPK_001633611	class	Florideophyceae	0.9111	28	28	0	Archaeplastida	Rhodophyta	Rhodophyta	Florideophyceae					0	0	0	0	0	0	0	0	0	20	0	0	2	0	0	0	2	0	1	0	0	2	0	0	1	0	0	0	0	0	0	0	0	0	0
MBPK_003242187	class	Florideophyceae	0.9111	40	40	0	Archaeplastida	Rhodophyta	Rhodophyta	Florideophyceae					4	2	0	5	1	2	2	0	1	16	0	0	6	1	0	0	0	0	0	0	0	0	0	0	0	0	0	0	0	0	0	0	0	0	0
MBPK_002080045	class	Florideophyceae	0.9111	78	2	76	Archaeplastida	Rhodophyta	Rhodophyta	Florideophyceae					0	0	0	1	0	0	0	0	0	0	0	0	1	0	0	0	0	0	0	0	0	0	0	0	0	0	0	0	0	0	0	0	0	0	0
MBPK_001417411	class	Florideophyceae	0.9111	71	0	71	Archaeplastida	Rhodophyta	Rhodophyta	Florideophyceae					0	0	0	0	0	0	0	0	0	0	0	0	0	0	0	0	0	0	0	0	0	0	0	0	0	0	0	0	0	0	0	0	0	0	0
MBPK_003088919	class	Florideophyceae	0.9111	73	73	0	Archaeplastida	Rhodophyta	Rhodophyta	Florideophyceae					0	0	0	0	0	0	0	0	0	0	0	0	0	0	0	0	0	0	0	0	0	0	0	0	0	33	3	21	2	10	0	1	2	1	0
MBPK_000238240	class	Florideophyceae	0.9111	76	76	0	Archaeplastida	Rhodophyta	Rhodophyta	Florideophyceae					0	0	0	0	0	0	0	0	0	3	0	1	0	0	1	0	0	0	0	0	0	0	0	0	0	23	10	27	2	7	1	1	0	0	0
MBPK_001001422	class	Florideophyceae	0.9108	59	0	59	Archaeplastida	Rhodophyta	Rhodophyta	Florideophyceae					0	0	0	0	0	0	0	0	0	0	0	0	0	0	0	0	0	0	0	0	0	0	0	0	0	0	0	0	0	0	0	0	0	0	1
MBPK_003623926	class	Florideophyceae	0.9108	71	71	0	Archaeplastida	Rhodophyta	Rhodophyta	Florideophyceae					0	0	0	0	0	0	0	0	0	0	0	0	0	0	0	0	0	0	0	0	0	0	0	0	0	22	20	14	5	4	2	3	1	0	0
MBPK_000309955	class	Florideophyceae	0.9108	71	0	71	Archaeplastida	Rhodophyta	Rhodophyta	Florideophyceae					0	0	0	0	0	0	0	0	0	0	0	0	0	0	0	0	0	0	0	0	0	0	0	0	0	0	0	0	0	0	0	0	0	0	0
MBPK_003524450	class	Florideophyceae	0.9108	57	0	57	Archaeplastida	Rhodophyta	Rhodophyta	Florideophyceae					0	0	0	0	0	0	0	0	0	0	0	0	0	0	0	0	0	0	0	0	0	0	0	0	0	0	0	0	0	0	0	0	0	0	1
MBPK_001263935	class	Florideophyceae	0.9108	72	2	70	Archaeplastida	Rhodophyta	Rhodophyta	Florideophyceae					0	0	0	1	0	0	0	0	0	0	0	0	0	1	0	0	0	0	0	0	0	0	0	0	0	0	0	0	0	0	0	0	0	0	0
MBPK_001020538	class	Florideophyceae	0.9108	58	1	57	Archaeplastida	Rhodophyta	Rhodophyta	Florideophyceae					0	0	0	0	0	0	0	0	0	0	0	0	0	0	1	0	0	0	0	0	0	0	0	0	0	0	0	0	0	0	0	0	0	0	1
MBPK_003204703	class	Florideophyceae	0.9108	69	0	69	Archaeplastida	Rhodophyta	Rhodophyta	Florideophyceae					0	0	0	0	0	0	0	0	0	0	0	0	0	0	0	0	0	0	0	0	0	0	0	0	0	0	0	0	0	0	0	0	0	0	0
MBPK_002252747	class	Florideophyceae	0.9108	59	59	0	Archaeplastida	Rhodophyta	Rhodophyta	Florideophyceae					0	0	0	0	2	0	0	1	0	0	0	0	0	0	0	0	40	1	0	8	5	1	1	0	0	0	0	0	0	0	0	0	0	0	0
MBPK_000417746	class	Florideophyceae	0.9108	68	68	0	Archaeplastida	Rhodophyta	Rhodophyta	Florideophyceae					0	0	0	0	0	0	0	0	0	0	0	0	0	1	0	0	34	0	0	7	1	9	0	0	2	7	1	5	0	0	0	1	0	0	0
MBPK_003639962	class	Florideophyceae	0.9108	67	0	67	Archaeplastida	Rhodophyta	Rhodophyta	Florideophyceae					0	0	0	0	0	0	0	0	0	0	0	0	0	0	0	0	0	0	0	0	0	0	0	0	0	0	0	0	0	0	0	0	0	0	0
MBPK_000099260	class	Florideophyceae	0.9108	47	14	33	Archaeplastida	Rhodophyta	Rhodophyta	Florideophyceae					0	0	0	0	1	0	0	0	0	0	0	0	0	0	0	1	0	0	0	2	0	0	0	2	2	1	0	0	0	0	0	2	3	0	0
MBPK_001181618	class	Florideophyceae	0.9105	394	394	0	Archaeplastida	Rhodophyta	Rhodophyta	Florideophyceae					5	8	0	10	0	0	15	0	0	117	42	16	42	12	61	0	0	0	0	0	0	0	0	0	0	7	5	16	8	19	4	3	3	1	0
MBPK_003405299	class	Florideophyceae	0.9105	74	8	66	Archaeplastida	Rhodophyta	Rhodophyta	Florideophyceae					0	0	0	1	3	0	0	2	0	0	0	0	0	0	2	0	0	0	0	0	0	0	0	0	0	0	0	0	0	0	0	0	0	0	0
MBPK_002026273	class	Florideophyceae	0.9105	96	96	0	Archaeplastida	Rhodophyta	Rhodophyta	Florideophyceae					0	0	0	0	1	0	0	9	0	3	1	0	2	0	16	0	0	0	0	0	0	0	0	0	0	58	0	0	0	6	0	0	0	0	0
MBPK_003955821	class	Florideophyceae	0.9105	65	65	0	Archaeplastida	Rhodophyta	Rhodophyta	Florideophyceae					0	0	0	0	2	0	0	0	0	0	0	0	0	0	0	0	0	0	0	0	0	0	0	0	0	17	9	19	2	5	3	4	3	1	0
MBPK_000189062	class	Florideophyceae	0.9105	63	63	0	Archaeplastida	Rhodophyta	Rhodophyta	Florideophyceae					0	0	0	0	0	0	0	0	0	0	0	0	0	0	0	0	0	0	0	0	0	0	0	0	0	27	4	19	3	7	3	0	0	0	0
MBPK_003112607	class	Florideophyceae	0.9105	60	1	59	Archaeplastida	Rhodophyta	Rhodophyta	Florideophyceae					0	0	0	0	0	0	0	0	0	0	0	0	0	0	1	0	0	0	0	0	0	0	0	0	0	0	0	0	0	0	0	0	0	0	0
MBPK_002788248	class	Florideophyceae	0.9105	70	8	62	Archaeplastida	Rhodophyta	Rhodophyta	Florideophyceae					0	0	0	0	0	0	0	1	0	1	0	1	0	0	5	0	0	0	0	0	0	0	0	0	0	0	0	0	0	0	0	0	0	0	0
MBPK_001700478	class	Florideophyceae	0.9105	58	0	58	Archaeplastida	Rhodophyta	Rhodophyta	Florideophyceae					0	0	0	0	0	0	0	0	0	0	0	0	0	0	0	0	0	0	0	0	0	0	0	0	0	0	0	0	0	0	0	0	0	0	0
MBPK_002469701	class	Florideophyceae	0.9105	62	1	61	Archaeplastida	Rhodophyta	Rhodophyta	Florideophyceae					0	0	0	0	1	0	0	0	0	0	0	0	0	0	0	0	0	0	0	0	0	0	0	0	0	0	0	0	0	0	0	0	0	0	0
MBPK_003883248	class	Florideophyceae	0.9088	65	5	60	Archaeplastida	Rhodophyta	Rhodophyta	Florideophyceae					0	0	1	0	0	0	0	0	0	0	0	0	0	0	4	0	0	0	0	0	0	0	0	0	0	0	0	0	0	0	0	0	0	0	0
MBPK_000112213	class	Florideophyceae	0.9082	86	39	47	Archaeplastida	Rhodophyta	Rhodophyta	Florideophyceae					0	2	0	0	0	0	1	0	0	6	1	0	12	2	15	0	0	0	0	0	0	0	0	0	0	0	0	0	0	0	0	0	0	0	0
MBPK_001177218	class	Florideophyceae	0.9082	66	65	1	Archaeplastida	Rhodophyta	Rhodophyta	Florideophyceae					0	0	0	1	0	0	0	0	0	2	0	0	2	0	1	0	37	1	0	16	0	3	2	0	0	0	0	0	0	0	0	0	0	0	0
MBPK_002230613	class	Florideophyceae	0.9079	373	313	60	Archaeplastida	Rhodophyta	Rhodophyta	Florideophyceae					0	13	6	0	3	0	3	0	0	190	0	25	35	0	38	0	0	0	0	0	0	0	0	0	0	0	0	0	0	0	0	0	0	0	0
MBPK_003832365	class	Florideophyceae	0.9079	69	69	0	Archaeplastida	Rhodophyta	Rhodophyta	Florideophyceae					0	0	0	0	0	0	0	0	0	9	0	0	1	0	0	0	0	0	0	0	0	0	0	0	0	14	9	16	6	6	2	3	3	0	0
MBPK_001556827	class	Florideophyceae	0.9079	109	98	11	Archaeplastida	Rhodophyta	Rhodophyta	Florideophyceae					0	14	3	1	26	0	6	7	0	0	3	0	0	6	0	0	4	1	1	5	2	10	0	5	3	0	0	0	1	0	0	0	0	0	1
MBPK_001296578	class	Florideophyceae	0.9079	59	2	57	Archaeplastida	Rhodophyta	Rhodophyta	Florideophyceae					0	0	0	0	0	0	0	0	0	0	0	0	1	0	0	0	0	0	0	0	0	0	0	0	0	0	0	0	1	0	0	0	0	0	0
MBPK_001513773	class	Florideophyceae	0.9076	93	93	0	Archaeplastida	Rhodophyta	Rhodophyta	Florideophyceae					0	0	0	27	0	0	0	0	0	0	2	0	0	8	0	0	0	0	0	0	0	0	0	0	0	22	3	3	3	15	0	7	3	0	0
MBPK_001004896	class	Florideophyceae	0.9076	62	5	57	Archaeplastida	Rhodophyta	Rhodophyta	Florideophyceae					0	0	0	2	1	0	0	0	0	0	0	0	0	1	1	0	0	0	0	0	0	0	0	0	0	0	0	0	0	0	0	0	0	0	0
MBPK_001112772	class	Florideophyceae	0.9076	40	40	0	Archaeplastida	Rhodophyta	Rhodophyta	Florideophyceae					0	0	0	0	0	0	0	0	0	0	0	0	0	0	0	0	13	0	1	9	12	0	0	2	0	0	0	1	1	1	0	0	0	0	0
MBPK_001944476	class	Florideophyceae	0.9073	54	0	54	Archaeplastida	Rhodophyta	Rhodophyta	Florideophyceae					0	0	0	0	0	0	0	0	0	0	0	0	0	0	0	0	0	0	0	0	0	0	0	0	0	0	0	0	0	0	0	0	0	0	0
MBPK_003884136	class	Florideophyceae	0.9073	53	1	52	Archaeplastida	Rhodophyta	Rhodophyta	Florideophyceae					0	0	0	0	0	0	0	1	0	0	0	0	0	0	0	0	0	0	0	0	0	0	0	0	0	0	0	0	0	0	0	0	0	0	0
MBPK_001033029	class	Florideophyceae	0.9073	52	52	0	Archaeplastida	Rhodophyta	Rhodophyta	Florideophyceae					0	0	0	0	0	0	0	0	0	0	0	0	0	0	0	0	0	0	0	0	1	0	0	0	0	24	5	13	3	4	1	0	0	1	0
MBPK_001624222	class	Florideophyceae	0.9073	63	12	51	Archaeplastida	Rhodophyta	Rhodophyta	Florideophyceae					0	0	1	3	0	0	1	0	0	1	0	1	0	0	5	0	0	0	0	0	0	0	0	0	0	0	0	0	0	0	0	0	0	0	0
MBPK_002180692	class	Florideophyceae	0.9073	51	0	51	Archaeplastida	Rhodophyta	Rhodophyta	Florideophyceae					0	0	0	0	0	0	0	0	0	0	0	0	0	0	0	0	0	0	0	0	0	0	0	0	0	0	0	0	0	0	0	0	0	0	0
MBPK_001732210	class	Florideophyceae	0.9073	50	0	50	Archaeplastida	Rhodophyta	Rhodophyta	Florideophyceae					0	0	0	0	0	0	0	0	0	0	0	0	0	0	0	0	0	0	0	0	0	0	0	0	0	0	0	0	0	0	0	0	0	0	0
MBPK_000703011	class	Florideophyceae	0.9073	48	48	0	Archaeplastida	Rhodophyta	Rhodophyta	Florideophyceae					0	0	0	0	0	0	0	0	0	0	0	0	0	0	0	0	0	0	0	0	0	0	0	0	0	9	0	1	12	21	5	0	0	0	0
MBPK_000725969	class	Florideophyceae	0.9073	48	47	1	Archaeplastida	Rhodophyta	Rhodophyta	Florideophyceae					0	0	0	0	0	0	0	0	0	0	0	0	0	0	0	0	36	1	1	6	0	1	0	0	1	1	0	0	0	0	0	0	0	0	0
MBPK_003431710	class	Florideophyceae	0.9073	53	53	0	Archaeplastida	Rhodophyta	Rhodophyta	Florideophyceae					0	0	0	1	1	0	1	1	0	0	1	0	0	0	1	0	0	0	0	2	0	0	0	0	0	9	2	8	6	16	4	0	0	0	0
MBPK_003455342	class	Florideophyceae	0.9073	53	53	0	Archaeplastida	Rhodophyta	Rhodophyta	Florideophyceae					0	2	0	0	0	0	0	0	0	0	0	1	0	0	3	0	0	0	0	0	0	0	0	0	0	9	2	3	13	17	2	1	0	0	0
MBPK_003916843	class	Florideophyceae	0.9073	46	46	0	Archaeplastida	Rhodophyta	Rhodophyta	Florideophyceae					0	0	0	0	0	0	0	0	0	0	0	0	0	0	0	0	0	0	26	0	0	17	0	0	2	0	0	0	0	0	1	0	0	0	0
MBPK_002043797	class	Florideophyceae	0.9051	480	479	1	Archaeplastida	Rhodophyta	Rhodophyta	Florideophyceae					0	0	0	69	85	20	15	5	0	0	0	0	46	65	132	0	32	0	0	7	2	0	1	0	0	0	0	0	0	0	0	0	0	0	0
MBPK_002314650	class	Florideophyceae	0.9051	132	113	19	Archaeplastida	Rhodophyta	Rhodophyta	Florideophyceae					0	0	0	15	11	6	0	0	0	0	0	0	12	12	30	0	0	0	0	0	0	0	0	0	0	2	2	0	3	13	6	1	0	0	0
MBPK_000005334	class	Florideophyceae	0.9048	316	316	0	Archaeplastida	Rhodophyta	Rhodophyta	Florideophyceae					1	15	12	7	10	5	6	0	0	16	9	0	183	7	0	0	1	1	0	9	3	22	1	6	2	0	0	0	0	0	0	0	0	0	0
MBPK_000067644	class	Florideophyceae	0.9048	132	87	45	Archaeplastida	Rhodophyta	Rhodophyta	Florideophyceae					0	0	1	6	1	1	0	0	0	1	38	1	2	13	23	0	0	0	0	0	0	0	0	0	0	0	0	0	0	0	0	0	0	0	0
MBPK_000044722	class	Florideophyceae	0.9045	190	190	0	Archaeplastida	Rhodophyta	Rhodophyta	Florideophyceae					0	8	5	20	3	0	23	7	0	29	6	14	22	4	49	0	0	0	0	0	0	0	0	0	0	0	0	0	0	0	0	0	0	0	0
MBPK_001575450	class	Florideophyceae	0.9045	49	12	37	Archaeplastida	Rhodophyta	Rhodophyta	Florideophyceae					0	1	0	1	1	0	1	1	1	3	1	0	2	0	0	0	0	0	0	0	0	0	0	0	0	0	0	0	0	0	0	0	0	0	1
MBPK_003590187	class	Florideophyceae	0.9042	72	29	43	Archaeplastida	Rhodophyta	Rhodophyta	Florideophyceae					0	4	1	2	6	13	0	3	0	0	0	0	0	0	0	0	0	0	0	0	0	0	0	0	0	0	0	0	0	0	0	0	0	0	0
MBPK_002380921	class	Florideophyceae	0.9042	63	63	0	Archaeplastida	Rhodophyta	Rhodophyta	Florideophyceae					0	2	1	0	3	14	0	0	0	0	0	0	0	0	0	0	3	0	2	14	2	16	1	4	1	0	0	0	0	0	0	0	0	0	0
MBPK_003267847	class	Florideophyceae	0.9042	53	53	0	Archaeplastida	Rhodophyta	Rhodophyta	Florideophyceae					0	0	0	0	2	7	0	0	0	0	0	0	0	0	2	0	0	0	0	0	0	0	0	0	0	8	0	3	16	13	1	0	1	0	0
MBPK_001017665	class	Florideophyceae	0.9042	68	68	0	Archaeplastida	Rhodophyta	Rhodophyta	Florideophyceae					0	0	0	0	1	0	0	1	0	0	11	0	3	10	0	0	0	0	0	0	0	0	0	0	0	5	24	8	1	0	0	1	2	1	0
MBPK_000328120	class	Florideophyceae	0.9042	23	23	0	Archaeplastida	Rhodophyta	Rhodophyta	Florideophyceae					0	2	7	2	2	0	3	5	0	0	0	0	0	0	2	0	0	0	0	0	0	0	0	0	0	0	0	0	0	0	0	0	0	0	0
MBPK_001951841	class	Florideophyceae	0.9042	49	49	0	Archaeplastida	Rhodophyta	Rhodophyta	Florideophyceae					0	1	1	0	1	1	1	1	0	0	0	0	0	0	2	0	32	0	0	8	0	1	0	0	0	0	0	0	0	0	0	0	0	0	0
MBPK_000449038	class	Florideophyceae	0.9042	40	40	0	Archaeplastida	Rhodophyta	Rhodophyta	Florideophyceae					0	0	0	0	0	0	0	0	0	0	0	0	0	0	0	0	0	0	0	0	1	0	0	0	0	8	6	12	3	7	0	2	1	0	0
MBPK_000377343	class	Florideophyceae	0.9042	41	41	0	Archaeplastida	Rhodophyta	Rhodophyta	Florideophyceae					0	0	0	0	0	1	0	0	0	0	0	0	0	0	0	0	39	1	0	0	0	0	0	0	0	0	0	0	0	0	0	0	0	0	0
MBPK_000252365	class	Florideophyceae	0.9042	40	0	40	Archaeplastida	Rhodophyta	Rhodophyta	Florideophyceae					0	0	0	0	0	0	0	0	0	0	0	0	0	0	0	0	0	0	0	0	0	0	0	0	0	0	0	0	0	0	0	0	0	0	0
MBPK_000626998	class	Florideophyceae	0.9042	40	1	39	Archaeplastida	Rhodophyta	Rhodophyta	Florideophyceae					0	0	0	0	0	0	0	0	1	0	0	0	0	0	0	0	0	0	0	0	0	0	0	0	0	0	0	0	0	0	0	0	0	0	0
MBPK_000910720	class	Florideophyceae	0.9042	40	40	0	Archaeplastida	Rhodophyta	Rhodophyta	Florideophyceae					0	0	0	0	0	0	0	1	0	0	0	0	0	0	0	0	8	1	0	0	0	0	25	5	0	0	0	0	0	0	0	0	0	0	0
MBPK_003605959	class	Florideophyceae	0.9042	37	37	0	Archaeplastida	Rhodophyta	Rhodophyta	Florideophyceae					0	0	0	0	0	0	0	0	0	0	0	0	0	0	0	0	0	0	0	0	1	0	0	0	0	0	29	7	0	0	0	0	0	0	0
MBPK_003021884	class	Florideophyceae	0.9022	428	390	38	Archaeplastida	Rhodophyta	Rhodophyta	Florideophyceae					13	7	0	33	0	1	41	5	1	94	27	5	48	13	102	0	0	0	0	0	0	0	0	0	0	0	0	0	0	0	0	0	0	0	0
MBPK_001597950	class	Florideophyceae	0.9019	163	125	38	Archaeplastida	Rhodophyta	Rhodophyta	Florideophyceae					4	0	1	16	0	0	7	0	2	20	42	4	11	2	16	0	0	0	0	0	0	0	0	0	0	0	0	0	0	0	0	0	0	0	0
MBPK_000513888	class	Florideophyceae	0.9016	395	359	36	Archaeplastida	Rhodophyta	Rhodophyta	Florideophyceae					16	2	6	15	0	2	12	0	0	92	32	10	63	18	91	0	0	0	0	0	0	0	0	0	0	0	0	0	0	0	0	0	0	0	2
MBPK_003280884	class	Florideophyceae	0.9016	144	107	37	Archaeplastida	Rhodophyta	Rhodophyta	Florideophyceae					7	7	4	12	3	3	5	0	0	19	5	9	9	2	22	0	0	0	0	0	0	0	0	0	0	0	0	0	0	0	0	0	0	0	0
MBPK_001981089	class	Florideophyceae	0.9016	121	121	0	Archaeplastida	Rhodophyta	Rhodophyta	Florideophyceae					5	2	2	9	0	1	2	0	0	41	11	2	9	0	0	0	0	0	0	0	0	0	0	0	0	2	3	11	0	18	2	1	0	0	0
MBPK_000928642	class	Florideophyceae	0.9013	309	273	36	Archaeplastida	Rhodophyta	Rhodophyta	Florideophyceae					10	16	16	15	3	17	20	0	0	62	22	31	17	16	28	0	0	0	0	0	0	0	0	0	0	0	0	0	0	0	0	0	0	0	0
MBPK_002499541	class	Florideophyceae	0.9013	36	0	36	Archaeplastida	Rhodophyta	Rhodophyta	Florideophyceae					0	0	0	0	0	0	0	0	0	0	0	0	0	0	0	0	0	0	0	0	0	0	0	0	0	0	0	0	0	0	0	0	0	0	0
MBPK_000867167	class	Florideophyceae	0.9013	111	89	22	Archaeplastida	Rhodophyta	Rhodophyta	Florideophyceae					5	9	4	2	2	8	3	0	0	13	7	10	6	0	8	0	0	0	0	0	0	0	0	0	0	0	0	3	5	4	0	0	0	0	0
MBPK_004022628	class	Florideophyceae	0.9013	101	65	36	Archaeplastida	Rhodophyta	Rhodophyta	Florideophyceae					1	8	0	1	2	2	5	8	2	9	3	8	1	0	15	0	0	0	0	0	0	0	0	0	0	0	0	0	0	0	0	0	0	0	0
MBPK_001835025	class	Florideophyceae	0.9013	35	0	35	Archaeplastida	Rhodophyta	Rhodophyta	Florideophyceae					0	0	0	0	0	0	0	0	0	0	0	0	0	0	0	0	0	0	0	0	0	0	0	0	0	0	0	0	0	0	0	0	0	0	0
MBPK_001849623	class	Florideophyceae	0.9013	53	53	0	Archaeplastida	Rhodophyta	Rhodophyta	Florideophyceae					0	1	1	2	3	0	1	2	0	1	2	0	1	0	4	0	0	0	0	0	0	0	0	0	0	13	8	8	2	2	2	0	0	0	0
MBPK_001741011	class	Florideophyceae	0.9013	37	2	35	Archaeplastida	Rhodophyta	Rhodophyta	Florideophyceae					0	0	0	0	0	0	0	1	0	0	0	0	1	0	0	0	0	0	0	0	0	0	0	0	0	0	0	0	0	0	0	0	0	0	0
MBPK_002693601	class	Florideophyceae	0.901	484	454	30	Archaeplastida	Rhodophyta	Rhodophyta	Florideophyceae					4	17	10	17	13	8	15	52	11	80	33	31	54	1	108	0	0	0	0	0	0	0	0	0	0	0	0	0	0	0	0	0	0	0	0
MBPK_001952172	class	Florideophyceae	0.901	404	373	31	Archaeplastida	Rhodophyta	Rhodophyta	Florideophyceae					4	24	13	23	14	5	9	50	3	63	13	22	43	8	79	0	0	0	0	0	0	0	0	0	0	0	0	0	0	0	0	0	0	0	0
MBPK_002182714	class	Florideophyceae	0.901	76	76	0	Archaeplastida	Rhodophyta	Rhodophyta	Florideophyceae					1	5	1	2	4	1	1	5	0	2	2	6	5	1	6	0	0	0	0	0	0	0	0	0	0	2	16	4	2	4	4	0	0	2	0
MBPK_003310795	class	Florideophyceae	0.901	36	2	34	Archaeplastida	Rhodophyta	Rhodophyta	Florideophyceae					0	0	0	0	1	1	0	0	0	0	0	0	0	0	0	0	0	0	0	0	0	0	0	0	0	0	0	0	0	0	0	0	0	0	0
MBPK_000140492	class	Florideophyceae	0.901	67	67	0	Archaeplastida	Rhodophyta	Rhodophyta	Florideophyceae					5	0	0	3	0	0	3	2	0	10	1	0	3	0	6	0	0	0	0	0	0	0	0	0	0	7	3	0	1	11	0	9	1	2	0
MBPK_003005772	class	Florideophyceae	0.901	33	0	33	Archaeplastida	Rhodophyta	Rhodophyta	Florideophyceae					0	0	0	0	0	0	0	0	0	0	0	0	0	0	0	0	0	0	0	0	0	0	0	0	0	0	0	0	0	0	0	0	0	0	0
MBPK_002874275	class	Florideophyceae	0.901	31	31	0	Archaeplastida	Rhodophyta	Rhodophyta	Florideophyceae					0	0	0	0	0	0	0	0	0	0	0	0	0	0	0	0	0	0	0	0	0	0	0	0	0	8	9	6	1	4	1	0	2	0	0
MBPK_000972443	class	Florideophyceae	0.8987	36	36	0	Archaeplastida	Rhodophyta	Rhodophyta	Florideophyceae					0	0	0	3	0	0	0	0	0	0	0	0	2	0	1	0	0	0	0	0	0	0	0	0	0	3	1	2	12	7	5	0	0	0	0
MBPK_002409505	class	Florideophyceae	0.8984	79	49	30	Archaeplastida	Rhodophyta	Rhodophyta	Florideophyceae					1	1	1	3	1	0	4	0	1	13	1	6	3	2	12	0	0	0	0	0	0	0	0	0	0	0	0	0	0	0	0	0	0	0	0
MBPK_002507314	class	Florideophyceae	0.8984	60	60	0	Archaeplastida	Rhodophyta	Rhodophyta	Florideophyceae					1	3	5	3	1	2	3	0	0	5	5	9	3	0	5	0	5	0	0	0	0	7	3	0	0	0	0	0	0	0	0	0	0	0	0
MBPK_001131831	class	Florideophyceae	0.8981	229	229	0	Archaeplastida	Rhodophyta	Rhodophyta	Florideophyceae					0	1	0	0	0	0	0	0	0	0	0	0	0	0	201	0	0	0	0	15	0	0	12	0	0	0	0	0	0	0	0	0	0	0	0
MBPK_000160933	class	Florideophyceae	0.8981	28	0	28	Archaeplastida	Rhodophyta	Rhodophyta	Florideophyceae					0	0	0	0	0	0	0	0	0	0	0	0	0	0	0	0	0	0	0	0	0	0	0	0	0	0	0	0	0	0	0	0	0	0	0
MBPK_002033157	class	Florideophyceae	0.8981	33	5	28	Archaeplastida	Rhodophyta	Rhodophyta	Florideophyceae					0	0	0	0	0	0	1	0	0	3	1	0	0	0	0	0	0	0	0	0	0	0	0	0	0	0	0	0	0	0	0	0	0	0	0
MBPK_003190264	class	Florideophyceae	0.8978	28	28	0	Archaeplastida	Rhodophyta	Rhodophyta	Florideophyceae					0	0	0	0	0	0	0	0	0	0	0	0	0	0	0	0	0	0	0	0	0	0	0	0	0	2	3	4	5	9	4	0	0	1	0
MBPK_000021846	class	Florideophyceae	0.8978	306	306	0	Archaeplastida	Rhodophyta	Rhodophyta	Florideophyceae					1	3	6	8	5	0	4	35	2	18	142	0	6	6	42	0	0	0	2	10	2	4	3	4	3	0	0	0	0	0	0	0	0	0	0
MBPK_000177054	class	Florideophyceae	0.8978	71	71	0	Archaeplastida	Rhodophyta	Rhodophyta	Florideophyceae					0	0	0	0	0	0	0	0	0	1	0	24	5	0	41	0	0	0	0	0	0	0	0	0	0	0	0	0	0	0	0	0	0	0	0
MBPK_003188904	class	Florideophyceae	0.8978	27	0	27	Archaeplastida	Rhodophyta	Rhodophyta	Florideophyceae					0	0	0	0	0	0	0	0	0	0	0	0	0	0	0	0	0	0	0	0	0	0	0	0	0	0	0	0	0	0	0	0	0	0	0
MBPK_000785786	class	Florideophyceae	0.8978	35	35	0	Archaeplastida	Rhodophyta	Rhodophyta	Florideophyceae					0	0	0	0	0	0	0	3	0	2	1	0	0	1	1	0	0	0	0	0	0	0	0	0	0	6	5	6	5	3	1	1	0	0	0
MBPK_001033255	class	Florideophyceae	0.8978	27	27	0	Archaeplastida	Rhodophyta	Rhodophyta	Florideophyceae					0	0	0	0	0	0	0	0	0	0	0	0	0	0	0	0	0	0	0	0	0	0	0	0	0	6	3	7	1	4	2	2	1	1	0
MBPK_002023554	class	Florideophyceae	0.8978	33	6	27	Archaeplastida	Rhodophyta	Rhodophyta	Florideophyceae					0	0	0	0	0	1	0	1	0	3	1	0	0	0	0	0	0	0	0	0	0	0	0	0	0	0	0	0	0	0	0	0	0	0	0
MBPK_001817961	class	Florideophyceae	0.8956	27	27	0	Archaeplastida	Rhodophyta	Rhodophyta	Florideophyceae					0	1	0	0	0	1	0	0	0	0	0	0	0	0	0	0	0	0	0	25	0	0	0	0	0	0	0	0	0	0	0	0	0	0	0
MBPK_000938396	class	Florideophyceae	0.8952	466	444	22	Archaeplastida	Rhodophyta	Rhodophyta	Florideophyceae					5	31	26	9	39	24	5	14	7	0	0	86	0	1	197	0	0	0	0	0	0	0	0	0	0	0	0	0	0	0	0	0	0	0	0
MBPK_001228694	class	Florideophyceae	0.8952	35	9	26	Archaeplastida	Rhodophyta	Rhodophyta	Florideophyceae					0	0	0	3	6	0	0	0	0	0	0	0	0	0	0	0	0	0	0	0	0	0	0	0	0	0	0	0	0	0	0	0	0	0	0
MBPK_002066217	class	Florideophyceae	0.8952	226	200	26	Archaeplastida	Rhodophyta	Rhodophyta	Florideophyceae					1	7	3	5	13	10	15	6	0	6	2	12	1	5	114	0	0	0	0	0	0	0	0	0	0	0	0	0	0	0	0	0	0	0	0
MBPK_000086361	class	Florideophyceae	0.8952	72	46	26	Archaeplastida	Rhodophyta	Rhodophyta	Florideophyceae					2	0	2	3	4	11	0	0	8	2	0	0	1	0	13	0	0	0	0	0	0	0	0	0	0	0	0	0	0	0	0	0	0	0	0
MBPK_000767024	class	Florideophyceae	0.8952	108	83	25	Archaeplastida	Rhodophyta	Rhodophyta	Florideophyceae					1	13	4	2	2	4	0	0	1	8	2	36	0	0	10	0	0	0	0	0	0	0	0	0	0	0	0	0	0	0	0	0	0	0	0
MBPK_000011097	class	Florideophyceae	0.8952	24	0	24	Archaeplastida	Rhodophyta	Rhodophyta	Florideophyceae					0	0	0	0	0	0	0	0	0	0	0	0	0	0	0	0	0	0	0	0	0	0	0	0	0	0	0	0	0	0	0	0	0	0	0
MBPK_002916509	class	Florideophyceae	0.8952	18	18	0	Archaeplastida	Rhodophyta	Rhodophyta	Florideophyceae					0	0	2	0	0	4	0	1	1	0	0	7	0	0	3	0	0	0	0	0	0	0	0	0	0	0	0	0	0	0	0	0	0	0	0
MBPK_000251312	class	Florideophyceae	0.8952	24	24	0	Archaeplastida	Rhodophyta	Rhodophyta	Florideophyceae					0	0	0	0	0	0	0	0	0	0	0	0	0	0	0	0	0	0	0	0	0	0	0	0	0	8	5	8	0	1	0	1	1	0	0
MBPK_001505019	class	Florideophyceae	0.8952	30	30	0	Archaeplastida	Rhodophyta	Rhodophyta	Florideophyceae					1	0	0	0	1	1	1	1	0	1	0	0	0	0	0	0	0	0	0	0	0	0	0	0	0	4	0	1	10	6	1	2	0	0	0
MBPK_000346163	class	Florideophyceae	0.8952	24	0	24	Archaeplastida	Rhodophyta	Rhodophyta	Florideophyceae					0	0	0	0	0	0	0	0	0	0	0	0	0	0	0	0	0	0	0	0	0	0	0	0	0	0	0	0	0	0	0	0	0	0	0
MBPK_000055418	class	Florideophyceae	0.8949	145	121	24	Archaeplastida	Rhodophyta	Rhodophyta	Florideophyceae					0	7	1	2	2	0	7	0	1	0	0	16	0	0	85	0	0	0	0	0	0	0	0	0	0	0	0	0	0	0	0	0	0	0	0
MBPK_001638404	class	Florideophyceae	0.8949	24	0	24	Archaeplastida	Rhodophyta	Rhodophyta	Florideophyceae					0	0	0	0	0	0	0	0	0	0	0	0	0	0	0	0	0	0	0	0	0	0	0	0	0	0	0	0	0	0	0	0	0	0	0
MBPK_002095024	class	Florideophyceae	0.8949	28	28	0	Archaeplastida	Rhodophyta	Rhodophyta	Florideophyceae					6	3	0	2	0	0	6	0	0	3	3	0	3	0	0	0	0	0	0	0	0	0	0	1	0	0	0	0	0	1	0	0	0	0	0
MBPK_001926804	class	Florideophyceae	0.8949	24	24	0	Archaeplastida	Rhodophyta	Rhodophyta	Florideophyceae					0	0	0	0	0	0	0	0	0	0	0	0	0	0	0	0	0	0	0	0	0	0	0	0	0	5	0	2	1	16	0	0	0	0	0
MBPK_000015804	class	Florideophyceae	0.8946	23	23	0	Archaeplastida	Rhodophyta	Rhodophyta	Florideophyceae					0	0	0	0	0	0	0	0	0	0	0	0	0	0	0	0	0	0	0	0	0	0	0	0	0	4	3	6	4	1	2	0	1	2	0
MBPK_000075468	class	Florideophyceae	0.8946	26	24	2	Archaeplastida	Rhodophyta	Rhodophyta	Florideophyceae					0	0	0	1	0	0	0	0	0	0	3	0	0	7	1	0	2	0	1	3	3	3	0	0	0	0	0	0	0	0	0	0	0	0	0
MBPK_000260376	class	Florideophyceae	0.8931	22	22	0	Archaeplastida	Rhodophyta	Rhodophyta	Florideophyceae					0	0	0	0	0	0	0	0	0	0	0	0	0	0	0	0	0	0	0	0	0	0	0	0	0	0	3	3	2	0	8	1	2	3	0
MBPK_003800171	class	Florideophyceae	0.8931	26	3	23	Archaeplastida	Rhodophyta	Rhodophyta	Florideophyceae					0	0	0	0	0	0	0	1	0	0	0	0	0	0	2	0	0	0	0	0	0	0	0	0	0	0	0	0	0	0	0	0	0	0	0
MBPK_002462716	class	Florideophyceae	0.8931	18	14	4	Archaeplastida	Rhodophyta	Rhodophyta	Florideophyceae					0	0	0	0	0	0	0	0	0	0	0	0	0	0	0	0	2	0	0	0	3	0	1	0	0	1	0	0	0	0	2	2	2	1	0
MBPK_000775554	class	Florideophyceae	0.8927	74	74	0	Archaeplastida	Rhodophyta	Rhodophyta	Florideophyceae					0	4	3	1	14	9	0	8	3	0	0	1	0	0	10	0	0	0	10	0	0	8	0	0	3	0	0	0	0	0	0	0	0	0	0
MBPK_002823496	class	Florideophyceae	0.8927	81	81	0	Archaeplastida	Rhodophyta	Rhodophyta	Florideophyceae					1	6	4	0	7	9	5	12	1	0	0	1	0	0	18	0	0	0	0	3	1	1	0	0	0	2	2	5	1	0	0	1	0	1	0
MBPK_002955809	class	Florideophyceae	0.8927	44	25	19	Archaeplastida	Rhodophyta	Rhodophyta	Florideophyceae					0	1	4	0	7	3	2	2	0	0	0	0	0	0	3	0	0	0	0	0	0	0	0	0	0	1	0	1	0	1	0	0	0	0	0
MBPK_000755394	class	Florideophyceae	0.8927	22	22	0	Archaeplastida	Rhodophyta	Rhodophyta	Florideophyceae					0	0	0	0	0	0	0	0	0	0	0	0	0	0	1	0	0	0	0	0	0	0	0	0	0	0	0	12	1	8	0	0	0	0	0
MBPK_000972783	class	Florideophyceae	0.8927	20	20	0	Archaeplastida	Rhodophyta	Rhodophyta	Florideophyceae					0	0	0	0	0	0	0	0	0	0	0	0	0	0	0	0	0	0	0	0	0	0	0	0	0	3	3	2	3	4	2	2	1	0	0
MBPK_003496736	class	Florideophyceae	0.8927	22	1	21	Archaeplastida	Rhodophyta	Rhodophyta	Florideophyceae					0	1	0	0	0	0	0	0	0	0	0	0	0	0	0	0	0	0	0	0	0	0	0	0	0	0	0	0	0	0	0	0	0	0	0
MBPK_000651354	class	Florideophyceae	0.8924	192	192	0	Archaeplastida	Rhodophyta	Rhodophyta	Florideophyceae					0	13	5	16	14	3	47	0	0	12	0	5	1	5	50	0	0	0	0	0	14	0	0	5	0	0	0	2	0	0	0	0	0	0	0
MBPK_002883951	class	Florideophyceae	0.8924	21	0	21	Archaeplastida	Rhodophyta	Rhodophyta	Florideophyceae					0	0	0	0	0	0	0	0	0	0	0	0	0	0	0	0	0	0	0	0	0	0	0	0	0	0	0	0	0	0	0	0	0	0	0
MBPK_000292026	class	Florideophyceae	0.8924	20	20	0	Archaeplastida	Rhodophyta	Rhodophyta	Florideophyceae					0	0	0	0	0	0	0	0	0	0	0	0	0	0	0	0	0	0	0	0	0	0	0	0	0	3	0	1	6	9	1	0	0	0	0
MBPK_001694701	class	Florideophyceae	0.8921	120	119	1	Archaeplastida	Rhodophyta	Rhodophyta	Florideophyceae					1	6	0	5	9	4	12	12	1	2	3	8	0	1	54	0	1	0	0	0	0	0	0	0	0	0	0	0	0	0	0	0	0	0	0
MBPK_000502077	class	Florideophyceae	0.8921	20	20	0	Archaeplastida	Rhodophyta	Rhodophyta	Florideophyceae					0	0	0	0	0	0	0	0	0	0	0	0	0	0	0	0	0	0	0	10	0	0	2	0	0	0	6	0	0	0	0	0	2	0	0
MBPK_002981820	class	Florideophyceae	0.8921	24	7	17	Archaeplastida	Rhodophyta	Rhodophyta	Florideophyceae					0	0	0	0	1	0	0	0	0	1	0	0	0	0	5	0	0	0	0	0	0	0	0	0	0	0	0	0	0	0	0	0	0	0	0
MBPK_001488386	class	Florideophyceae	0.8917	18	18	0	Archaeplastida	Rhodophyta	Rhodophyta	Florideophyceae					0	0	0	0	0	0	0	0	0	0	0	0	0	0	0	0	0	0	0	0	0	0	0	0	0	6	2	0	0	7	3	0	0	0	0
MBPK_000409011	class	Florideophyceae	0.8917	18	18	0	Archaeplastida	Rhodophyta	Rhodophyta	Florideophyceae					0	0	0	0	0	0	0	0	0	0	0	0	0	0	0	0	0	0	0	0	0	0	0	0	0	3	5	6	1	3	0	0	0	0	0
MBPK_000045633	class	Florideophyceae	0.8917	18	18	0	Archaeplastida	Rhodophyta	Rhodophyta	Florideophyceae					0	0	0	0	0	0	0	0	0	0	0	0	0	0	0	0	0	0	0	0	0	0	0	0	0	5	7	1	1	0	1	0	2	1	0
MBPK_000654761	class	Florideophyceae	0.8917	36	35	1	Archaeplastida	Rhodophyta	Rhodophyta	Florideophyceae					0	2	8	0	2	0	0	2	0	0	0	0	0	0	4	0	0	0	0	0	6	4	3	3	1	0	0	0	0	0	0	0	0	0	0
MBPK_000988386	class	Florideophyceae	0.8914	17	0	17	Archaeplastida	Rhodophyta	Rhodophyta	Florideophyceae					0	0	0	0	0	0	0	0	0	0	0	0	0	0	0	0	0	0	0	0	0	0	0	0	0	0	0	0	0	0	0	0	0	0	0
MBPK_000566443	class	Florideophyceae	0.8896	220	203	17	Archaeplastida	Rhodophyta	Rhodophyta	Florideophyceae					2	0	1	5	34	5	26	7	0	5	3	2	0	19	94	0	0	0	0	0	0	0	0	0	0	0	0	0	0	0	0	0	0	0	0
MBPK_000036756	class	Florideophyceae	0.8896	257	246	11	Archaeplastida	Rhodophyta	Rhodophyta	Florideophyceae					3	26	12	0	51	26	3	34	2	0	3	10	1	1	68	0	0	0	0	0	0	0	0	0	0	1	2	1	0	1	0	0	1	0	0
MBPK_000382921	class	Florideophyceae	0.8896	19	19	0	Archaeplastida	Rhodophyta	Rhodophyta	Florideophyceae					0	0	0	0	0	0	0	1	0	0	0	0	0	0	2	0	0	0	0	0	0	0	0	0	0	3	0	0	6	7	0	0	0	0	0
MBPK_001492623	class	Florideophyceae	0.8892	63	47	16	Archaeplastida	Rhodophyta	Rhodophyta	Florideophyceae					0	0	0	0	0	0	0	0	0	0	47	0	0	0	0	0	0	0	0	0	0	0	0	0	0	0	0	0	0	0	0	0	0	0	0
MBPK_002209491	class	Florideophyceae	0.8889	14	14	0	Archaeplastida	Rhodophyta	Rhodophyta	Florideophyceae					0	0	0	0	0	0	0	0	0	0	0	0	0	0	0	0	0	0	0	1	5	1	0	0	0	2	0	3	0	0	2	0	0	0	0
MBPK_002583331	class	Florideophyceae	0.8885	15	0	15	Archaeplastida	Rhodophyta	Rhodophyta	Florideophyceae					0	0	0	0	0	0	0	0	0	0	0	0	0	0	0	0	0	0	0	0	0	0	0	0	0	0	0	0	0	0	0	0	0	0	0
MBPK_001277914	class	Florideophyceae	0.8882	31	17	14	Archaeplastida	Rhodophyta	Rhodophyta	Florideophyceae					0	0	0	0	0	0	1	1	0	2	4	0	9	0	0	0	0	0	0	0	0	0	0	0	0	0	0	0	0	0	0	0	0	0	0
MBPK_002539159	class	Florideophyceae	0.8882	32	32	0	Archaeplastida	Rhodophyta	Rhodophyta	Florideophyceae					0	0	0	1	2	0	0	5	0	0	0	12	0	0	12	0	0	0	0	0	0	0	0	0	0	0	0	0	0	0	0	0	0	0	0
MBPK_003321718	class	Florideophyceae	0.8871	14	14	0	Archaeplastida	Rhodophyta	Rhodophyta	Florideophyceae					0	0	0	0	0	0	0	0	0	0	0	0	0	0	0	0	0	0	0	0	0	0	0	0	0	3	3	3	1	2	2	0	0	0	0
MBPK_000385997	class	Florideophyceae	0.8857	81	81	0	Archaeplastida	Rhodophyta	Rhodophyta	Florideophyceae					1	6	1	12	2	1	4	0	2	2	0	0	6	1	41	0	1	0	1	0	0	0	0	0	0	0	0	0	0	0	0	0	0	0	0
MBPK_000843823	class	Florideophyceae	0.8854	246	246	0	Archaeplastida	Rhodophyta	Rhodophyta	Florideophyceae					4	14	6	15	21	5	12	6	1	49	15	19	6	4	55	0	0	0	2	10	1	0	0	1	0	0	0	0	0	0	0	0	0	0	0
MBPK_001045037	class	Florideophyceae	0.8854	122	122	0	Archaeplastida	Rhodophyta	Rhodophyta	Florideophyceae					1	13	10	2	6	4	3	0	0	26	4	12	7	1	33	0	0	0	0	0	0	0	0	0	0	0	0	0	0	0	0	0	0	0	0
MBPK_001334531	class	Florideophyceae	0.8854	28	15	13	Archaeplastida	Rhodophyta	Rhodophyta	Florideophyceae					4	0	1	4	0	0	0	0	0	5	0	0	1	0	0	0	0	0	0	0	0	0	0	0	0	0	0	0	0	0	0	0	0	0	0
MBPK_000383679	class	Florideophyceae	0.885	50	50	0	Archaeplastida	Rhodophyta	Rhodophyta	Florideophyceae					0	0	0	0	0	0	0	0	0	9	0	0	10	18	0	0	0	0	0	0	0	0	0	0	0	0	3	4	1	4	0	0	0	1	0
MBPK_000546449	class	Florideophyceae	0.8836	19	19	0	Archaeplastida	Rhodophyta	Rhodophyta	Florideophyceae					0	2	1	0	0	0	0	0	0	0	0	0	0	0	3	0	0	0	0	0	0	0	0	0	0	0	0	13	0	0	0	0	0	0	0
MBPK_002062258	class	Florideophyceae	0.8829	56	55	1	Archaeplastida	Rhodophyta	Rhodophyta	Florideophyceae					1	15	3	3	2	8	5	0	4	0	0	2	5	0	3	0	3	0	0	0	0	0	1	0	0	0	0	0	0	0	0	0	0	0	0
MBPK_001362806	class	Florideophyceae	0.8822	12	12	0	Archaeplastida	Rhodophyta	Rhodophyta	Florideophyceae					0	0	0	0	0	0	0	0	0	0	0	0	0	0	0	0	0	0	0	0	0	0	0	0	0	1	4	3	1	1	2	0	0	0	0
MBPK_000157632	class	Florideophyceae	0.8822	66	66	0	Archaeplastida	Rhodophyta	Rhodophyta	Florideophyceae					7	12	0	1	3	2	0	0	0	0	17	0	0	4	19	0	0	0	0	0	0	0	0	0	0	0	0	0	0	1	0	0	0	0	0
MBPK_001091172	class	Florideophyceae	0.8822	54	54	0	Archaeplastida	Rhodophyta	Rhodophyta	Florideophyceae					3	5	4	2	4	5	0	0	0	6	2	6	1	0	15	0	0	0	0	0	0	1	0	0	0	0	0	0	0	0	0	0	0	0	0
MBPK_000041866	class	Florideophyceae	0.8822	33	24	9	Archaeplastida	Rhodophyta	Rhodophyta	Florideophyceae					0	0	0	0	0	0	0	0	0	0	0	0	2	22	0	0	0	0	0	0	0	0	0	0	0	0	0	0	0	0	0	0	0	0	0
MBPK_000024187	class	Florideophyceae	0.8822	11	11	0	Archaeplastida	Rhodophyta	Rhodophyta	Florideophyceae					0	0	0	0	0	0	0	0	0	0	0	0	0	0	0	0	0	0	0	0	0	0	0	0	0	0	7	0	0	1	3	0	0	0	0
MBPK_000071982	class	Florideophyceae	0.8822	11	11	0	Archaeplastida	Rhodophyta	Rhodophyta	Florideophyceae					0	0	0	0	0	0	0	0	0	0	0	0	0	0	0	0	0	0	0	0	0	0	0	0	0	3	7	1	0	0	0	0	0	0	0
MBPK_001816950	class	Florideophyceae	0.8805	12	12	0	Archaeplastida	Rhodophyta	Rhodophyta	Florideophyceae					0	0	0	0	0	0	0	0	0	0	0	0	1	0	0	0	0	0	0	0	0	0	0	0	0	1	4	1	2	1	2	0	0	0	0
MBPK_000014627	class	Florideophyceae	0.8797	21	18	3	Archaeplastida	Rhodophyta	Rhodophyta	Florideophyceae					0	0	0	0	3	6	0	0	0	0	0	1	0	0	5	0	0	0	0	2	0	1	0	0	0	0	0	0	0	0	0	0	0	0	0
MBPK_000458679	class	Florideophyceae	0.8797	45	36	9	Archaeplastida	Rhodophyta	Rhodophyta	Florideophyceae					0	0	0	0	0	0	0	0	0	0	0	0	0	34	0	0	0	0	0	0	0	0	0	0	0	1	0	0	0	1	0	0	0	0	0
MBPK_000652993	class	Florideophyceae	0.8794	391	381	10	Archaeplastida	Rhodophyta	Rhodophyta	Florideophyceae					18	35	60	30	45	38	31	32	14	0	70	0	0	8	0	0	0	0	0	0	0	0	0	0	0	0	0	0	0	0	0	0	0	0	0
MBPK_000011103	class	Florideophyceae	0.8794	363	353	10	Archaeplastida	Rhodophyta	Rhodophyta	Florideophyceae					7	34	27	58	50	19	53	45	5	0	49	1	0	5	0	0	0	0	0	0	0	0	0	0	0	0	0	0	0	0	0	0	0	0	0
MBPK_000253625	class	Florideophyceae	0.8794	217	207	10	Archaeplastida	Rhodophyta	Rhodophyta	Florideophyceae					3	19	16	19	29	9	35	30	4	0	37	1	0	1	4	0	0	0	0	0	0	0	0	0	0	0	0	0	0	0	0	0	0	0	0
MBPK_000492053	class	Florideophyceae	0.8794	193	186	7	Archaeplastida	Rhodophyta	Rhodophyta	Florideophyceae					12	14	21	13	36	12	21	12	9	0	29	2	0	2	3	0	0	0	0	0	0	0	0	0	0	0	0	0	0	0	0	0	0	0	0
MBPK_000288373	class	Florideophyceae	0.8794	125	115	10	Archaeplastida	Rhodophyta	Rhodophyta	Florideophyceae					4	8	10	10	14	2	24	27	3	0	7	0	0	6	0	0	0	0	0	0	0	0	0	0	0	0	0	0	0	0	0	0	0	0	0
MBPK_001075515	class	Florideophyceae	0.8794	103	93	10	Archaeplastida	Rhodophyta	Rhodophyta	Florideophyceae					3	11	8	17	9	3	25	8	0	0	7	0	0	0	2	0	0	0	0	0	0	0	0	0	0	0	0	0	0	0	0	0	0	0	0
MBPK_000839430	class	Florideophyceae	0.879	10	0	10	Archaeplastida	Rhodophyta	Rhodophyta	Florideophyceae					0	0	0	0	0	0	0	0	0	0	0	0	0	0	0	0	0	0	0	0	0	0	0	0	0	0	0	0	0	0	0	0	0	0	0
MBPK_000123533	class	Florideophyceae	0.877	13	13	0	Archaeplastida	Rhodophyta	Rhodophyta	Florideophyceae					0	0	0	1	0	0	0	0	0	0	0	0	0	0	2	0	0	0	0	0	0	0	0	0	0	1	8	0	0	0	0	0	0	1	0
MBPK_001201634	class	Florideophyceae	0.8766	203	193	10	Archaeplastida	Rhodophyta	Rhodophyta	Florideophyceae					0	7	3	8	14	10	23	11	1	6	17	9	4	4	76	0	0	0	0	0	0	0	0	0	0	0	0	0	0	0	0	0	0	0	0
MBPK_000095866	class	Florideophyceae	0.8766	45	45	0	Archaeplastida	Rhodophyta	Rhodophyta	Florideophyceae					1	0	1	1	0	0	1	0	0	22	10	3	3	0	3	0	0	0	0	0	0	0	0	0	0	0	0	0	0	0	0	0	0	0	0
MBPK_002918381	class	Florideophyceae	0.8766	10	10	0	Archaeplastida	Rhodophyta	Rhodophyta	Florideophyceae					0	0	0	0	0	0	0	0	0	0	0	0	0	0	0	0	4	0	0	2	1	1	0	0	0	0	0	0	0	0	2	0	0	0	0
MBPK_003616775	class	Florideophyceae	0.8762	423	414	9	Archaeplastida	Rhodophyta	Rhodophyta	Florideophyceae					11	46	53	37	55	19	66	52	12	0	53	0	0	10	0	0	0	0	0	0	0	0	0	0	0	0	0	0	0	0	0	0	0	0	0
MBPK_003850265	class	Florideophyceae	0.8762	409	402	7	Archaeplastida	Rhodophyta	Rhodophyta	Florideophyceae					7	45	32	50	66	25	66	36	4	0	54	1	0	10	6	0	0	0	0	0	0	0	0	0	0	0	0	0	0	0	0	0	0	0	0
MBPK_001103789	class	Florideophyceae	0.8762	395	395	0	Archaeplastida	Rhodophyta	Rhodophyta	Florideophyceae					12	72	39	42	83	14	61	28	4	0	26	0	0	5	0	0	0	0	0	0	0	0	0	0	0	5	3	1	0	0	0	0	0	0	0
MBPK_002490598	class	Florideophyceae	0.8762	321	321	0	Archaeplastida	Rhodophyta	Rhodophyta	Florideophyceae					10	31	25	40	49	19	46	30	5	0	50	1	1	5	0	0	0	0	4	0	0	5	0	0	0	0	0	0	0	0	0	0	0	0	0
MBPK_003592101	class	Florideophyceae	0.8762	158	158	0	Archaeplastida	Rhodophyta	Rhodophyta	Florideophyceae					4	13	7	16	11	5	41	24	1	0	20	0	0	5	2	0	2	0	2	3	0	0	0	1	0	1	0	0	0	0	0	0	0	0	0
MBPK_000966287	class	Florideophyceae	0.8762	74	74	0	Archaeplastida	Rhodophyta	Rhodophyta	Florideophyceae					1	3	8	5	4	4	15	5	0	0	23	0	0	0	0	0	0	0	0	1	1	0	0	0	0	4	0	0	0	0	0	0	0	0	0
MBPK_001695170	class	Florideophyceae	0.8762	79	79	0	Archaeplastida	Rhodophyta	Rhodophyta	Florideophyceae					1	11	6	6	8	3	11	13	1	1	8	0	0	1	0	0	0	0	1	1	0	1	0	0	0	1	0	3	0	0	1	0	0	1	0
MBPK_003887635	class	Florideophyceae	0.8742	9	9	0	Archaeplastida	Rhodophyta	Rhodophyta	Florideophyceae					0	0	0	0	0	0	0	0	0	0	0	0	0	0	0	0	0	0	0	0	0	0	0	0	0	0	5	2	0	0	1	0	0	1	0
MBPK_001719775	class	Florideophyceae	0.8742	13	13	0	Archaeplastida	Rhodophyta	Rhodophyta	Florideophyceae					0	0	1	0	0	0	0	0	0	1	1	0	1	0	0	0	0	0	0	0	0	0	0	0	0	0	2	2	1	1	3	0	0	0	0
MBPK_000038130	class	Florideophyceae	0.8738	207	198	9	Archaeplastida	Rhodophyta	Rhodophyta	Florideophyceae					7	12	22	16	11	5	0	0	0	66	26	2	17	2	12	0	0	0	0	0	0	0	0	0	0	0	0	0	0	0	0	0	0	0	0
MBPK_000050533	class	Florideophyceae	0.8738	128	119	9	Archaeplastida	Rhodophyta	Rhodophyta	Florideophyceae					10	7	16	3	2	2	0	0	0	41	20	1	4	8	5	0	0	0	0	0	0	0	0	0	0	0	0	0	0	0	0	0	0	0	0
MBPK_001702710	class	Florideophyceae	0.8734	208	208	0	Archaeplastida	Rhodophyta	Rhodophyta	Florideophyceae					8	0	0	21	0	0	54	0	1	7	85	1	5	6	19	0	1	0	0	0	0	0	0	0	0	0	0	0	0	0	0	0	0	0	0
MBPK_001966665	class	Florideophyceae	0.8734	37	35	2	Archaeplastida	Rhodophyta	Rhodophyta	Florideophyceae					0	0	1	1	3	0	1	1	0	0	0	8	0	0	15	0	2	1	0	0	1	0	1	0	0	0	0	0	0	0	0	0	0	0	0
MBPK_002575341	class	Florideophyceae	0.873	274	268	6	Archaeplastida	Rhodophyta	Rhodophyta	Florideophyceae					3	32	20	37	41	17	47	22	2	3	38	0	1	2	0	0	3	0	0	0	0	0	0	0	0	0	0	0	0	0	0	0	0	0	0
MBPK_003817345	class	Florideophyceae	0.873	63	58	5	Archaeplastida	Rhodophyta	Rhodophyta	Florideophyceae					0	10	6	0	10	0	0	2	0	0	3	0	1	2	24	0	0	0	0	0	0	0	0	0	0	0	0	0	0	0	0	0	0	0	0
MBPK_002859311	class	Florideophyceae	0.8703	8	8	0	Archaeplastida	Rhodophyta	Rhodophyta	Florideophyceae					0	0	0	0	0	0	0	0	0	0	0	0	0	0	0	0	0	0	0	0	0	0	0	0	0	0	1	2	0	0	3	1	1	0	0
MBPK_001119312	class	Florideophyceae	0.8703	8	8	0	Archaeplastida	Rhodophyta	Rhodophyta	Florideophyceae					0	0	0	0	0	0	0	0	0	0	0	0	0	0	0	0	0	0	0	0	0	0	0	0	0	0	2	2	1	0	3	0	0	0	0
MBPK_000490405	class	Florideophyceae	0.8703	32	25	7	Archaeplastida	Rhodophyta	Rhodophyta	Florideophyceae					0	0	1	0	2	1	0	0	0	0	0	0	1	19	0	0	0	0	0	0	0	0	0	0	0	1	0	0	0	0	0	0	0	0	0
MBPK_001360384	class	Florideophyceae	0.8667	27	20	7	Archaeplastida	Rhodophyta	Rhodophyta	Florideophyceae					0	7	8	0	0	5	0	0	0	0	0	0	0	0	0	0	0	0	0	0	0	0	0	0	0	0	0	0	0	0	0	0	0	0	0
MBPK_001067244	class	Florideophyceae	0.8662	198	198	0	Archaeplastida	Rhodophyta	Rhodophyta	Florideophyceae					8	9	7	20	14	8	11	8	1	30	13	0	30	13	22	0	2	0	0	2	0	0	0	0	0	0	0	0	0	0	0	0	0	0	0
MBPK_000139862	class	Florideophyceae	0.8648	40	40	0	Archaeplastida	Rhodophyta	Rhodophyta	Florideophyceae					1	0	0	1	0	0	0	0	0	0	23	0	3	2	3	0	0	0	0	0	0	0	0	0	0	5	0	1	0	0	0	0	1	0	0
MBPK_003565207	class	Florideophyceae	0.8644	31	31	0	Archaeplastida	Rhodophyta	Rhodophyta	Florideophyceae					0	1	0	13	2	0	1	0	0	1	0	2	4	0	0	0	0	0	0	0	0	0	0	0	0	0	2	2	0	3	0	0	0	0	0
MBPK_000495367	class	Florideophyceae	0.8635	511	511	0	Archaeplastida	Rhodophyta	Rhodophyta	Florideophyceae					0	154	37	5	106	29	7	34	4	7	0	7	0	1	116	0	1	0	0	1	0	1	1	0	0	0	0	0	0	0	0	0	0	0	0
MBPK_000768534	class	Florideophyceae	0.8616	44	37	7	Archaeplastida	Rhodophyta	Rhodophyta	Florideophyceae					0	0	0	20	9	0	1	7	0	0	0	0	0	0	0	0	0	0	0	0	0	0	0	0	0	0	0	0	0	0	0	0	0	0	0
MBPK_000573953	class	Florideophyceae	0.8608	22	15	7	Archaeplastida	Rhodophyta	Rhodophyta	Florideophyceae					0	6	7	0	0	0	0	2	0	0	0	0	0	0	0	0	0	0	0	0	0	0	0	0	0	0	0	0	0	0	0	0	0	0	0
MBPK_001773891	class	Florideophyceae	0.8599	19	19	0	Archaeplastida	Rhodophyta	Rhodophyta	Florideophyceae					1	0	0	13	0	0	1	0	0	3	0	0	0	0	0	0	0	0	0	0	1	0	0	0	0	0	0	0	0	0	0	0	0	0	0
MBPK_000282664	class	Florideophyceae	0.8576	42	36	6	Archaeplastida	Rhodophyta	Rhodophyta	Florideophyceae					0	12	20	0	0	0	0	4	0	0	0	0	0	0	0	0	0	0	0	0	0	0	0	0	0	0	0	0	0	0	0	0	0	0	0
MBPK_003600631	class	Florideophyceae	0.8553	40	40	0	Archaeplastida	Rhodophyta	Rhodophyta	Florideophyceae					0	4	0	0	1	20	0	0	0	0	0	0	4	0	5	0	0	0	3	0	0	3	0	0	0	0	0	0	0	0	0	0	0	0	0
MBPK_001438771	class	Florideophyceae	0.8476	8	8	0	Archaeplastida	Rhodophyta	Rhodophyta	Florideophyceae					0	0	0	0	0	2	0	0	6	0	0	0	0	0	0	0	0	0	0	0	0	0	0	0	0	0	0	0	0	0	0	0	0	0	0
MBPK_003045362	class	Florideophyceae	0.8418	28	28	0	Archaeplastida	Rhodophyta	Rhodophyta	Florideophyceae					0	0	0	0	25	0	0	0	0	0	0	0	0	0	3	0	0	0	0	0	0	0	0	0	0	0	0	0	0	0	0	0	0	0	0
MBPK_002846271	class	Florideophyceae	0.8349	6	0	6	Archaeplastida	Rhodophyta	Rhodophyta	Florideophyceae					0	0	0	0	0	0	0	0	0	0	0	0	0	0	0	0	0	0	0	0	0	0	0	0	0	0	0	0	0	0	0	0	0	0	0
MBPK_000298299	class	Florideophyceae	0.8224	39	39	0	Archaeplastida	Rhodophyta	Rhodophyta	Florideophyceae					0	0	1	0	24	0	0	7	1	0	0	0	0	0	0	0	0	0	0	5	0	1	0	0	0	0	0	0	0	0	0	0	0	0	0
MBPK_000483483	phylum	Rhodophyta	0.8571	380	38	342	Archaeplastida	Rhodophyta	Rhodophyta						0	0	0	0	0	0	0	0	0	0	0	0	0	0	0	7	0	0	0	3	0	0	9	11	3	0	0	0	0	0	0	4	1	0	1
MBPK_000862001	phylum	Rhodophyta	0.8459	263	262	1	Archaeplastida	Rhodophyta	Rhodophyta						0	0	0	1	0	0	0	1	0	1	0	0	0	0	0	4	15	5	6	25	59	6	13	92	5	4	5	7	0	2	2	8	0	1	0
MBPK_000816475	phylum	Rhodophyta	0.8459	216	9	207	Archaeplastida	Rhodophyta	Rhodophyta						0	0	0	0	0	0	0	0	0	0	9	0	0	0	0	0	0	0	0	0	0	0	0	0	0	0	0	0	0	0	0	0	0	0	7
MBPK_000788327	phylum	Rhodophyta	0.8396	190	8	182	Archaeplastida	Rhodophyta	Rhodophyta						0	0	0	0	0	0	0	1	0	0	0	0	0	0	0	1	0	0	0	0	0	0	0	0	6	0	0	0	0	0	0	0	0	0	0
MBPK_001241392	phylum	Rhodophyta	0.8386	213	11	202	Archaeplastida	Rhodophyta	Rhodophyta						1	0	0	1	1	0	1	2	0	0	2	0	0	0	3	0	0	0	0	0	0	0	0	0	0	0	0	0	0	0	0	0	0	0	0
MBPK_000282449	phylum	Rhodophyta	0.8344	108	61	47	Archaeplastida	Rhodophyta	Rhodophyta						0	1	0	0	1	0	12	9	4	0	1	0	1	0	3	0	0	0	0	4	1	1	5	0	4	0	0	1	3	2	0	5	2	1	0
MBPK_000126888	phylum	Rhodophyta	0.8333	65	0	65	Archaeplastida	Rhodophyta	Rhodophyta						0	0	0	0	0	0	0	0	0	0	0	0	0	0	0	0	0	0	0	0	0	0	0	0	0	0	0	0	0	0	0	0	0	0	0
MBPK_003119935	phylum	Rhodophyta	0.8333	59	30	29	Archaeplastida	Rhodophyta	Rhodophyta						0	1	0	0	0	0	0	0	0	0	3	0	0	0	0	0	0	0	0	4	1	1	0	0	1	2	4	3	1	2	6	0	0	1	0
MBPK_000138297	phylum	Rhodophyta	0.8323	145	121	24	Archaeplastida	Rhodophyta	Rhodophyta						0	2	0	4	3	0	9	1	5	1	41	1	2	8	28	1	1	0	0	0	0	0	3	3	0	0	0	1	0	2	0	4	0	1	0
MBPK_000050906	phylum	Rhodophyta	0.8313	108	108	0	Archaeplastida	Rhodophyta	Rhodophyta						0	2	1	0	3	3	45	20	5	2	12	1	5	1	8	0	0	0	0	0	0	0	0	0	0	0	0	0	0	0	0	0	0	0	0
MBPK_000022218	phylum	Rhodophyta	0.819	33	30	3	Archaeplastida	Rhodophyta	Rhodophyta						0	0	0	0	0	0	0	0	0	0	18	0	1	5	0	0	0	0	0	1	0	0	0	0	5	0	0	0	0	0	0	0	0	0	0
MBPK_002894011	phylum	Rhodophyta	0.8135	34	27	7	Archaeplastida	Rhodophyta	Rhodophyta						0	0	0	0	0	0	0	0	0	0	20	0	6	0	1	0	0	0	0	0	0	0	0	0	0	0	0	0	0	0	0	0	0	0	0
MBPK_000366979	phylum	Rhodophyta	0.8123	41	35	6	Archaeplastida	Rhodophyta	Rhodophyta						0	0	0	0	4	0	5	0	0	0	25	0	1	0	0	0	0	0	0	0	0	0	0	0	0	0	0	0	0	0	0	0	0	0	0
MBPK_000429370	phylum	Rhodophyta	0.7909	135	129	6	Archaeplastida	Rhodophyta	Rhodophyta						0	0	3	3	12	3	9	28	12	0	32	2	5	1	19	0	0	0	0	0	0	0	0	0	0	0	0	0	0	0	0	0	0	0	0
MBPK_000025525	species	Dolichomastix tenuilepis	0.8688	335	3	332	Archaeplastida	Viridiplantae	Chlorophyta	Mamiellophyceae	Dolichomastigales	Dolichomastigaceae	Dolichomastix	Dolichomastix tenuilepis	0	0	0	0	0	1	0	0	0	2	0	0	0	0	0	0	0	0	0	0	0	0	0	0	0	0	0	0	0	0	0	0	0	0	0
MBPK_000111401	species	Bathycoccus prasinos	1	136	136	0	Archaeplastida	Viridiplantae	Chlorophyta	Mamiellophyceae	Mamiellales	Bathycoccaceae	Bathycoccus	Bathycoccus prasinos	0	0	0	0	0	0	0	0	0	0	0	0	0	0	0	0	0	0	2	0	1	2	0	3	1	33	6	25	6	5	0	47	2	3	0
MBPK_001889764	species	Ostreococcus tauri	0.8454	906	35	871	Archaeplastida	Viridiplantae	Chlorophyta	Mamiellophyceae	Mamiellales	Bathycoccaceae	Ostreococcus	Ostreococcus tauri	0	0	0	0	0	0	0	0	0	0	0	0	0	0	0	0	0	1	0	0	0	0	0	0	0	0	1	11	1	2	0	17	0	2	0
MBPK_000022657	species	Micromonas sp. RCC299	0.9872	165	95	70	Archaeplastida	Viridiplantae	Chlorophyta	Mamiellophyceae	Mamiellales	Mamiellaceae	Micromonas	Micromonas sp. RCC299	0	0	0	0	0	0	0	0	0	0	0	0	0	0	0	0	7	0	0	0	7	0	0	4	0	19	8	12	2	3	1	30	0	2	0
MBPK_003586657	class	Mamiellophyceae	0.8111	15	0	15	Archaeplastida	Viridiplantae	Chlorophyta	Mamiellophyceae					0	0	0	0	0	0	0	0	0	0	0	0	0	0	0	0	0	0	0	0	0	0	0	0	0	0	0	0	0	0	0	0	0	0	0
MBPK_002043700	species	Pycnococcus provasolii	0.9968	93	1	92	Archaeplastida	Viridiplantae	Chlorophyta	Prasinophyceae	Pseudoscourfieldiales	Pycnococcaceae	Pycnococcus	Pycnococcus provasolii	0	0	0	0	0	0	0	0	0	0	0	0	0	0	0	0	0	0	0	0	0	0	0	0	0	0	0	1	0	0	0	0	0	0	0
MBPK_000275719	genus	Ulva	0.87	5014	0	5014	Archaeplastida	Viridiplantae	Chlorophyta	Ulvophyceae	Ulvales	Ulvaceae	Ulva		0	0	0	0	0	0	0	0	0	0	0	0	0	0	0	0	0	0	0	0	0	0	0	0	0	0	0	0	0	0	0	0	0	0	0
MBPK_000745270	kingdom	Viridiplantae	0.7409	88	88	0	Archaeplastida	Viridiplantae							4	0	0	0	4	0	1	7	0	13	5	0	0	1	6	0	0	0	1	20	1	17	0	0	6	2	0	0	0	0	0	0	0	0	0
MBPK_000108298	kingdom	Viridiplantae	0.7386	31	31	0	Archaeplastida	Viridiplantae							4	0	2	1	3	0	2	2	1	4	2	0	1	0	2	2	0	0	0	0	0	0	2	3	0	0	0	0	0	0	0	0	0	0	0
MBPK_000400851	kingdom	Viridiplantae	0.737	33	33	0	Archaeplastida	Viridiplantae							0	0	0	0	0	0	0	0	0	0	0	0	0	0	0	0	0	0	0	0	0	0	0	0	0	10	0	0	1	0	0	18	4	0	0
MBPK_003690949	order	Tintinnida	0.8639	824	666	158	Chromalveolata	Alveolata	Ciliophora	Oligotrichea	Tintinnida				0	0	0	0	0	0	0	0	0	0	0	0	0	0	0	0	61	0	0	63	99	30	54	101	36	74	7	10	6	63	12	14	26	10	0
MBPK_002423460	genus	Dinophysis	1	84	0	84	Chromalveolata	Alveolata	Dinoflagellata	Dinophyceae	Dinophysiales	Dinophysiaceae	Dinophysis		0	0	0	0	0	0	0	0	0	0	0	0	0	0	0	0	0	0	0	0	0	0	0	0	0	0	0	0	0	0	0	0	0	0	0
MBPK_002180890	genus	Azadinium	1	784	38	746	Chromalveolata	Alveolata	Dinoflagellata	Dinophyceae	Gonyaulacales	Amphidomataceae	Azadinium		0	0	1	0	0	0	0	12	0	5	4	1	0	0	6	1	0	0	2	0	0	0	0	0	2	3	0	0	1	0	0	0	0	0	6
MBPK_002710846	order	Gonyaulacales	0.9968	544	106	438	Chromalveolata	Alveolata	Dinoflagellata	Dinophyceae	Gonyaulacales				0	1	0	0	0	0	0	4	0	0	0	0	1	0	9	1	0	0	35	0	2	46	0	0	3	3	0	0	0	0	0	1	0	0	2
MBPK_000107735	species	Durinskia baltica	0.8522	153	49	104	Chromalveolata	Alveolata	Dinoflagellata	Dinophyceae	Peridiniales	Peridiniaceae	Durinskia	Durinskia baltica	0	0	0	0	0	0	4	0	0	0	0	0	4	0	0	0	0	0	0	3	3	2	4	3	1	8	1	0	1	10	1	2	0	2	0
MBPK_001513967	species	Thoracosphaera heimii	1	356	7	349	Chromalveolata	Alveolata	Dinoflagellata	Dinophyceae	Peridiniales	Thoracosphaeraceae	Thoracosphaera	Thoracosphaera heimii	0	0	0	0	0	0	0	0	0	0	0	0	0	1	0	1	0	0	0	0	0	4	0	0	0	0	0	0	0	0	0	1	0	0	6
MBPK_000040745	no rank	Symbiodinium sp. clade A3 MAC-04-218 SCI.01	0.9968	29579	7213	22366	Chromalveolata	Alveolata	Dinoflagellata	Dinophyceae	Suessiales	Symbiodiniaceae	Symbiodinium	Symbiodinium sp. clade A	90	0	0	144	249	23	211	0	0	3986	904	0	916	230	0	147	169	0	0	144	0	0	0	0	0	0	0	0	0	0	0	0	0	0	347
MBPK_001531044	genus	Symbiodinium	0.9873	41	18	23	Chromalveolata	Alveolata	Dinoflagellata	Dinophyceae	Suessiales	Symbiodiniaceae	Symbiodinium		0	0	0	0	1	0	0	0	0	12	0	0	2	0	0	0	0	0	0	1	1	0	0	0	0	0	0	0	0	1	0	0	0	0	0
MBPK_000104976	species	Hematodinium sp.	0.9778	8663	93	8570	Chromalveolata	Alveolata	Dinoflagellata	Dinophyceae	Syndiniales	Syndiniaceae	Hematodinium	Hematodinium sp.	0	0	0	0	0	0	0	0	0	0	0	0	0	0	0	0	0	0	0	0	9	0	0	25	6	0	2	0	41	0	0	0	4	6	0
MBPK_000975148	class	Dinophyceae	0.9937	623	20	603	Chromalveolata	Alveolata	Dinoflagellata	Dinophyceae					0	0	1	0	0	0	2	0	1	2	0	0	0	0	0	0	11	0	2	0	0	0	0	0	0	0	0	0	0	0	0	0	0	1	33
MBPK_002030042	class	Dinophyceae	0.9937	616	2	614	Chromalveolata	Alveolata	Dinoflagellata	Dinophyceae					0	0	0	0	0	0	0	0	0	0	0	0	0	1	1	0	0	0	0	0	0	0	0	0	0	0	0	0	0	0	0	0	0	0	0
MBPK_002312916	class	Dinophyceae	0.9937	166	164	2	Chromalveolata	Alveolata	Dinoflagellata	Dinophyceae					0	0	0	0	0	0	0	0	0	0	0	0	0	0	0	0	37	2	0	21	13	18	3	21	22	0	0	3	11	5	1	4	0	3	0
MBPK_000894211	class	Dinophyceae	0.9937	126	12	114	Chromalveolata	Alveolata	Dinoflagellata	Dinophyceae					0	0	0	0	0	0	0	0	0	0	0	0	0	0	0	0	0	0	1	0	0	7	0	0	0	0	0	1	0	0	0	2	0	1	13
MBPK_001614222	class	Dinophyceae	0.9905	78	0	78	Chromalveolata	Alveolata	Dinoflagellata	Dinophyceae					0	0	0	0	0	0	0	0	0	0	0	0	0	0	0	0	0	0	0	0	0	0	0	0	0	0	0	0	0	0	0	0	0	0	2
MBPK_000096485	class	Dinophyceae	0.9873	108	85	23	Chromalveolata	Alveolata	Dinoflagellata	Dinophyceae					0	0	0	0	0	0	0	0	0	7	0	0	3	0	0	75	0	0	0	0	0	0	0	0	0	0	0	0	0	0	0	0	0	0	0
MBPK_000421813	class	Dinophyceae	0.981	235	26	209	Chromalveolata	Alveolata	Dinoflagellata	Dinophyceae					0	0	0	0	0	2	0	0	0	3	2	0	1	4	3	0	0	0	2	0	1	0	3	0	1	0	0	0	0	3	0	0	0	1	2
MBPK_001884696	class	Dinophyceae	0.962	166	0	166	Chromalveolata	Alveolata	Dinoflagellata	Dinophyceae					0	0	0	0	0	0	0	0	0	0	0	0	0	0	0	0	0	0	0	0	0	0	0	0	0	0	0	0	0	0	0	0	0	0	0
MBPK_003952157	class	Dinophyceae	0.962	101	11	90	Chromalveolata	Alveolata	Dinoflagellata	Dinophyceae					0	0	0	0	0	0	0	0	0	0	0	0	0	0	0	1	0	0	2	0	0	0	1	5	1	1	0	0	0	0	0	0	0	0	1
MBPK_000046435	class	Dinophyceae	0.959	64	7	57	Chromalveolata	Alveolata	Dinoflagellata	Dinophyceae					0	0	0	0	0	0	0	0	0	0	0	0	0	0	0	0	0	0	2	1	0	3	0	0	0	1	0	0	0	0	0	0	0	0	2
MBPK_001749498	class	Dinophyceae	0.9401	60	1	59	Chromalveolata	Alveolata	Dinoflagellata	Dinophyceae					0	0	0	0	0	0	0	0	0	0	0	0	0	0	0	0	0	0	0	0	0	0	0	0	0	0	0	0	0	0	0	0	0	1	0
MBPK_000453417	class	Dinophyceae	0.9369	68	68	0	Chromalveolata	Alveolata	Dinoflagellata	Dinophyceae					0	0	0	4	0	1	7	0	1	14	14	2	8	5	12	0	0	0	0	0	0	0	0	0	0	0	0	0	0	0	0	0	0	0	0
MBPK_001626584	class	Dinophyceae	0.9248	28	8	20	Chromalveolata	Alveolata	Dinoflagellata	Dinophyceae					0	0	0	0	0	0	0	0	0	0	0	0	0	0	0	0	0	0	1	0	0	0	0	2	0	0	0	0	0	1	3	1	0	0	0
MBPK_000066333	class	Dinophyceae	0.9214	235	235	0	Chromalveolata	Alveolata	Dinoflagellata	Dinophyceae					0	0	0	0	0	0	111	42	2	0	5	0	0	70	0	0	0	0	0	0	0	0	1	4	0	0	0	0	0	0	0	0	0	0	0
MBPK_000443236	species	Guillardia theta	0.8168	115	115	0	Chromalveolata	Hacrobia	Cryptophyta	Cryptophyceae	Pyrenomonadales	Geminigeraceae	Guillardia	Guillardia theta	0	0	0	1	0	0	13	0	0	45	48	0	4	2	0	2	0	0	0	0	0	0	0	0	0	0	0	0	0	0	0	0	0	0	0
MBPK_000363992	species	Diacronema vlkianum	0.8219	157	59	98	Chromalveolata	Hacrobia	Haptophyta	Haptophyceae	Pavlovales	Pavlovaceae	Diacronema	Diacronema vlkianum	0	0	0	0	3	0	5	4	0	0	0	0	0	1	0	0	6	0	0	15	0	4	0	0	3	7	3	3	1	1	0	2	0	1	0
MBPK_003748097	species	Cylindrotheca closterium	0.9425	2817	1247	1570	Chromalveolata	Stramenopiles	Bacillariophyta	Bacillariophyceae	Bacillariales	Bacillariaceae	Cylindrotheca	Cylindrotheca closterium	0	0	0	13	0	8	128	0	2	78	44	6	21	0	101	15	271	2	12	66	47	48	62	102	71	54	6	9	14	33	2	16	4	12	7
MBPK_000323701	species	Nitzschia cf. promare	0.9175	390	120	270	Chromalveolata	Stramenopiles	Bacillariophyta	Bacillariophyceae	Bacillariales	Bacillariaceae	Nitzschia	Nitzschia cf. promare	0	0	0	1	0	1	4	4	0	0	2	0	1	0	0	0	9	0	1	13	5	4	0	12	7	25	2	3	7	8	1	4	0	6	0
MBPK_000416260	species	Nitzschia frustulum	0.8857	435	187	248	Chromalveolata	Stramenopiles	Bacillariophyta	Bacillariophyceae	Bacillariales	Bacillariaceae	Nitzschia	Nitzschia frustulum	0	2	0	3	0	0	42	0	0	15	30	0	4	2	9	13	0	0	0	4	2	15	0	9	7	8	0	0	1	9	3	8	0	1	0
MBPK_000478641	family	Bacillariaceae	0.8449	30	30	0	Chromalveolata	Stramenopiles	Bacillariophyta	Bacillariophyceae	Bacillariales	Bacillariaceae			0	0	0	0	0	0	27	0	0	0	3	0	0	0	0	0	0	0	0	0	0	0	0	0	0	0	0	0	0	0	0	0	0	0	0
MBPK_000591361	family	Bacillariaceae	0.8442	382	9	373	Chromalveolata	Stramenopiles	Bacillariophyta	Bacillariophyceae	Bacillariales	Bacillariaceae			0	0	0	1	0	0	0	0	0	0	4	0	3	0	1	0	0	0	0	0	0	0	0	0	0	0	0	0	0	0	0	0	0	0	0
MBPK_000122261	family	Bacillariaceae	0.8433	252	0	252	Chromalveolata	Stramenopiles	Bacillariophyta	Bacillariophyceae	Bacillariales	Bacillariaceae			0	0	0	0	0	0	0	0	0	0	0	0	0	0	0	0	0	0	0	0	0	0	0	0	0	0	0	0	0	0	0	0	0	0	3
MBPK_001969631	family	Bacillariaceae	0.8433	217	1	216	Chromalveolata	Stramenopiles	Bacillariophyta	Bacillariophyceae	Bacillariales	Bacillariaceae			0	0	0	0	0	0	0	0	0	0	0	0	0	0	0	0	0	0	0	0	0	0	0	0	0	0	0	0	0	0	0	0	0	1	0
MBPK_003166504	family	Bacillariaceae	0.8418	209	150	59	Chromalveolata	Stramenopiles	Bacillariophyta	Bacillariophyceae	Bacillariales	Bacillariaceae			0	0	0	0	0	0	0	0	0	0	9	0	0	0	0	0	12	0	2	0	6	10	2	7	7	31	1	5	3	46	0	7	0	2	0
MBPK_000077617	family	Bacillariaceae	0.8413	208	0	208	Chromalveolata	Stramenopiles	Bacillariophyta	Bacillariophyceae	Bacillariales	Bacillariaceae			0	0	0	0	0	0	0	0	0	0	0	0	0	0	0	0	0	0	0	0	0	0	0	0	0	0	0	0	0	0	0	0	0	0	0
MBPK_000042355	family	Bacillariaceae	0.8401	193	157	36	Chromalveolata	Stramenopiles	Bacillariophyta	Bacillariophyceae	Bacillariales	Bacillariaceae			0	0	0	0	0	0	0	0	0	0	0	0	0	0	0	0	21	3	3	17	21	23	7	18	17	2	1	5	2	11	3	0	0	3	0
MBPK_000484973	family	Bacillariaceae	0.8401	158	38	120	Chromalveolata	Stramenopiles	Bacillariophyta	Bacillariophyceae	Bacillariales	Bacillariaceae			0	0	0	0	0	0	0	0	0	0	0	0	0	0	0	0	4	0	0	0	0	0	26	7	1	0	0	0	0	0	0	0	0	0	0
MBPK_001951077	family	Bacillariaceae	0.8395	149	148	1	Chromalveolata	Stramenopiles	Bacillariophyta	Bacillariophyceae	Bacillariales	Bacillariaceae			0	0	0	0	0	0	0	0	0	9	0	0	0	0	0	0	0	0	0	0	0	0	0	0	0	56	4	8	10	56	1	1	0	3	0
MBPK_001423406	family	Bacillariaceae	0.8391	131	111	20	Chromalveolata	Stramenopiles	Bacillariophyta	Bacillariophyceae	Bacillariales	Bacillariaceae			0	0	0	0	0	0	0	0	0	0	0	0	0	0	0	0	21	0	2	17	5	14	7	20	5	3	0	0	0	5	0	6	0	6	1
MBPK_000218783	family	Bacillariaceae	0.8365	71	1	70	Chromalveolata	Stramenopiles	Bacillariophyta	Bacillariophyceae	Bacillariales	Bacillariaceae			0	0	0	0	0	0	1	0	0	0	0	0	0	0	0	0	0	0	0	0	0	0	0	0	0	0	0	0	0	0	0	0	0	0	0
MBPK_000059314	family	Bacillariaceae	0.8365	54	0	54	Chromalveolata	Stramenopiles	Bacillariophyta	Bacillariophyceae	Bacillariales	Bacillariaceae			0	0	0	0	0	0	0	0	0	0	0	0	0	0	0	0	0	0	0	0	0	0	0	0	0	0	0	0	0	0	0	0	0	0	0
MBPK_003946959	family	Bacillariaceae	0.8365	44	44	0	Chromalveolata	Stramenopiles	Bacillariophyta	Bacillariophyceae	Bacillariales	Bacillariaceae			0	0	0	0	0	0	0	0	0	0	0	0	0	0	0	0	2	0	0	4	0	0	0	0	0	17	0	1	2	13	0	2	0	3	0
MBPK_002349545	family	Bacillariaceae	0.836	45	0	45	Chromalveolata	Stramenopiles	Bacillariophyta	Bacillariophyceae	Bacillariales	Bacillariaceae			0	0	0	0	0	0	0	0	0	0	0	0	0	0	0	0	0	0	0	0	0	0	0	0	0	0	0	0	0	0	0	0	0	0	0
MBPK_000751081	family	Bacillariaceae	0.836	42	1	41	Chromalveolata	Stramenopiles	Bacillariophyta	Bacillariophyceae	Bacillariales	Bacillariaceae			0	0	0	0	0	0	0	0	0	0	0	0	0	0	0	0	1	0	0	0	0	0	0	0	0	0	0	0	0	0	0	0	0	0	0
MBPK_000694346	family	Bacillariaceae	0.8349	40	18	22	Chromalveolata	Stramenopiles	Bacillariophyta	Bacillariophyceae	Bacillariales	Bacillariaceae			0	0	0	0	0	0	0	1	0	0	0	0	0	0	0	0	6	0	0	9	0	0	2	0	0	0	0	0	0	0	0	0	0	0	0
MBPK_003649578	family	Bacillariaceae	0.8344	35	35	0	Chromalveolata	Stramenopiles	Bacillariophyta	Bacillariophyceae	Bacillariales	Bacillariaceae			0	0	0	0	0	0	0	0	0	0	0	0	0	0	0	0	0	0	0	0	0	0	0	0	0	14	0	5	0	16	0	0	0	0	0
MBPK_001976804	family	Bacillariaceae	0.8333	14	14	0	Chromalveolata	Stramenopiles	Bacillariophyta	Bacillariophyceae	Bacillariales	Bacillariaceae			0	0	0	0	0	0	1	0	0	3	0	0	9	1	0	0	0	0	0	0	0	0	0	0	0	0	0	0	0	0	0	0	0	0	0
MBPK_001702938	family	Bacillariaceae	0.8318	20	4	16	Chromalveolata	Stramenopiles	Bacillariophyta	Bacillariophyceae	Bacillariales	Bacillariaceae			0	0	0	0	0	0	0	0	0	0	0	0	0	0	0	0	0	0	0	0	0	0	0	0	0	0	0	2	0	1	1	0	0	0	0
MBPK_000034823	family	Bacillariaceae	0.8313	42	37	5	Chromalveolata	Stramenopiles	Bacillariophyta	Bacillariophyceae	Bacillariales	Bacillariaceae			0	0	0	3	0	0	7	0	0	0	0	0	3	0	8	0	0	0	0	0	0	0	0	0	0	5	0	0	0	7	2	1	0	1	0
MBPK_001752760	family	Bacillariaceae	0.8307	19	19	0	Chromalveolata	Stramenopiles	Bacillariophyta	Bacillariophyceae	Bacillariales	Bacillariaceae			0	0	0	0	0	0	0	0	0	0	0	0	0	0	0	0	0	0	0	0	0	0	1	0	0	4	0	0	0	5	2	4	0	3	0
MBPK_003301958	species	Haslea crucigera	0.8738	224	90	134	Chromalveolata	Stramenopiles	Bacillariophyta	Bacillariophyceae	Naviculales	Naviculaceae	Haslea	Haslea crucigera	0	0	0	0	0	0	0	0	0	0	3	0	0	0	8	0	2	0	0	4	5	5	8	10	8	0	2	0	8	22	3	1	1	0	0
MBPK_000075153	genus	Haslea	0.8454	450	3	447	Chromalveolata	Stramenopiles	Bacillariophyta	Bacillariophyceae	Naviculales	Naviculaceae	Haslea		0	0	0	0	0	0	0	0	0	0	0	0	0	0	0	0	0	0	0	0	0	0	3	0	0	0	0	0	0	0	0	0	0	0	0
MBPK_001525426	genus	Haslea	0.8423	157	9	148	Chromalveolata	Stramenopiles	Bacillariophyta	Bacillariophyceae	Naviculales	Naviculaceae	Haslea		0	0	0	0	0	0	0	0	0	0	0	0	0	0	0	0	2	0	0	0	0	0	3	0	1	0	0	0	0	3	0	0	0	0	1
MBPK_000261737	genus	Haslea	0.8406	53	53	0	Chromalveolata	Stramenopiles	Bacillariophyta	Bacillariophyceae	Naviculales	Naviculaceae	Haslea		0	0	0	0	0	0	0	0	0	0	0	0	0	0	1	0	0	0	0	0	0	0	0	0	0	13	1	3	2	24	4	1	1	3	0
MBPK_003216641	species	Navicula cryptocephala	0.8987	117	35	82	Chromalveolata	Stramenopiles	Bacillariophyta	Bacillariophyceae	Naviculales	Naviculaceae	Navicula	Navicula cryptocephala	0	0	0	0	0	0	4	3	0	0	0	0	0	0	3	1	0	0	0	0	0	0	0	0	2	11	5	1	0	1	1	3	0	0	0
MBPK_000196091	genus	Navicula	0.8644	9	0	9	Chromalveolata	Stramenopiles	Bacillariophyta	Bacillariophyceae	Naviculales	Naviculaceae	Navicula		0	0	0	0	0	0	0	0	0	0	0	0	0	0	0	0	0	0	0	0	0	0	0	0	0	0	0	0	0	0	0	0	0	0	0
MBPK_001885708	genus	Navicula	0.8621	463	0	463	Chromalveolata	Stramenopiles	Bacillariophyta	Bacillariophyceae	Naviculales	Naviculaceae	Navicula		0	0	0	0	0	0	0	0	0	0	0	0	0	0	0	0	0	0	0	0	0	0	0	0	0	0	0	0	0	0	0	0	0	0	9
MBPK_002874643	genus	Navicula	0.8612	370	200	170	Chromalveolata	Stramenopiles	Bacillariophyta	Bacillariophyceae	Naviculales	Naviculaceae	Navicula		0	0	0	0	0	0	0	0	0	0	0	0	0	0	0	2	8	0	2	19	2	12	8	23	9	26	7	4	3	40	2	13	2	18	0
MBPK_003456262	genus	Navicula	0.8608	334	88	246	Chromalveolata	Stramenopiles	Bacillariophyta	Bacillariophyceae	Naviculales	Naviculaceae	Navicula		0	0	0	0	0	0	0	1	0	0	0	1	0	0	0	0	12	0	1	13	0	29	3	12	13	0	0	1	0	0	0	0	0	2	0
MBPK_000606858	genus	Navicula	0.8598	189	188	1	Chromalveolata	Stramenopiles	Bacillariophyta	Bacillariophyceae	Naviculales	Naviculaceae	Navicula		0	0	0	0	0	0	0	0	0	0	0	0	0	0	0	0	0	4	0	27	101	0	0	29	0	20	0	0	6	0	0	1	0	0	0
MBPK_002414228	genus	Navicula	0.8589	22	21	1	Chromalveolata	Stramenopiles	Bacillariophyta	Bacillariophyceae	Naviculales	Naviculaceae	Navicula		0	0	0	0	0	0	0	0	0	0	0	0	0	0	0	5	3	0	1	3	0	4	5	0	0	0	0	0	0	0	0	0	0	0	0
MBPK_000761738	genus	Navicula	0.858	113	3	110	Chromalveolata	Stramenopiles	Bacillariophyta	Bacillariophyceae	Naviculales	Naviculaceae	Navicula		0	0	0	0	0	0	0	0	0	0	0	0	0	0	0	1	0	0	0	0	0	0	0	0	2	0	0	0	0	0	0	0	0	0	2
MBPK_000567671	genus	Navicula	0.8571	142	140	2	Chromalveolata	Stramenopiles	Bacillariophyta	Bacillariophyceae	Naviculales	Naviculaceae	Navicula		0	0	1	0	0	0	4	0	0	0	1	0	2	0	0	0	14	1	0	6	9	12	12	56	21	0	0	0	0	0	0	1	0	0	0
MBPK_001708779	genus	Navicula	0.8567	9	7	2	Chromalveolata	Stramenopiles	Bacillariophyta	Bacillariophyceae	Naviculales	Naviculaceae	Navicula		0	0	0	0	0	0	0	0	0	0	0	0	0	0	0	7	0	0	0	0	0	0	0	0	0	0	0	0	0	0	0	0	0	0	0
MBPK_002120589	genus	Navicula	0.8567	7	5	2	Chromalveolata	Stramenopiles	Bacillariophyta	Bacillariophyceae	Naviculales	Naviculaceae	Navicula		0	0	0	0	0	0	0	0	0	0	0	0	0	0	0	5	0	0	0	0	0	0	0	0	0	0	0	0	0	0	0	0	0	0	0
MBPK_000312207	genus	Navicula	0.8563	90	0	90	Chromalveolata	Stramenopiles	Bacillariophyta	Bacillariophyceae	Naviculales	Naviculaceae	Navicula		0	0	0	0	0	0	0	0	0	0	0	0	0	0	0	0	0	0	0	0	0	0	0	0	0	0	0	0	0	0	0	0	0	0	3
MBPK_001816460	genus	Navicula	0.8563	86	45	41	Chromalveolata	Stramenopiles	Bacillariophyta	Bacillariophyceae	Naviculales	Naviculaceae	Navicula		0	0	0	0	0	0	0	0	0	0	0	0	0	0	0	0	0	0	0	0	0	0	0	0	0	11	1	3	9	20	1	0	0	0	0
MBPK_002013259	genus	Navicula	0.8563	77	1	76	Chromalveolata	Stramenopiles	Bacillariophyta	Bacillariophyceae	Naviculales	Naviculaceae	Navicula		0	0	0	0	0	0	0	0	0	0	0	0	0	0	0	0	0	0	0	0	0	0	0	0	1	0	0	0	0	0	0	0	0	0	0
MBPK_002343923	genus	Navicula	0.8558	76	28	48	Chromalveolata	Stramenopiles	Bacillariophyta	Bacillariophyceae	Naviculales	Naviculaceae	Navicula		0	0	0	0	0	0	2	1	0	0	0	0	2	0	1	0	0	0	0	0	0	0	0	0	0	3	1	0	10	5	2	1	0	0	0
MBPK_000786871	genus	Navicula	0.8558	62	0	62	Chromalveolata	Stramenopiles	Bacillariophyta	Bacillariophyceae	Naviculales	Naviculaceae	Navicula		0	0	0	0	0	0	0	0	0	0	0	0	0	0	0	0	0	0	0	0	0	0	0	0	0	0	0	0	0	0	0	0	0	0	0
MBPK_002168559	genus	Navicula	0.8553	56	0	56	Chromalveolata	Stramenopiles	Bacillariophyta	Bacillariophyceae	Naviculales	Naviculaceae	Navicula		0	0	0	0	0	0	0	0	0	0	0	0	0	0	0	0	0	0	0	0	0	0	0	0	0	0	0	0	0	0	0	0	0	0	0
MBPK_000978810	genus	Navicula	0.8549	41	21	20	Chromalveolata	Stramenopiles	Bacillariophyta	Bacillariophyceae	Naviculales	Naviculaceae	Navicula		0	0	0	0	0	0	0	0	0	0	0	0	0	0	0	0	0	0	0	0	1	0	1	0	0	0	1	2	2	3	1	4	1	5	0
MBPK_000056247	genus	Navicula	0.8544	44	40	4	Chromalveolata	Stramenopiles	Bacillariophyta	Bacillariophyceae	Naviculales	Naviculaceae	Navicula		0	0	0	0	0	0	0	1	0	0	0	0	0	0	0	0	0	0	0	0	0	2	1	4	0	5	1	1	7	14	2	2	0	0	0
MBPK_002053881	genus	Navicula	0.8536	33	33	0	Chromalveolata	Stramenopiles	Bacillariophyta	Bacillariophyceae	Naviculales	Naviculaceae	Navicula		0	0	0	0	0	0	0	0	0	0	0	0	0	0	0	0	0	0	0	0	0	0	0	0	0	14	5	3	3	7	1	0	0	0	0
MBPK_000424807	genus	Navicula	0.8531	27	15	12	Chromalveolata	Stramenopiles	Bacillariophyta	Bacillariophyceae	Naviculales	Naviculaceae	Navicula		0	0	0	0	0	0	0	0	0	0	0	0	0	0	0	2	0	0	0	1	0	0	0	2	1	2	0	1	0	3	0	0	3	0	0
MBPK_000187176	genus	Navicula	0.8527	29	1	28	Chromalveolata	Stramenopiles	Bacillariophyta	Bacillariophyceae	Naviculales	Naviculaceae	Navicula		0	0	0	0	0	0	0	0	0	0	0	0	0	0	0	0	0	0	0	0	0	0	0	0	0	0	0	0	0	1	0	0	0	0	0
MBPK_000061927	genus	Navicula	0.8433	137	136	1	Chromalveolata	Stramenopiles	Bacillariophyta	Bacillariophyceae	Naviculales	Naviculaceae	Navicula		4	0	2	3	0	0	19	4	0	23	55	1	11	9	5	0	0	0	0	0	0	0	0	0	0	0	0	0	0	0	0	0	0	0	0
MBPK_000564499	genus	Navicula	0.8433	113	108	5	Chromalveolata	Stramenopiles	Bacillariophyta	Bacillariophyceae	Naviculales	Naviculaceae	Navicula		0	0	0	4	0	0	58	0	1	7	7	1	10	2	13	0	0	0	0	0	0	0	2	2	0	0	0	0	0	0	0	0	0	1	0
MBPK_001080057	genus	Navicula	0.8401	116	113	3	Chromalveolata	Stramenopiles	Bacillariophyta	Bacillariophyceae	Naviculales	Naviculaceae	Navicula		0	0	0	3	0	1	54	0	0	9	10	0	13	2	21	0	0	0	0	0	0	0	0	0	0	0	0	0	0	0	0	0	0	0	0
MBPK_002117959	genus	Navicula	0.8386	51	51	0	Chromalveolata	Stramenopiles	Bacillariophyta	Bacillariophyceae	Naviculales	Naviculaceae	Navicula		0	7	0	0	4	0	0	0	0	0	0	2	0	0	38	0	0	0	0	0	0	0	0	0	0	0	0	0	0	0	0	0	0	0	0
MBPK_000109257	family	Naviculaceae	0.8401	303	22	281	Chromalveolata	Stramenopiles	Bacillariophyta	Bacillariophyceae	Naviculales	Naviculaceae			0	0	0	0	0	0	0	0	0	0	0	0	0	0	0	0	2	0	0	0	1	6	0	6	4	0	0	0	0	0	0	3	0	0	1
MBPK_001116408	family	Naviculaceae	0.8401	16	14	2	Chromalveolata	Stramenopiles	Bacillariophyta	Bacillariophyceae	Naviculales	Naviculaceae			0	0	0	0	0	0	0	0	0	0	0	0	0	0	0	4	2	0	0	6	0	0	0	0	0	0	0	0	0	0	0	1	0	1	0
MBPK_001355044	family	Naviculaceae	0.84	158	2	156	Chromalveolata	Stramenopiles	Bacillariophyta	Bacillariophyceae	Naviculales	Naviculaceae			0	0	0	0	0	0	0	0	0	0	0	0	1	0	1	0	0	0	0	0	0	0	0	0	0	0	0	0	0	0	0	0	0	0	2
MBPK_000029909	family	Naviculaceae	0.8391	112	0	112	Chromalveolata	Stramenopiles	Bacillariophyta	Bacillariophyceae	Naviculales	Naviculaceae			0	0	0	0	0	0	0	0	0	0	0	0	0	0	0	0	0	0	0	0	0	0	0	0	0	0	0	0	0	0	0	0	0	0	0
MBPK_001481646	family	Naviculaceae	0.838	104	103	1	Chromalveolata	Stramenopiles	Bacillariophyta	Bacillariophyceae	Naviculales	Naviculaceae			0	0	0	0	0	0	2	0	0	0	1	0	0	0	0	0	8	0	0	11	0	6	0	0	3	21	3	13	0	29	1	2	0	3	0
MBPK_000020056	family	Naviculaceae	0.8375	75	0	75	Chromalveolata	Stramenopiles	Bacillariophyta	Bacillariophyceae	Naviculales	Naviculaceae			0	0	0	0	0	0	0	0	0	0	0	0	0	0	0	0	0	0	0	0	0	0	0	0	0	0	0	0	0	0	0	0	0	0	0
MBPK_000091323	family	Naviculaceae	0.8359	88	88	0	Chromalveolata	Stramenopiles	Bacillariophyta	Bacillariophyceae	Naviculales	Naviculaceae			0	0	0	0	0	0	15	0	0	0	0	0	0	0	0	0	0	0	0	3	0	0	0	0	0	10	1	2	1	42	3	7	1	3	0
MBPK_001356442	family	Naviculaceae	0.8354	66	38	28	Chromalveolata	Stramenopiles	Bacillariophyta	Bacillariophyceae	Naviculales	Naviculaceae			0	0	0	0	0	0	0	0	0	0	0	0	0	0	0	0	0	0	0	0	0	0	0	0	0	6	0	2	3	24	1	0	2	0	0
MBPK_003080893	family	Naviculaceae	0.8323	223	199	24	Chromalveolata	Stramenopiles	Bacillariophyta	Bacillariophyceae	Naviculales	Naviculaceae			0	2	0	2	1	4	18	4	3	0	25	15	0	0	117	0	2	0	0	4	0	0	2	0	0	0	0	0	0	0	0	0	0	0	1
MBPK_000291835	family	Naviculaceae	0.8323	13	10	3	Chromalveolata	Stramenopiles	Bacillariophyta	Bacillariophyceae	Naviculales	Naviculaceae			0	0	0	0	0	0	0	0	0	0	0	0	0	0	0	10	0	0	0	0	0	0	0	0	0	0	0	0	0	0	0	0	0	0	0
MBPK_000051918	family	Naviculaceae	0.8313	8	6	2	Chromalveolata	Stramenopiles	Bacillariophyta	Bacillariophyceae	Naviculales	Naviculaceae			0	0	0	0	0	0	0	0	0	0	0	0	0	0	0	6	0	0	0	0	0	0	0	0	0	0	0	0	0	0	0	0	0	0	0
MBPK_000011436	species	Phaeodactylum tricornutum	0.7875	110	0	110	Chromalveolata	Stramenopiles	Bacillariophyta	Bacillariophyceae	Naviculales	Phaeodactylaceae	Phaeodactylum	Phaeodactylum tricornutum	0	0	0	0	0	0	0	0	0	0	0	0	0	0	0	0	0	0	0	0	0	0	0	0	0	0	0	0	0	0	0	0	0	0	0
MBPK_000805061	species	Sellaphora pupula	0.8892	15022	6031	8991	Chromalveolata	Stramenopiles	Bacillariophyta	Bacillariophyceae	Naviculales	Sellaphoraceae	Sellaphora	Sellaphora pupula	0	0	0	188	0	0	353	0	0	0	165	0	73	17	99	57	226	0	0	221	67	124	114	267	184	600	91	176	339	1874	169	265	100	262	0
MBPK_002333319	order	Naviculales	0.8349	801	777	24	Chromalveolata	Stramenopiles	Bacillariophyta	Bacillariophyceae	Naviculales				0	0	0	0	0	0	0	0	0	0	0	0	0	0	0	0	36	4	8	105	202	28	17	174	18	85	14	32	6	24	0	14	5	5	0
MBPK_001202760	order	Naviculales	0.8333	298	24	274	Chromalveolata	Stramenopiles	Bacillariophyta	Bacillariophyceae	Naviculales				0	0	0	0	0	0	0	0	0	0	0	0	0	0	0	0	0	0	0	0	0	0	0	0	0	0	2	6	7	0	7	0	0	2	0
MBPK_000131019	order	Naviculales	0.8323	120	120	0	Chromalveolata	Stramenopiles	Bacillariophyta	Bacillariophyceae	Naviculales				0	0	0	0	0	0	0	0	0	0	0	0	0	0	0	0	0	0	0	0	0	0	0	0	0	20	12	12	4	60	5	6	0	1	0
MBPK_001260601	order	Naviculales	0.8323	81	0	81	Chromalveolata	Stramenopiles	Bacillariophyta	Bacillariophyceae	Naviculales				0	0	0	0	0	0	0	0	0	0	0	0	0	0	0	0	0	0	0	0	0	0	0	0	0	0	0	0	0	0	0	0	0	0	0
MBPK_003550918	order	Naviculales	0.8224	11	11	0	Chromalveolata	Stramenopiles	Bacillariophyta	Bacillariophyceae	Naviculales				0	0	0	0	0	0	0	0	0	0	0	0	0	0	0	0	0	0	2	0	0	0	0	0	0	5	0	0	0	0	2	1	1	0	0
MBPK_000387335	class	Bacillariophyceae	0.8544	821	14	807	Chromalveolata	Stramenopiles	Bacillariophyta	Bacillariophyceae					0	0	0	0	0	0	0	0	0	0	0	0	0	0	0	0	0	0	0	0	0	0	0	0	0	5	1	0	3	4	0	0	0	1	98
MBPK_000989026	class	Bacillariophyceae	0.8544	77	0	77	Chromalveolata	Stramenopiles	Bacillariophyta	Bacillariophyceae					0	0	0	0	0	0	0	0	0	0	0	0	0	0	0	0	0	0	0	0	0	0	0	0	0	0	0	0	0	0	0	0	0	0	0
MBPK_000353803	class	Bacillariophyceae	0.8531	410	408	2	Chromalveolata	Stramenopiles	Bacillariophyta	Bacillariophyceae					0	0	0	0	0	0	1	0	0	0	5	0	1	0	0	0	0	0	0	0	0	276	0	0	125	0	0	0	0	0	0	0	0	0	0
MBPK_000325397	class	Bacillariophyceae	0.8513	239	180	59	Chromalveolata	Stramenopiles	Bacillariophyta	Bacillariophyceae					0	0	0	0	0	0	0	0	0	0	0	0	0	0	0	0	0	0	0	0	0	0	0	0	0	29	4	10	13	107	5	8	1	3	0
MBPK_000258256	class	Bacillariophyceae	0.8508	216	8	208	Chromalveolata	Stramenopiles	Bacillariophyta	Bacillariophyceae					0	0	0	1	0	0	3	0	0	0	0	2	1	0	1	0	0	0	0	0	0	0	0	0	0	0	0	0	0	0	0	0	0	0	0
MBPK_000689475	class	Bacillariophyceae	0.8486	147	141	6	Chromalveolata	Stramenopiles	Bacillariophyta	Bacillariophyceae					0	0	0	0	0	0	0	0	0	0	0	0	0	0	0	0	0	0	0	0	0	0	0	0	0	15	5	14	18	70	9	2	4	4	0
MBPK_000128645	class	Bacillariophyceae	0.8481	122	0	122	Chromalveolata	Stramenopiles	Bacillariophyta	Bacillariophyceae					0	0	0	0	0	0	0	0	0	0	0	0	0	0	0	0	0	0	0	0	0	0	0	0	0	0	0	0	0	0	0	0	0	0	0
MBPK_000723810	class	Bacillariophyceae	0.8481	96	96	0	Chromalveolata	Stramenopiles	Bacillariophyta	Bacillariophyceae					0	0	0	0	0	0	0	0	0	0	0	0	0	0	0	0	0	0	0	0	0	0	0	0	0	0	0	2	8	69	8	5	2	2	0
MBPK_002449170	class	Bacillariophyceae	0.8481	16	13	3	Chromalveolata	Stramenopiles	Bacillariophyta	Bacillariophyceae					0	0	0	0	0	0	0	0	0	0	0	0	0	0	0	10	0	0	0	3	0	0	0	0	0	0	0	0	0	0	0	0	0	0	0
MBPK_002818166	class	Bacillariophyceae	0.8481	85	5	80	Chromalveolata	Stramenopiles	Bacillariophyta	Bacillariophyceae					0	0	0	0	0	0	0	0	0	0	0	0	0	0	0	0	0	0	0	0	0	0	0	0	0	0	1	0	0	0	0	3	0	1	0
MBPK_001825970	class	Bacillariophyceae	0.8481	83	0	83	Chromalveolata	Stramenopiles	Bacillariophyta	Bacillariophyceae					0	0	0	0	0	0	0	0	0	0	0	0	0	0	0	0	0	0	0	0	0	0	0	0	0	0	0	0	0	0	0	0	0	0	0
MBPK_000456040	class	Bacillariophyceae	0.8459	42	0	42	Chromalveolata	Stramenopiles	Bacillariophyta	Bacillariophyceae					0	0	0	0	0	0	0	0	0	0	0	0	0	0	0	0	0	0	0	0	0	0	0	0	0	0	0	0	0	0	0	0	0	0	0
MBPK_002454826	class	Bacillariophyceae	0.8459	75	75	0	Chromalveolata	Stramenopiles	Bacillariophyta	Bacillariophyceae					0	0	0	0	0	0	0	0	0	0	0	0	0	0	0	0	0	0	0	0	0	0	0	0	0	7	1	2	6	49	2	5	1	2	0
MBPK_001494626	class	Bacillariophyceae	0.8454	73	68	5	Chromalveolata	Stramenopiles	Bacillariophyta	Bacillariophyceae					0	0	0	0	0	0	0	0	0	0	0	0	0	0	0	0	0	0	0	0	0	0	0	0	0	11	0	7	5	40	2	1	1	1	0
MBPK_000648640	class	Bacillariophyceae	0.8454	70	1	69	Chromalveolata	Stramenopiles	Bacillariophyta	Bacillariophyceae					0	0	0	0	0	0	0	0	0	0	0	0	0	0	0	0	0	0	0	0	0	1	0	0	0	0	0	0	0	0	0	0	0	0	0
MBPK_001631358	class	Bacillariophyceae	0.8449	65	65	0	Chromalveolata	Stramenopiles	Bacillariophyta	Bacillariophyceae					0	0	0	0	0	0	0	0	0	0	0	0	0	0	0	0	0	0	0	0	0	0	0	0	0	0	0	0	7	49	3	1	4	1	0
MBPK_001011237	class	Bacillariophyceae	0.8439	47	45	2	Chromalveolata	Stramenopiles	Bacillariophyta	Bacillariophyceae					0	0	0	0	0	0	0	0	0	0	0	0	0	0	0	0	0	0	0	0	0	34	0	0	11	0	0	0	0	0	0	0	0	0	0
MBPK_002280108	class	Bacillariophyceae	0.8433	14	14	0	Chromalveolata	Stramenopiles	Bacillariophyta	Bacillariophyceae					0	0	0	0	0	0	0	0	0	0	0	0	0	0	0	5	6	0	0	3	0	0	0	0	0	0	0	0	0	0	0	0	0	0	0
MBPK_001504146	class	Bacillariophyceae	0.8433	88	88	0	Chromalveolata	Stramenopiles	Bacillariophyta	Bacillariophyceae					0	1	0	1	3	0	23	6	0	0	0	0	1	0	6	0	0	0	0	0	0	0	0	0	0	4	0	2	2	28	5	0	2	4	0
MBPK_003545188	class	Bacillariophyceae	0.8433	44	36	8	Chromalveolata	Stramenopiles	Bacillariophyta	Bacillariophyceae					0	0	0	0	0	0	0	0	0	0	0	0	0	0	0	0	0	0	0	6	0	0	0	0	0	3	0	1	1	23	0	2	0	0	0
MBPK_004015227	class	Bacillariophyceae	0.8428	45	0	45	Chromalveolata	Stramenopiles	Bacillariophyta	Bacillariophyceae					0	0	0	0	0	0	0	0	0	0	0	0	0	0	0	0	0	0	0	0	0	0	0	0	0	0	0	0	0	0	0	0	0	0	0
MBPK_003551087	class	Bacillariophyceae	0.8428	45	44	1	Chromalveolata	Stramenopiles	Bacillariophyta	Bacillariophyceae					0	0	0	0	0	0	0	0	0	0	0	0	0	0	0	0	0	0	2	5	6	8	1	5	12	0	0	0	0	1	4	0	0	0	0
MBPK_001888195	class	Bacillariophyceae	0.8428	44	44	0	Chromalveolata	Stramenopiles	Bacillariophyta	Bacillariophyceae					0	0	0	0	0	0	0	0	0	0	0	0	0	0	0	0	0	0	0	0	0	0	0	0	0	15	2	6	0	17	2	2	0	0	0
MBPK_000440269	class	Bacillariophyceae	0.8428	40	40	0	Chromalveolata	Stramenopiles	Bacillariophyta	Bacillariophyceae					0	0	0	0	0	0	0	0	0	0	0	0	0	0	0	0	0	0	0	3	0	0	0	0	0	0	1	5	3	24	3	1	0	0	0
MBPK_002298684	class	Bacillariophyceae	0.8423	35	35	0	Chromalveolata	Stramenopiles	Bacillariophyta	Bacillariophyceae					0	0	0	0	0	0	0	0	0	0	0	0	0	0	0	0	0	0	0	0	0	0	0	0	0	17	1	1	1	12	0	1	0	2	0
MBPK_000548887	class	Bacillariophyceae	0.8386	350	342	8	Chromalveolata	Stramenopiles	Bacillariophyta	Bacillariophyceae					3	8	8	129	18	2	15	0	3	28	60	0	27	13	28	0	0	0	0	0	0	0	0	0	0	0	0	0	0	0	0	0	0	0	0
MBPK_003201559	class	Bacillariophyceae	0.8376	25	1	24	Chromalveolata	Stramenopiles	Bacillariophyta	Bacillariophyceae					0	0	0	0	0	0	0	0	0	0	0	0	0	0	0	0	0	0	0	0	0	0	0	0	1	0	0	0	0	0	0	0	0	0	0
MBPK_001227369	class	Bacillariophyceae	0.8376	26	26	0	Chromalveolata	Stramenopiles	Bacillariophyta	Bacillariophyceae					0	0	0	0	0	0	0	0	0	0	0	0	0	0	0	0	0	0	0	0	0	0	0	0	0	0	1	0	0	23	0	0	1	1	0
MBPK_001187315	class	Bacillariophyceae	0.836	8	5	3	Chromalveolata	Stramenopiles	Bacillariophyta	Bacillariophyceae					0	0	0	0	0	0	0	0	0	0	0	0	1	0	0	4	0	0	0	0	0	0	0	0	0	0	0	0	0	0	0	0	0	0	0
MBPK_003992309	class	Bacillariophyceae	0.836	25	2	23	Chromalveolata	Stramenopiles	Bacillariophyta	Bacillariophyceae					0	0	0	0	0	0	0	0	0	0	0	0	0	0	0	0	0	0	0	0	0	0	0	0	0	0	0	1	0	1	0	0	0	0	0
MBPK_000292828	class	Bacillariophyceae	0.8328	55	55	0	Chromalveolata	Stramenopiles	Bacillariophyta	Bacillariophyceae					0	0	0	2	0	0	12	0	0	4	4	0	1	3	8	0	0	0	0	0	0	0	0	0	0	0	0	2	0	16	0	0	0	3	0
MBPK_002045224	class	Bacillariophyceae	0.8323	20	20	0	Chromalveolata	Stramenopiles	Bacillariophyta	Bacillariophyceae					0	0	0	0	0	0	0	0	0	0	0	0	0	0	0	0	0	0	0	0	0	0	0	0	0	4	0	1	2	10	3	0	0	0	0
MBPK_002970515	class	Bacillariophyceae	0.8307	19	19	0	Chromalveolata	Stramenopiles	Bacillariophyta	Bacillariophyceae					0	0	0	0	0	0	0	0	0	0	0	0	0	0	0	0	0	0	0	6	0	0	0	0	0	0	0	2	1	7	3	0	0	0	0
MBPK_000272361	class	Bacillariophyceae	0.825	70	53	17	Chromalveolata	Stramenopiles	Bacillariophyta	Bacillariophyceae					0	0	0	0	0	0	42	0	0	0	6	1	1	0	3	0	0	0	0	0	0	0	0	0	0	0	0	0	0	0	0	0	0	0	0
MBPK_002077152	class	Bacillariophyceae	0.8188	10	10	0	Chromalveolata	Stramenopiles	Bacillariophyta	Bacillariophyceae					0	0	0	0	0	0	0	0	0	0	0	0	0	0	0	0	0	0	0	0	0	0	0	0	0	0	0	0	2	5	3	0	0	0	0
MBPK_003399201	class	Bacillariophyceae	0.8188	9	7	2	Chromalveolata	Stramenopiles	Bacillariophyta	Bacillariophyceae					0	0	0	0	0	0	0	0	0	0	0	0	0	0	0	0	0	0	0	0	0	0	0	0	0	0	1	2	0	1	2	0	0	1	0
MBPK_000285727	class	Bacillariophyceae	0.817	75	75	0	Chromalveolata	Stramenopiles	Bacillariophyta	Bacillariophyceae					0	0	0	1	0	0	20	0	0	14	22	0	6	3	0	0	0	0	0	7	0	1	0	0	0	0	0	0	0	1	0	0	0	0	0
MBPK_003272594	class	Bacillariophyceae	0.8106	7	7	0	Chromalveolata	Stramenopiles	Bacillariophyta	Bacillariophyceae					0	0	0	0	0	0	0	0	0	0	0	0	0	0	0	0	0	0	0	0	0	0	0	0	0	3	0	0	0	2	2	0	0	0	0
MBPK_000229774	species	Ditylum brightwellii	0.8861	3141	229	2912	Chromalveolata	Stramenopiles	Bacillariophyta	Coscinodiscophyceae	Lithodesmiales	Lithodesmiaceae	Ditylum	Ditylum brightwellii	0	0	0	0	0	0	0	8	2	0	0	0	0	0	0	0	0	0	6	0	12	16	6	101	46	0	0	0	0	0	0	30	0	2	0
MBPK_002867284	species	Melosira ambiqua	0.8544	93	10	83	Chromalveolata	Stramenopiles	Bacillariophyta	Coscinodiscophyceae	Melosirales	Melosiraceae	Melosira	Melosira ambiqua	0	0	0	0	0	0	0	0	0	0	0	0	0	0	0	0	0	0	0	0	1	0	0	0	2	2	0	1	0	0	2	1	1	0	0
MBPK_000153412	species	Rhizosolenia setigera	0.8683	171	0	171	Chromalveolata	Stramenopiles	Bacillariophyta	Coscinodiscophyceae	Rhizosoleniales	Rhizosoleniaceae	Rhizosolenia	Rhizosolenia setigera	0	0	0	0	0	0	0	0	0	0	0	0	0	0	0	0	0	0	0	0	0	0	0	0	0	0	0	0	0	0	0	0	0	0	0
MBPK_000058802	genus	Skeletonema	0.8882	127	0	127	Chromalveolata	Stramenopiles	Bacillariophyta	Coscinodiscophyceae	Thalassiosirales	Skeletonemataceae	Skeletonema		0	0	0	0	0	0	0	0	0	0	0	0	0	0	0	0	0	0	0	0	0	0	0	0	0	0	0	0	0	0	0	0	0	0	0
MBPK_001835931	order	Thalassiosirales	0.8549	957	0	957	Chromalveolata	Stramenopiles	Bacillariophyta	Coscinodiscophyceae	Thalassiosirales				0	0	0	0	0	0	0	0	0	0	0	0	0	0	0	0	0	0	0	0	0	0	0	0	0	0	0	0	0	0	0	0	0	0	0
MBPK_002048979	order	Thalassiosirales	0.8544	265	0	265	Chromalveolata	Stramenopiles	Bacillariophyta	Coscinodiscophyceae	Thalassiosirales				0	0	0	0	0	0	0	0	0	0	0	0	0	0	0	0	0	0	0	0	0	0	0	0	0	0	0	0	0	0	0	0	0	0	0
MBPK_000240528	order	Thalassiosirales	0.8481	94	0	94	Chromalveolata	Stramenopiles	Bacillariophyta	Coscinodiscophyceae	Thalassiosirales				0	0	0	0	0	0	0	0	0	0	0	0	0	0	0	0	0	0	0	0	0	0	0	0	0	0	0	0	0	0	0	0	0	0	0
MBPK_003932246	order	Thalassiosirales	0.8481	87	83	4	Chromalveolata	Stramenopiles	Bacillariophyta	Coscinodiscophyceae	Thalassiosirales				0	0	0	0	0	0	0	0	0	0	0	0	0	0	0	0	1	0	0	2	0	0	12	59	9	0	0	0	0	0	0	0	0	0	0
MBPK_003883235	order	Thalassiosirales	0.8454	35	35	0	Chromalveolata	Stramenopiles	Bacillariophyta	Coscinodiscophyceae	Thalassiosirales				0	0	0	0	0	0	0	0	0	0	0	0	0	0	0	0	0	0	0	0	0	0	3	0	0	8	0	1	0	3	0	14	1	5	0
MBPK_001296820	class	Coscinodiscophyceae	0.8313	106	106	0	Chromalveolata	Stramenopiles	Bacillariophyta	Coscinodiscophyceae					0	0	0	0	0	0	0	0	0	0	0	0	0	0	0	0	11	1	0	5	2	0	6	69	12	0	0	0	0	0	0	0	0	0	0
MBPK_001662827	class	Coscinodiscophyceae	0.8292	83	41	42	Chromalveolata	Stramenopiles	Bacillariophyta	Coscinodiscophyceae					0	0	0	0	0	0	0	0	0	0	0	0	0	0	0	0	0	0	0	0	0	0	0	0	0	8	4	1	4	17	1	1	1	4	0
MBPK_003225467	class	Coscinodiscophyceae	0.827	50	0	50	Chromalveolata	Stramenopiles	Bacillariophyta	Coscinodiscophyceae					0	0	0	0	0	0	0	0	0	0	0	0	0	0	0	0	0	0	0	0	0	0	0	0	0	0	0	0	0	0	0	0	0	0	0
MBPK_000017987	species	Thalassionema nitzschioides	0.8889	4939	2102	2837	Chromalveolata	Stramenopiles	Bacillariophyta	Fragilariophyceae	Thalassionemales	Thalassionemataceae	Thalassionema	Thalassionema nitzschioides	6	33	34	35	40	24	430	121	106	57	76	7	74	21	141	18	81	0	0	47	24	68	117	178	118	61	0	21	13	32	13	57	21	28	0
MBPK_000088761	phylum	Bacillariophyta	0.8734	102	0	102	Chromalveolata	Stramenopiles	Bacillariophyta						0	0	0	0	0	0	0	0	0	0	0	0	0	0	0	0	0	0	0	0	0	0	0	0	0	0	0	0	0	0	0	0	0	0	0
MBPK_000264527	phylum	Bacillariophyta	0.8715	350	0	350	Chromalveolata	Stramenopiles	Bacillariophyta						0	0	0	0	0	0	0	0	0	0	0	0	0	0	0	0	0	0	0	0	0	0	0	0	0	0	0	0	0	0	0	0	0	0	0
MBPK_001510624	phylum	Bacillariophyta	0.8703	95	0	95	Chromalveolata	Stramenopiles	Bacillariophyta						0	0	0	0	0	0	0	0	0	0	0	0	0	0	0	0	0	0	0	0	0	0	0	0	0	0	0	0	0	0	0	0	0	0	0
MBPK_000465466	phylum	Bacillariophyta	0.8644	228	3	225	Chromalveolata	Stramenopiles	Bacillariophyta						0	1	0	0	0	0	0	0	0	2	0	0	0	0	0	0	0	0	0	0	0	0	0	0	0	0	0	0	0	0	0	0	0	0	0
MBPK_000150100	phylum	Bacillariophyta	0.8621	213	112	101	Chromalveolata	Stramenopiles	Bacillariophyta						0	0	0	1	0	0	84	12	0	0	6	0	0	0	9	0	0	0	0	0	0	0	0	0	0	0	0	0	0	0	0	0	0	0	0
MBPK_000027815	phylum	Bacillariophyta	0.858	815	6	809	Chromalveolata	Stramenopiles	Bacillariophyta						0	0	0	0	3	0	0	0	0	0	0	0	0	0	0	0	0	0	0	0	0	0	0	0	0	0	0	0	0	0	0	2	1	0	0
MBPK_003750038	phylum	Bacillariophyta	0.858	642	642	0	Chromalveolata	Stramenopiles	Bacillariophyta						0	0	0	0	0	0	0	0	0	0	0	0	0	0	0	0	0	0	0	0	0	0	0	0	0	254	26	50	40	198	8	47	6	13	0
MBPK_001604126	phylum	Bacillariophyta	0.8576	606	2	604	Chromalveolata	Stramenopiles	Bacillariophyta						0	0	0	0	0	0	0	0	0	0	0	0	0	0	0	0	0	0	0	0	0	0	0	0	0	0	2	0	0	0	0	0	0	0	0
MBPK_003636332	phylum	Bacillariophyta	0.8571	615	17	598	Chromalveolata	Stramenopiles	Bacillariophyta						0	0	0	0	2	0	6	4	3	0	0	0	0	0	2	0	0	0	0	0	0	0	0	0	0	0	0	0	0	0	0	0	0	0	0
MBPK_001739257	phylum	Bacillariophyta	0.8553	235	227	8	Chromalveolata	Stramenopiles	Bacillariophyta						0	0	0	0	0	0	0	0	0	0	0	0	0	0	0	5	9	0	4	0	7	9	33	82	78	0	0	0	0	0	0	0	0	0	0
MBPK_001404827	phylum	Bacillariophyta	0.8544	492	0	492	Chromalveolata	Stramenopiles	Bacillariophyta						0	0	0	0	0	0	0	0	0	0	0	0	0	0	0	0	0	0	0	0	0	0	0	0	0	0	0	0	0	0	0	0	0	0	0
MBPK_000139401	phylum	Bacillariophyta	0.8531	100	0	100	Chromalveolata	Stramenopiles	Bacillariophyta						0	0	0	0	0	0	0	0	0	0	0	0	0	0	0	0	0	0	0	0	0	0	0	0	0	0	0	0	0	0	0	0	0	0	0
MBPK_000401766	phylum	Bacillariophyta	0.853	409	0	409	Chromalveolata	Stramenopiles	Bacillariophyta						0	0	0	0	0	0	0	0	0	0	0	0	0	0	0	0	0	0	0	0	0	0	0	0	0	0	0	0	0	0	0	0	0	0	3
MBPK_000773893	phylum	Bacillariophyta	0.8517	228	12	216	Chromalveolata	Stramenopiles	Bacillariophyta						0	0	0	5	1	1	0	0	0	0	0	1	2	0	2	0	0	0	0	0	0	0	0	0	0	0	0	0	0	0	0	0	0	0	0
MBPK_000019450	phylum	Bacillariophyta	0.8513	383	2	381	Chromalveolata	Stramenopiles	Bacillariophyta						0	0	0	0	0	0	0	0	0	0	0	0	0	0	0	0	0	0	0	0	0	0	0	0	2	0	0	0	0	0	0	0	0	0	0
MBPK_000412582	phylum	Bacillariophyta	0.8513	342	2	340	Chromalveolata	Stramenopiles	Bacillariophyta						0	0	0	0	0	0	2	0	0	0	0	0	0	0	0	0	0	0	0	0	0	0	0	0	0	0	0	0	0	0	0	0	0	0	0
MBPK_001494099	phylum	Bacillariophyta	0.8513	246	0	246	Chromalveolata	Stramenopiles	Bacillariophyta						0	0	0	0	0	0	0	0	0	0	0	0	0	0	0	0	0	0	0	0	0	0	0	0	0	0	0	0	0	0	0	0	0	0	0
MBPK_000284215	phylum	Bacillariophyta	0.8503	5	0	5	Chromalveolata	Stramenopiles	Bacillariophyta						0	0	0	0	0	0	0	0	0	0	0	0	0	0	0	0	0	0	0	0	0	0	0	0	0	0	0	0	0	0	0	0	0	0	0
MBPK_000139216	phylum	Bacillariophyta	0.85	393	393	0	Chromalveolata	Stramenopiles	Bacillariophyta						0	1	0	0	0	0	55	5	2	0	9	0	0	0	12	0	27	2	0	53	5	31	13	45	11	32	6	18	7	41	10	3	3	2	0
MBPK_000836973	phylum	Bacillariophyta	0.8495	286	40	246	Chromalveolata	Stramenopiles	Bacillariophyta						0	0	0	0	0	0	4	0	0	0	0	0	0	0	0	0	0	0	0	0	0	0	0	0	2	0	0	0	15	9	3	6	0	1	0
MBPK_000324046	phylum	Bacillariophyta	0.8495	262	3	259	Chromalveolata	Stramenopiles	Bacillariophyta						0	0	0	0	0	0	0	0	0	0	0	0	0	0	0	0	0	0	0	0	3	0	0	0	0	0	0	0	0	0	0	0	0	0	30
MBPK_002102736	phylum	Bacillariophyta	0.8491	277	0	277	Chromalveolata	Stramenopiles	Bacillariophyta						0	0	0	0	0	0	0	0	0	0	0	0	0	0	0	0	0	0	0	0	0	0	0	0	0	0	0	0	0	0	0	0	0	0	0
MBPK_003191877	phylum	Bacillariophyta	0.8486	209	173	36	Chromalveolata	Stramenopiles	Bacillariophyta						0	11	1	2	2	0	29	18	2	4	63	4	3	3	31	0	0	0	0	0	0	0	0	0	0	0	0	0	0	0	0	0	0	0	0
MBPK_000006896	phylum	Bacillariophyta	0.8459	593	592	1	Chromalveolata	Stramenopiles	Bacillariophyta						0	33	4	4	12	2	110	86	20	0	0	0	2	2	41	0	35	2	0	29	34	28	6	73	9	41	3	5	2	0	1	3	0	5	0
MBPK_002406750	phylum	Bacillariophyta	0.8459	270	263	7	Chromalveolata	Stramenopiles	Bacillariophyta						0	0	0	0	0	0	0	0	0	0	0	0	0	0	0	0	0	0	0	23	7	0	18	37	7	57	9	3	7	18	2	35	4	36	0
MBPK_001048336	phylum	Bacillariophyta	0.8459	252	8	244	Chromalveolata	Stramenopiles	Bacillariophyta						0	0	0	0	0	0	8	0	0	0	0	0	0	0	0	0	0	0	0	0	0	0	0	0	0	0	0	0	0	0	0	0	0	0	0
MBPK_000772319	phylum	Bacillariophyta	0.8449	228	1	227	Chromalveolata	Stramenopiles	Bacillariophyta						0	0	0	0	0	0	0	0	0	0	0	0	0	0	0	0	0	0	0	0	0	0	0	0	0	0	0	0	0	0	0	0	0	1	6
MBPK_000767143	phylum	Bacillariophyta	0.8433	259	158	101	Chromalveolata	Stramenopiles	Bacillariophyta						0	0	0	0	0	0	0	0	0	0	0	0	0	0	0	0	13	0	0	4	0	3	0	0	0	50	3	12	5	62	2	3	0	1	0
MBPK_002219475	phylum	Bacillariophyta	0.8433	260	0	260	Chromalveolata	Stramenopiles	Bacillariophyta						0	0	0	0	0	0	0	0	0	0	0	0	0	0	0	0	0	0	0	0	0	0	0	0	0	0	0	0	0	0	0	0	0	0	0
MBPK_002507574	phylum	Bacillariophyta	0.8428	72	72	0	Chromalveolata	Stramenopiles	Bacillariophyta						0	0	0	0	0	0	0	0	0	0	0	0	0	0	0	3	13	0	0	25	10	0	5	13	3	0	0	0	0	0	0	0	0	0	0
MBPK_003226259	phylum	Bacillariophyta	0.8428	231	1	230	Chromalveolata	Stramenopiles	Bacillariophyta						0	0	0	0	0	0	0	0	0	0	0	0	0	0	0	0	0	0	0	0	0	0	0	0	0	0	0	0	0	0	0	1	0	0	1
MBPK_000780679	phylum	Bacillariophyta	0.8428	247	201	46	Chromalveolata	Stramenopiles	Bacillariophyta						0	0	0	0	0	0	0	0	0	0	0	0	0	0	0	0	0	0	0	3	0	0	4	0	0	23	5	17	21	105	11	5	0	7	0
MBPK_000239009	phylum	Bacillariophyta	0.8423	242	47	195	Chromalveolata	Stramenopiles	Bacillariophyta						0	0	0	0	0	0	0	4	1	5	0	0	1	0	6	0	0	0	2	0	13	2	0	7	2	0	0	0	0	4	0	0	0	0	0
MBPK_003792129	phylum	Bacillariophyta	0.8423	219	0	219	Chromalveolata	Stramenopiles	Bacillariophyta						0	0	0	0	0	0	0	0	0	0	0	0	0	0	0	0	0	0	0	0	0	0	0	0	0	0	0	0	0	0	0	0	0	0	0
MBPK_001065703	phylum	Bacillariophyta	0.8423	134	0	134	Chromalveolata	Stramenopiles	Bacillariophyta						0	0	0	0	0	0	0	0	0	0	0	0	0	0	0	0	0	0	0	0	0	0	0	0	0	0	0	0	0	0	0	0	0	0	1
MBPK_003448807	phylum	Bacillariophyta	0.8423	199	82	117	Chromalveolata	Stramenopiles	Bacillariophyta						0	0	0	0	0	0	0	0	0	0	0	0	0	0	0	0	0	0	0	8	6	3	17	25	21	2	0	0	0	0	0	0	0	0	0
MBPK_003750992	phylum	Bacillariophyta	0.8423	210	0	210	Chromalveolata	Stramenopiles	Bacillariophyta						0	0	0	0	0	0	0	0	0	0	0	0	0	0	0	0	0	0	0	0	0	0	0	0	0	0	0	0	0	0	0	0	0	0	4
MBPK_000237891	phylum	Bacillariophyta	0.8418	210	7	203	Chromalveolata	Stramenopiles	Bacillariophyta						0	0	0	0	0	0	0	0	0	0	0	0	0	0	0	0	0	0	0	0	0	0	0	0	0	0	0	0	0	5	0	0	0	2	0
MBPK_000601015	phylum	Bacillariophyta	0.8418	209	200	9	Chromalveolata	Stramenopiles	Bacillariophyta						0	0	0	0	0	0	0	0	0	0	0	0	0	0	0	0	0	0	0	0	0	0	8	29	163	0	0	0	0	0	0	0	0	0	0
MBPK_002422105	phylum	Bacillariophyta	0.8418	34	32	2	Chromalveolata	Stramenopiles	Bacillariophyta						0	0	0	0	0	0	0	0	0	0	0	0	0	0	0	7	4	0	0	0	0	0	7	14	0	0	0	0	0	0	0	0	0	0	0
MBPK_000811609	phylum	Bacillariophyta	0.8413	173	70	103	Chromalveolata	Stramenopiles	Bacillariophyta						0	0	0	0	0	0	0	0	0	0	0	0	0	0	0	2	0	0	0	3	0	0	0	0	0	4	5	2	3	47	0	4	0	0	0
MBPK_002046850	phylum	Bacillariophyta	0.8411	205	0	205	Chromalveolata	Stramenopiles	Bacillariophyta						0	0	0	0	0	0	0	0	0	0	0	0	0	0	0	0	0	0	0	0	0	0	0	0	0	0	0	0	0	0	0	0	0	0	0
MBPK_000159574	phylum	Bacillariophyta	0.8411	191	191	0	Chromalveolata	Stramenopiles	Bacillariophyta						0	0	0	0	0	0	0	0	0	0	0	0	0	0	0	0	8	0	0	22	8	0	6	0	0	5	0	8	5	87	10	12	6	14	0
MBPK_002014203	phylum	Bacillariophyta	0.8411	187	185	2	Chromalveolata	Stramenopiles	Bacillariophyta						0	0	0	0	0	0	0	0	0	0	0	0	0	0	0	0	0	0	0	0	0	0	15	71	99	0	0	0	0	0	0	0	0	0	0
MBPK_000051020	phylum	Bacillariophyta	0.8411	184	24	160	Chromalveolata	Stramenopiles	Bacillariophyta						0	0	0	0	0	0	0	0	0	0	0	0	0	0	0	0	0	0	0	0	0	0	0	0	0	0	0	0	2	15	0	7	0	0	0
MBPK_002370973	phylum	Bacillariophyta	0.8406	177	13	164	Chromalveolata	Stramenopiles	Bacillariophyta						0	1	0	0	0	0	1	0	0	1	3	0	0	0	0	0	0	0	0	0	0	0	0	0	0	2	0	0	1	3	0	0	0	1	0
MBPK_000369933	phylum	Bacillariophyta	0.8406	172	0	172	Chromalveolata	Stramenopiles	Bacillariophyta						0	0	0	0	0	0	0	0	0	0	0	0	0	0	0	0	0	0	0	0	0	0	0	0	0	0	0	0	0	0	0	0	0	0	1
MBPK_000740062	phylum	Bacillariophyta	0.8406	169	165	4	Chromalveolata	Stramenopiles	Bacillariophyta						0	0	0	0	0	0	0	0	0	0	0	0	0	0	0	0	22	0	0	33	6	10	15	12	16	18	3	4	6	12	1	2	1	4	0
MBPK_001038790	phylum	Bacillariophyta	0.8406	164	4	160	Chromalveolata	Stramenopiles	Bacillariophyta						0	0	0	0	0	0	0	0	0	0	0	0	0	0	0	0	0	0	0	2	0	2	0	0	0	0	0	0	0	0	0	0	0	0	0
MBPK_000173709	phylum	Bacillariophyta	0.8401	161	0	161	Chromalveolata	Stramenopiles	Bacillariophyta						0	0	0	0	0	0	0	0	0	0	0	0	0	0	0	0	0	0	0	0	0	0	0	0	0	0	0	0	0	0	0	0	0	0	0
MBPK_000956018	phylum	Bacillariophyta	0.8401	143	141	2	Chromalveolata	Stramenopiles	Bacillariophyta						0	0	0	0	0	0	0	3	0	0	0	0	0	0	0	0	16	0	1	0	0	3	18	48	46	0	0	0	0	0	0	0	0	6	0
MBPK_000417023	phylum	Bacillariophyta	0.8401	100	99	1	Chromalveolata	Stramenopiles	Bacillariophyta						0	0	0	0	0	0	0	0	0	0	0	0	0	0	0	0	2	0	0	6	15	12	4	31	24	4	0	1	0	0	0	0	0	0	0
MBPK_000179170	phylum	Bacillariophyta	0.8396	127	0	127	Chromalveolata	Stramenopiles	Bacillariophyta						0	0	0	0	0	0	0	0	0	0	0	0	0	0	0	0	0	0	0	0	0	0	0	0	0	0	0	0	0	0	0	0	0	0	0
MBPK_000005417	phylum	Bacillariophyta	0.8396	244	230	14	Chromalveolata	Stramenopiles	Bacillariophyta						10	1	1	15	7	1	12	0	0	71	80	2	17	8	5	0	0	0	0	0	0	0	0	0	0	0	0	0	0	0	0	0	0	0	0
MBPK_003431463	phylum	Bacillariophyta	0.8396	123	0	123	Chromalveolata	Stramenopiles	Bacillariophyta						0	0	0	0	0	0	0	0	0	0	0	0	0	0	0	0	0	0	0	0	0	0	0	0	0	0	0	0	0	0	0	0	0	0	0
MBPK_000879816	phylum	Bacillariophyta	0.8396	117	117	0	Chromalveolata	Stramenopiles	Bacillariophyta						0	0	0	0	0	0	0	0	0	0	0	0	0	0	0	0	10	0	3	14	9	0	9	28	15	11	4	0	0	3	0	7	0	4	0
MBPK_003378050	phylum	Bacillariophyta	0.8396	114	0	114	Chromalveolata	Stramenopiles	Bacillariophyta						0	0	0	0	0	0	0	0	0	0	0	0	0	0	0	0	0	0	0	0	0	0	0	0	0	0	0	0	0	0	0	0	0	0	0
MBPK_002888479	phylum	Bacillariophyta	0.8396	108	2	106	Chromalveolata	Stramenopiles	Bacillariophyta						0	0	0	0	0	0	0	0	0	0	0	0	0	0	0	0	0	0	0	0	0	0	1	0	0	0	0	0	0	0	1	0	0	0	0
MBPK_001612640	phylum	Bacillariophyta	0.8396	111	5	106	Chromalveolata	Stramenopiles	Bacillariophyta						0	0	0	0	0	0	0	0	0	0	0	0	0	0	0	0	0	0	0	0	0	0	0	5	0	0	0	0	0	0	0	0	0	0	0
MBPK_003061185	phylum	Bacillariophyta	0.8396	112	112	0	Chromalveolata	Stramenopiles	Bacillariophyta						0	0	0	0	0	0	0	0	0	0	0	0	0	0	0	0	0	0	0	0	0	0	0	0	0	46	3	16	1	17	4	9	1	15	0
MBPK_003475336	phylum	Bacillariophyta	0.8396	60	1	59	Chromalveolata	Stramenopiles	Bacillariophyta						0	0	0	0	0	0	0	0	0	0	0	0	0	0	0	0	0	0	0	0	0	0	0	0	0	0	0	0	0	0	0	0	0	1	0
MBPK_000988039	phylum	Bacillariophyta	0.8396	110	110	0	Chromalveolata	Stramenopiles	Bacillariophyta						0	0	0	0	0	0	0	0	0	0	0	0	0	0	0	0	18	0	0	3	4	12	4	14	11	25	0	2	0	8	3	4	1	1	0
MBPK_001342323	phylum	Bacillariophyta	0.8391	103	0	103	Chromalveolata	Stramenopiles	Bacillariophyta						0	0	0	0	0	0	0	0	0	0	0	0	0	0	0	0	0	0	0	0	0	0	0	0	0	0	0	0	0	0	0	0	0	0	0
MBPK_003506973	phylum	Bacillariophyta	0.8391	104	7	97	Chromalveolata	Stramenopiles	Bacillariophyta						0	0	0	0	0	0	0	0	0	0	0	0	0	0	0	0	0	0	0	0	0	0	0	0	0	0	0	0	3	3	0	1	0	0	0
MBPK_003505944	phylum	Bacillariophyta	0.8391	99	99	0	Chromalveolata	Stramenopiles	Bacillariophyta						0	0	0	0	0	0	0	0	0	0	0	0	0	0	0	0	0	0	0	0	0	0	0	0	0	20	0	4	5	28	18	17	1	6	0
MBPK_001678142	phylum	Bacillariophyta	0.8391	97	52	45	Chromalveolata	Stramenopiles	Bacillariophyta						0	0	0	0	0	0	0	0	0	0	0	0	0	0	0	0	0	0	0	0	0	0	0	0	0	5	2	4	6	22	10	0	0	3	0
MBPK_000933365	phylum	Bacillariophyta	0.838	90	0	90	Chromalveolata	Stramenopiles	Bacillariophyta						0	0	0	0	0	0	0	0	0	0	0	0	0	0	0	0	0	0	0	0	0	0	0	0	0	0	0	0	0	0	0	0	0	0	0
MBPK_000130522	phylum	Bacillariophyta	0.838	63	29	34	Chromalveolata	Stramenopiles	Bacillariophyta						0	0	0	0	0	0	0	0	0	0	0	0	0	0	0	0	1	1	0	1	1	0	0	0	2	1	0	0	3	6	0	6	4	3	0
MBPK_002259677	phylum	Bacillariophyta	0.8375	87	14	73	Chromalveolata	Stramenopiles	Bacillariophyta						0	0	0	0	0	0	0	0	0	0	0	0	0	0	0	0	0	0	0	0	0	0	0	0	0	9	0	0	3	2	0	0	0	0	0
MBPK_001632957	phylum	Bacillariophyta	0.8375	87	85	2	Chromalveolata	Stramenopiles	Bacillariophyta						0	0	0	0	0	0	0	0	0	0	0	0	0	0	0	0	0	0	0	0	0	0	0	0	0	0	0	0	6	72	1	0	5	1	0
MBPK_001663356	phylum	Bacillariophyta	0.837	83	11	72	Chromalveolata	Stramenopiles	Bacillariophyta						0	0	0	0	0	0	0	0	0	0	0	0	0	0	0	0	7	0	0	0	0	0	0	0	0	3	0	0	1	0	0	0	0	0	0
MBPK_002221687	phylum	Bacillariophyta	0.837	43	17	26	Chromalveolata	Stramenopiles	Bacillariophyta						0	0	0	0	0	0	0	0	0	0	0	0	0	0	0	9	0	0	1	2	0	0	3	0	2	0	0	0	0	0	0	0	0	0	0
MBPK_000258286	phylum	Bacillariophyta	0.8365	79	79	0	Chromalveolata	Stramenopiles	Bacillariophyta						0	0	0	0	0	0	1	0	0	0	0	0	0	0	0	0	0	0	0	0	0	0	0	0	0	39	1	6	2	24	3	0	2	1	0
MBPK_003274822	phylum	Bacillariophyta	0.8365	75	75	0	Chromalveolata	Stramenopiles	Bacillariophyta						0	0	0	0	0	0	0	0	0	0	0	0	0	0	0	0	8	0	0	13	1	0	4	0	0	0	0	0	3	29	0	5	5	7	0
MBPK_002748940	phylum	Bacillariophyta	0.8365	9	9	0	Chromalveolata	Stramenopiles	Bacillariophyta						0	0	0	0	0	0	0	0	0	0	0	0	0	0	0	4	5	0	0	0	0	0	0	0	0	0	0	0	0	0	0	0	0	0	0
MBPK_000018846	phylum	Bacillariophyta	0.836	73	0	73	Chromalveolata	Stramenopiles	Bacillariophyta						0	0	0	0	0	0	0	0	0	0	0	0	0	0	0	0	0	0	0	0	0	0	0	0	0	0	0	0	0	0	0	0	0	0	0
MBPK_002547327	phylum	Bacillariophyta	0.836	69	67	2	Chromalveolata	Stramenopiles	Bacillariophyta						0	0	0	0	0	0	0	0	0	0	0	0	0	0	0	0	0	0	0	0	0	0	0	0	0	9	2	6	4	37	5	2	2	0	0
MBPK_000355586	phylum	Bacillariophyta	0.836	69	1	68	Chromalveolata	Stramenopiles	Bacillariophyta						0	0	0	0	0	0	0	0	0	0	0	0	0	0	0	0	0	0	0	0	0	0	1	0	0	0	0	0	0	0	0	0	0	0	0
MBPK_002664159	phylum	Bacillariophyta	0.8349	64	64	0	Chromalveolata	Stramenopiles	Bacillariophyta						0	0	0	0	0	0	0	0	0	0	0	0	0	0	0	0	0	0	0	0	0	0	0	0	0	10	0	0	6	26	3	9	1	9	0
MBPK_000781988	phylum	Bacillariophyta	0.8344	63	1	62	Chromalveolata	Stramenopiles	Bacillariophyta						0	0	0	0	0	0	0	0	0	0	0	0	0	0	0	0	0	0	0	0	0	0	0	0	0	0	0	0	0	0	0	0	0	1	0
MBPK_000046559	phylum	Bacillariophyta	0.8344	60	46	14	Chromalveolata	Stramenopiles	Bacillariophyta						0	0	0	0	0	0	0	0	0	0	0	0	0	0	0	0	11	0	0	8	0	0	1	6	2	6	0	0	7	2	0	0	2	1	0
MBPK_001408774	phylum	Bacillariophyta	0.8344	67	17	50	Chromalveolata	Stramenopiles	Bacillariophyta						0	0	0	0	1	4	1	0	0	0	0	0	0	0	1	0	0	0	0	0	0	0	0	0	0	0	0	0	0	6	2	0	2	0	0
MBPK_001103581	phylum	Bacillariophyta	0.8344	58	58	0	Chromalveolata	Stramenopiles	Bacillariophyta						0	0	0	0	0	0	0	0	0	0	0	0	0	0	0	0	0	0	0	0	3	0	0	0	0	6	2	1	8	28	7	0	0	3	0
MBPK_000003815	phylum	Bacillariophyta	0.8339	59	59	0	Chromalveolata	Stramenopiles	Bacillariophyta						0	0	0	0	0	0	0	0	0	0	0	0	0	0	0	0	0	0	0	0	0	0	0	0	0	0	1	0	2	49	3	0	0	4	0
MBPK_003438712	phylum	Bacillariophyta	0.8339	56	2	54	Chromalveolata	Stramenopiles	Bacillariophyta						0	0	0	0	0	0	0	0	0	0	0	0	0	0	0	0	0	0	0	0	0	0	0	0	0	0	0	0	0	0	0	2	0	0	0
MBPK_002179516	phylum	Bacillariophyta	0.8339	57	50	7	Chromalveolata	Stramenopiles	Bacillariophyta						0	0	0	0	0	0	0	0	0	0	0	0	0	0	0	0	2	0	0	0	0	0	0	0	0	1	0	0	7	31	2	0	2	5	0
MBPK_003353734	phylum	Bacillariophyta	0.8339	58	58	0	Chromalveolata	Stramenopiles	Bacillariophyta						0	0	0	0	0	0	0	0	0	0	0	0	0	0	0	0	0	0	0	0	0	0	0	0	1	18	4	9	2	17	2	1	0	4	0
MBPK_000151054	phylum	Bacillariophyta	0.8333	58	0	58	Chromalveolata	Stramenopiles	Bacillariophyta						0	0	0	0	0	0	0	0	0	0	0	0	0	0	0	0	0	0	0	0	0	0	0	0	0	0	0	0	0	0	0	0	0	0	0
MBPK_000066803	phylum	Bacillariophyta	0.8333	56	56	0	Chromalveolata	Stramenopiles	Bacillariophyta						0	0	0	0	0	0	0	0	0	0	0	0	0	0	0	0	0	0	0	6	1	0	0	14	0	2	1	0	1	7	1	14	2	7	0
MBPK_000578707	phylum	Bacillariophyta	0.8333	21	16	5	Chromalveolata	Stramenopiles	Bacillariophyta						0	0	0	0	6	0	0	0	0	0	0	0	0	0	0	10	0	0	0	0	0	0	0	0	0	0	0	0	0	0	0	0	0	0	0
MBPK_001166639	phylum	Bacillariophyta	0.8333	55	0	55	Chromalveolata	Stramenopiles	Bacillariophyta						0	0	0	0	0	0	0	0	0	0	0	0	0	0	0	0	0	0	0	0	0	0	0	0	0	0	0	0	0	0	0	0	0	0	0
MBPK_003190234	phylum	Bacillariophyta	0.8333	55	48	7	Chromalveolata	Stramenopiles	Bacillariophyta						0	0	0	0	0	0	0	0	0	0	0	0	0	0	0	0	0	0	0	0	0	0	0	0	0	21	2	3	5	12	2	2	0	1	0
MBPK_003105792	phylum	Bacillariophyta	0.8328	43	28	15	Chromalveolata	Stramenopiles	Bacillariophyta						0	0	0	0	0	0	0	0	0	0	0	0	0	0	0	0	0	0	0	1	0	2	0	0	3	2	1	1	3	7	0	3	4	1	0
MBPK_002178232	phylum	Bacillariophyta	0.8328	52	24	28	Chromalveolata	Stramenopiles	Bacillariophyta						0	0	0	0	1	0	0	0	0	0	0	0	0	0	0	0	0	0	0	0	0	0	0	0	0	7	0	0	0	15	1	0	0	0	0
MBPK_001470716	phylum	Bacillariophyta	0.8328	37	0	37	Chromalveolata	Stramenopiles	Bacillariophyta						0	0	0	0	0	0	0	0	0	0	0	0	0	0	0	0	0	0	0	0	0	0	0	0	0	0	0	0	0	0	0	0	0	0	0
MBPK_000811637	phylum	Bacillariophyta	0.8323	50	50	0	Chromalveolata	Stramenopiles	Bacillariophyta						0	0	0	0	0	0	0	0	0	0	0	0	0	0	0	0	0	0	0	0	0	0	0	0	0	6	1	0	2	37	1	0	1	2	0
MBPK_001163699	phylum	Bacillariophyta	0.8318	49	0	49	Chromalveolata	Stramenopiles	Bacillariophyta						0	0	0	0	0	0	0	0	0	0	0	0	0	0	0	0	0	0	0	0	0	0	0	0	0	0	0	0	0	0	0	0	0	0	0
MBPK_003641777	phylum	Bacillariophyta	0.8318	48	48	0	Chromalveolata	Stramenopiles	Bacillariophyta						0	0	0	0	0	0	0	0	0	0	0	0	0	0	0	0	0	0	0	0	0	0	0	0	0	26	3	5	1	8	1	2	0	2	0
MBPK_001305343	phylum	Bacillariophyta	0.8317	48	39	9	Chromalveolata	Stramenopiles	Bacillariophyta						0	1	0	1	0	0	2	0	0	0	0	0	0	0	0	0	0	0	0	0	0	0	0	0	0	0	0	0	5	19	3	0	4	4	0
MBPK_000225115	phylum	Bacillariophyta	0.8313	45	45	0	Chromalveolata	Stramenopiles	Bacillariophyta						0	0	0	0	0	0	0	0	0	0	0	0	0	0	0	0	0	0	0	0	0	0	0	0	0	21	1	7	9	6	0	0	0	1	0
MBPK_002041725	phylum	Bacillariophyta	0.8313	45	22	23	Chromalveolata	Stramenopiles	Bacillariophyta						0	0	0	0	0	0	0	0	0	0	0	0	0	0	0	0	0	0	0	0	0	0	0	0	0	0	1	3	5	7	2	0	1	3	0
MBPK_000765051	phylum	Bacillariophyta	0.8313	43	1	42	Chromalveolata	Stramenopiles	Bacillariophyta						0	0	0	0	1	0	0	0	0	0	0	0	0	0	0	0	0	0	0	0	0	0	0	0	0	0	0	0	0	0	0	0	0	0	0
MBPK_000201850	phylum	Bacillariophyta	0.8302	43	43	0	Chromalveolata	Stramenopiles	Bacillariophyta						0	0	0	0	0	0	0	0	0	0	0	0	0	0	0	0	0	0	0	0	0	0	0	0	0	7	6	0	2	22	2	1	1	2	0
MBPK_000364540	phylum	Bacillariophyta	0.8302	42	42	0	Chromalveolata	Stramenopiles	Bacillariophyta						0	0	0	0	0	0	0	0	0	0	0	0	0	0	0	0	4	0	2	0	2	0	0	4	5	0	0	1	0	13	1	2	1	7	0
MBPK_002647005	phylum	Bacillariophyta	0.8302	41	18	23	Chromalveolata	Stramenopiles	Bacillariophyta						0	0	0	0	0	0	0	0	0	0	0	0	0	0	0	1	0	0	1	2	0	5	2	0	1	5	0	0	1	0	0	0	0	0	0
MBPK_002462770	phylum	Bacillariophyta	0.8302	42	42	0	Chromalveolata	Stramenopiles	Bacillariophyta						0	0	0	0	0	0	0	0	0	0	0	0	0	0	0	0	2	0	0	10	0	0	6	3	0	0	3	0	2	8	4	2	0	2	0
MBPK_002037935	phylum	Bacillariophyta	0.8302	41	0	41	Chromalveolata	Stramenopiles	Bacillariophyta						0	0	0	0	0	0	0	0	0	0	0	0	0	0	0	0	0	0	0	0	0	0	0	0	0	0	0	0	0	0	0	0	0	0	0
MBPK_000039689	phylum	Bacillariophyta	0.8297	46	6	40	Chromalveolata	Stramenopiles	Bacillariophyta						0	0	0	1	1	0	0	0	1	0	0	0	0	0	3	0	0	0	0	0	0	0	0	0	0	0	0	0	0	0	0	0	0	0	0
MBPK_000342694	phylum	Bacillariophyta	0.8297	40	4	36	Chromalveolata	Stramenopiles	Bacillariophyta						0	0	0	0	0	0	2	0	0	0	0	0	0	0	0	0	0	0	0	0	0	0	0	0	0	0	0	0	2	0	0	0	0	0	0
MBPK_000064520	phylum	Bacillariophyta	0.8291	35	35	0	Chromalveolata	Stramenopiles	Bacillariophyta						0	0	0	0	0	0	0	0	0	0	0	0	0	0	0	0	0	0	0	0	0	0	0	0	0	13	0	0	1	15	2	1	2	1	0
MBPK_003000646	phylum	Bacillariophyta	0.8291	35	0	35	Chromalveolata	Stramenopiles	Bacillariophyta						0	0	0	0	0	0	0	0	0	0	0	0	0	0	0	0	0	0	0	0	0	0	0	0	0	0	0	0	0	0	0	0	0	0	0
MBPK_001539955	phylum	Bacillariophyta	0.8287	35	2	33	Chromalveolata	Stramenopiles	Bacillariophyta						0	0	0	0	0	0	0	0	0	0	0	0	0	0	0	0	0	0	0	0	0	2	0	0	0	0	0	0	0	0	0	0	0	0	0
MBPK_000843847	phylum	Bacillariophyta	0.8287	34	34	0	Chromalveolata	Stramenopiles	Bacillariophyta						0	0	0	0	0	0	0	0	0	0	0	0	0	0	0	0	0	0	0	0	0	0	0	0	0	4	0	0	2	11	0	14	2	1	0
MBPK_000085579	phylum	Bacillariophyta	0.8287	37	3	34	Chromalveolata	Stramenopiles	Bacillariophyta						0	0	0	0	0	0	0	0	0	0	3	0	0	0	0	0	0	0	0	0	0	0	0	0	0	0	0	0	0	0	0	0	0	0	0
MBPK_003180137	phylum	Bacillariophyta	0.8287	34	0	34	Chromalveolata	Stramenopiles	Bacillariophyta						0	0	0	0	0	0	0	0	0	0	0	0	0	0	0	0	0	0	0	0	0	0	0	0	0	0	0	0	0	0	0	0	0	0	0
MBPK_000353612	phylum	Bacillariophyta	0.8287	33	28	5	Chromalveolata	Stramenopiles	Bacillariophyta						0	0	0	0	0	0	0	0	0	0	0	0	0	0	0	0	0	0	0	0	0	0	0	0	0	4	0	0	0	19	0	3	2	0	0
MBPK_000508090	phylum	Bacillariophyta	0.8286	73	73	0	Chromalveolata	Stramenopiles	Bacillariophyta						0	0	0	2	0	0	8	0	0	9	6	0	12	0	4	0	0	0	0	0	0	0	0	0	0	5	0	0	3	21	1	0	2	0	0
MBPK_000504186	phylum	Bacillariophyta	0.8281	31	31	0	Chromalveolata	Stramenopiles	Bacillariophyta						0	0	0	0	0	0	0	0	0	0	0	0	0	0	0	0	0	0	0	3	0	0	0	0	0	10	0	0	0	12	0	5	0	1	0
MBPK_001275598	phylum	Bacillariophyta	0.8281	34	3	31	Chromalveolata	Stramenopiles	Bacillariophyta						0	0	0	1	0	1	0	0	0	0	0	0	0	0	1	0	0	0	0	0	0	0	0	0	0	0	0	0	0	0	0	0	0	0	0
MBPK_000006080	phylum	Bacillariophyta	0.8276	29	29	0	Chromalveolata	Stramenopiles	Bacillariophyta						0	0	0	0	0	0	0	0	0	0	0	0	0	0	0	0	0	0	0	2	0	0	0	0	3	7	5	5	0	0	0	2	1	4	0
MBPK_000557753	phylum	Bacillariophyta	0.8276	30	30	0	Chromalveolata	Stramenopiles	Bacillariophyta						0	0	0	0	0	0	1	0	0	0	0	0	0	0	0	0	0	0	0	0	0	0	0	0	0	9	1	1	0	9	4	1	1	3	0
MBPK_002945963	phylum	Bacillariophyta	0.8272	29	29	0	Chromalveolata	Stramenopiles	Bacillariophyta						0	0	0	0	0	0	0	0	0	0	0	0	0	0	0	0	0	0	0	0	0	0	0	0	0	4	9	0	3	12	0	0	0	1	0
MBPK_000014429	phylum	Bacillariophyta	0.8255	200	200	0	Chromalveolata	Stramenopiles	Bacillariophyta						0	0	0	2	0	0	167	0	0	0	5	0	0	1	10	0	9	0	0	0	0	0	4	2	0	0	0	0	0	0	0	0	0	0	0
MBPK_000005311	phylum	Bacillariophyta	0.8255	93	68	25	Chromalveolata	Stramenopiles	Bacillariophyta						0	0	0	1	0	0	65	0	0	0	2	0	0	0	0	0	0	0	0	0	0	0	0	0	0	0	0	0	0	0	0	0	0	0	0
MBPK_003183262	phylum	Bacillariophyta	0.8255	24	24	0	Chromalveolata	Stramenopiles	Bacillariophyta						0	0	0	0	0	0	0	0	0	0	0	0	0	0	0	0	0	0	0	0	0	0	0	2	0	4	0	2	2	5	1	8	0	0	0
MBPK_003761794	phylum	Bacillariophyta	0.825	20	14	6	Chromalveolata	Stramenopiles	Bacillariophyta						0	0	0	0	0	0	0	0	0	0	0	0	0	0	0	0	0	0	0	0	0	0	0	0	0	0	0	0	3	11	0	0	0	0	0
MBPK_000397434	phylum	Bacillariophyta	0.825	19	17	2	Chromalveolata	Stramenopiles	Bacillariophyta						0	0	0	0	0	0	0	0	0	0	0	0	0	0	0	0	0	0	1	3	1	1	0	0	0	1	2	0	3	2	2	1	0	0	0
MBPK_003558557	phylum	Bacillariophyta	0.8246	19	19	0	Chromalveolata	Stramenopiles	Bacillariophyta						0	0	0	0	0	0	0	0	0	0	0	0	0	0	0	0	0	0	0	0	0	0	0	0	0	8	1	0	6	0	0	3	1	0	0
MBPK_000005652	phylum	Bacillariophyta	0.8245	19	0	19	Chromalveolata	Stramenopiles	Bacillariophyta						0	0	0	0	0	0	0	0	0	0	0	0	0	0	0	0	0	0	0	0	0	0	0	0	0	0	0	0	0	0	0	0	0	0	0
MBPK_003469757	phylum	Bacillariophyta	0.8245	19	2	17	Chromalveolata	Stramenopiles	Bacillariophyta						0	0	0	0	0	0	0	0	0	0	0	0	0	0	0	0	0	0	0	0	0	0	0	0	1	1	0	0	0	0	0	0	0	0	0
MBPK_000126862	phylum	Bacillariophyta	0.8235	17	17	0	Chromalveolata	Stramenopiles	Bacillariophyta						0	0	0	0	0	0	0	0	0	0	0	0	0	0	0	0	0	0	0	0	0	0	0	0	0	2	0	0	3	12	0	0	0	0	0
MBPK_001903017	phylum	Bacillariophyta	0.8224	24	24	0	Chromalveolata	Stramenopiles	Bacillariophyta						0	1	0	0	2	0	0	0	0	0	0	0	0	0	6	0	0	0	0	0	0	0	0	0	0	0	1	3	0	8	2	0	1	0	0
MBPK_000071944	phylum	Bacillariophyta	0.8202	78	67	11	Chromalveolata	Stramenopiles	Bacillariophyta						0	0	0	17	0	0	20	0	0	4	17	0	2	3	2	0	0	0	0	0	0	0	0	0	0	2	0	0	0	0	0	0	0	0	0
MBPK_001058791	phylum	Bacillariophyta	0.8199	12	12	0	Chromalveolata	Stramenopiles	Bacillariophyta						0	0	0	0	0	0	0	0	0	0	0	0	0	0	0	0	0	0	0	0	0	0	0	0	0	0	0	0	0	11	1	0	0	0	0
MBPK_000363296	phylum	Bacillariophyta	0.8168	77	76	1	Chromalveolata	Stramenopiles	Bacillariophyta						0	0	0	3	0	0	7	0	0	1	38	0	3	4	11	0	2	0	0	0	3	0	0	1	3	0	0	0	0	0	0	0	0	0	0
MBPK_000091315	phylum	Bacillariophyta	0.8162	36	36	0	Chromalveolata	Stramenopiles	Bacillariophyta						1	0	0	0	0	0	8	0	0	0	6	0	5	6	0	0	0	0	0	0	0	0	2	0	1	0	0	0	1	1	2	2	0	1	0
MBPK_000022260	phylum	Bacillariophyta	0.8156	151	151	0	Chromalveolata	Stramenopiles	Bacillariophyta						0	1	0	2	0	0	5	0	0	28	81	0	20	11	0	2	1	0	0	0	0	0	0	0	0	0	0	0	0	0	0	0	0	0	0
MBPK_001218839	phylum	Bacillariophyta	0.8156	9	8	1	Chromalveolata	Stramenopiles	Bacillariophyta						0	0	0	0	0	0	0	0	0	0	0	0	0	0	0	0	0	0	0	0	0	0	0	0	0	3	0	0	0	1	0	0	4	0	0
MBPK_000220913	phylum	Bacillariophyta	0.8156	57	55	2	Chromalveolata	Stramenopiles	Bacillariophyta						0	0	0	0	0	0	0	0	0	5	36	0	8	4	2	0	0	0	0	0	0	0	0	0	0	0	0	0	0	0	0	0	0	0	0
MBPK_000466218	phylum	Bacillariophyta	0.8156	38	38	0	Chromalveolata	Stramenopiles	Bacillariophyta						0	0	0	0	0	0	0	0	0	3	27	0	6	2	0	0	0	0	0	0	0	0	0	0	0	0	0	0	0	0	0	0	0	0	0
MBPK_001171736	phylum	Bacillariophyta	0.8142	71	71	0	Chromalveolata	Stramenopiles	Bacillariophyta						0	0	0	0	0	0	2	0	0	19	20	9	5	10	0	0	6	0	0	0	0	0	0	0	0	0	0	0	0	0	0	0	0	0	0
MBPK_000128650	phylum	Bacillariophyta	0.8125	111	105	6	Chromalveolata	Stramenopiles	Bacillariophyta						2	23	11	34	7	10	5	0	0	6	2	0	2	1	0	0	0	0	0	0	0	0	0	0	0	0	0	0	2	0	0	0	0	0	0
MBPK_001642220	phylum	Bacillariophyta	0.8123	48	40	8	Chromalveolata	Stramenopiles	Bacillariophyta						0	0	1	1	3	1	0	2	1	10	0	0	7	0	14	0	0	0	0	0	0	0	0	0	0	0	0	0	0	0	0	0	0	0	0
MBPK_002416193	phylum	Bacillariophyta	0.8031	6	6	0	Chromalveolata	Stramenopiles	Bacillariophyta						0	0	0	0	0	0	0	0	0	0	0	0	0	0	0	0	0	0	0	0	0	0	0	0	0	3	0	0	0	0	2	1	0	0	0
MBPK_000243609	phylum	Bacillariophyta	0.8025	30	30	0	Chromalveolata	Stramenopiles	Bacillariophyta						0	0	0	0	1	0	23	0	0	0	0	0	0	0	0	2	0	0	0	1	0	2	1	0	0	0	0	0	0	0	0	0	0	0	0
MBPK_000013705	phylum	Bacillariophyta	0.8	120	116	4	Chromalveolata	Stramenopiles	Bacillariophyta						1	0	1	6	1	0	36	0	1	9	32	0	2	12	13	0	0	0	0	0	0	0	0	0	1	1	0	0	0	0	0	0	0	0	0
MBPK_002638979	phylum	Bacillariophyta	0.8	47	42	5	Chromalveolata	Stramenopiles	Bacillariophyta						0	0	0	3	0	0	30	0	0	0	4	0	3	1	0	0	0	0	0	1	0	0	0	0	0	0	0	0	0	0	0	0	0	0	0
MBPK_001237492	species	Aglaozonia sp.1 BOLD_AAO5579	0.9968	3771	3771	0	Chromalveolata	Stramenopiles	Ochrophyta	Phaeophyceae	Cutleriales	Cutleriaceae	Aglaozonia	Aglaozonia sp.1 BOLD_AAO5579	5	0	0	249	0	0	0	0	0	0	1002	0	335	399	1766	15	0	0	0	0	0	0	0	0	0	0	0	0	0	0	0	0	0	0	0
MBPK_000241635	order	Cutleriales	0.9936	462	29	433	Chromalveolata	Stramenopiles	Ochrophyta	Phaeophyceae	Cutleriales				0	0	0	4	0	0	0	0	0	0	0	0	25	0	0	0	0	0	0	0	0	0	0	0	0	0	0	0	0	0	0	0	0	0	1
MBPK_001548340	order	Cutleriales	0.901	236	59	177	Chromalveolata	Stramenopiles	Ochrophyta	Phaeophyceae	Cutleriales				0	0	0	0	0	0	0	0	0	0	0	0	0	0	0	0	0	0	0	31	2	0	0	8	0	9	0	0	4	0	2	3	0	0	0
MBPK_001214641	order	Cutleriales	0.8978	98	0	98	Chromalveolata	Stramenopiles	Ochrophyta	Phaeophyceae	Cutleriales				0	0	0	0	0	0	0	0	0	0	0	0	0	0	0	0	0	0	0	0	0	0	0	0	0	0	0	0	0	0	0	0	0	0	1
MBPK_000173559	species	Dictyopteris polypodioides	0.9936	14250	11877	2373	Chromalveolata	Stramenopiles	Ochrophyta	Phaeophyceae	Dictyotales	Dictyotaceae	Dictyopteris	Dictyopteris polypodioides	170	1680	868	216	931	152	68	145	57	0	0	216	35	0	436	0	5353	0	0	1415	0	135	0	0	0	0	0	0	0	0	0	0	0	0	0
MBPK_002392829	species	Dictyota dichotoma	0.9968	26064	335	25729	Chromalveolata	Stramenopiles	Ochrophyta	Phaeophyceae	Dictyotales	Dictyotaceae	Dictyota	Dictyota dichotoma	0	0	0	0	0	0	0	0	0	0	0	0	0	0	0	0	0	0	0	120	0	110	0	0	0	0	0	0	40	54	11	0	0	0	200
MBPK_002012048	species	Dictyota fasciola	0.9968	136	132	4	Chromalveolata	Stramenopiles	Ochrophyta	Phaeophyceae	Dictyotales	Dictyotaceae	Dictyota	Dictyota fasciola	0	0	0	0	7	0	0	0	0	36	12	0	55	21	0	1	0	0	0	0	0	0	0	0	0	0	0	0	0	0	0	0	0	0	0
MBPK_003737291	species	Dictyota pulchella	0.9968	907	907	0	Chromalveolata	Stramenopiles	Ochrophyta	Phaeophyceae	Dictyotales	Dictyotaceae	Dictyota	Dictyota pulchella	4	3	2	32	9	0	0	9	0	80	117	2	136	32	115	0	7	3	9	83	82	151	0	0	30	0	0	0	0	0	0	0	0	1	0
MBPK_000037053	species	Dictyota sp.10MP	1	50	0	50	Chromalveolata	Stramenopiles	Ochrophyta	Phaeophyceae	Dictyotales	Dictyotaceae	Dictyota	Dictyota sp.10MP	0	0	0	0	0	0	0	0	0	0	0	0	0	0	0	0	0	0	0	0	0	0	0	0	0	0	0	0	0	0	0	0	0	0	0
MBPK_001137503	species	Taonia atomaria	0.9968	9054	0	9054	Chromalveolata	Stramenopiles	Ochrophyta	Phaeophyceae	Dictyotales	Dictyotaceae	Taonia	Taonia atomaria	0	0	0	0	0	0	0	0	0	0	0	0	0	0	0	0	0	0	0	0	0	0	0	0	0	0	0	0	0	0	0	0	0	0	0
MBPK_000102471	order	Dictyotales	0.8517	554	77	477	Chromalveolata	Stramenopiles	Ochrophyta	Phaeophyceae	Dictyotales				0	0	0	2	0	0	0	0	0	1	70	0	2	2	0	0	0	0	0	0	0	0	0	0	0	0	0	0	0	0	0	0	0	0	5
MBPK_000150787	order	Dictyotales	0.8423	341	0	341	Chromalveolata	Stramenopiles	Ochrophyta	Phaeophyceae	Dictyotales				0	0	0	0	0	0	0	0	0	0	0	0	0	0	0	0	0	0	0	0	0	0	0	0	0	0	0	0	0	0	0	0	0	0	4
MBPK_003138183	order	Dictyotales	0.836	8	0	8	Chromalveolata	Stramenopiles	Ochrophyta	Phaeophyceae	Dictyotales				0	0	0	0	0	0	0	0	0	0	0	0	0	0	0	0	0	0	0	0	0	0	0	0	0	0	0	0	0	0	0	0	0	0	0
MBPK_000570955	species	Acinetospora nicholsoniae	0.9968	2031	0	2031	Chromalveolata	Stramenopiles	Ochrophyta	Phaeophyceae	Ectocarpales	Acinetosporaceae	Acinetospora	Acinetospora nicholsoniae	0	0	0	0	0	0	0	0	0	0	0	0	0	0	0	0	0	0	0	0	0	0	0	0	0	0	0	0	0	0	0	0	0	0	15
MBPK_000257619	species	Feldmannia globifera	0.9968	3716	0	3716	Chromalveolata	Stramenopiles	Ochrophyta	Phaeophyceae	Ectocarpales	Acinetosporaceae	Feldmannia	Feldmannia globifera	0	0	0	0	0	0	0	0	0	0	0	0	0	0	0	0	0	0	0	0	0	0	0	0	0	0	0	0	0	0	0	0	0	0	404
MBPK_000368359	species	Feldmannia lebelli	1	1007	59	948	Chromalveolata	Stramenopiles	Ochrophyta	Phaeophyceae	Ectocarpales	Acinetosporaceae	Feldmannia	Feldmannia lebelli	0	0	0	3	0	0	0	0	0	3	0	0	5	0	4	0	4	0	0	0	0	0	0	0	0	19	5	8	2	4	1	0	1	0	0
MBPK_000080197	species	Hincksia granulosa	1	631	13	618	Chromalveolata	Stramenopiles	Ochrophyta	Phaeophyceae	Ectocarpales	Acinetosporaceae	Hincksia	Hincksia granulosa	0	0	0	0	0	0	0	0	0	0	5	0	3	2	0	0	0	0	0	0	0	3	0	0	0	0	0	0	0	0	0	0	0	0	16
MBPK_000054033	species	Hincksia hincksiae	1	420	0	420	Chromalveolata	Stramenopiles	Ochrophyta	Phaeophyceae	Ectocarpales	Acinetosporaceae	Hincksia	Hincksia hincksiae	0	0	0	0	0	0	0	0	0	0	0	0	0	0	0	0	0	0	0	0	0	0	0	0	0	0	0	0	0	0	0	0	0	0	2
MBPK_000014229	species	Hincksia mitchelliae	1	313	0	313	Chromalveolata	Stramenopiles	Ochrophyta	Phaeophyceae	Ectocarpales	Acinetosporaceae	Hincksia	Hincksia mitchelliae	0	0	0	0	0	0	0	0	0	0	0	0	0	0	0	0	0	0	0	0	0	0	0	0	0	0	0	0	0	0	0	0	0	0	16
MBPK_000619225	species	Hincksia sandriana	0.9968	37332	0	37332	Chromalveolata	Stramenopiles	Ochrophyta	Phaeophyceae	Ectocarpales	Acinetosporaceae	Hincksia	Hincksia sandriana	0	0	0	0	0	0	0	0	0	0	0	0	0	0	0	0	0	0	0	0	0	0	0	0	0	0	0	0	0	0	0	0	0	0	0
MBPK_000420073	species	Hincksia sp. BOLD_AAW1382	1	80	80	0	Chromalveolata	Stramenopiles	Ochrophyta	Phaeophyceae	Ectocarpales	Acinetosporaceae	Hincksia	Hincksia sp. BOLD_AAW1382	0	0	0	0	0	0	0	0	0	7	0	0	1	1	0	0	0	0	7	0	0	18	0	0	46	0	0	0	0	0	0	0	0	0	0
MBPK_003658900	species	Hincksia sp.1TAS	0.9936	35	35	0	Chromalveolata	Stramenopiles	Ochrophyta	Phaeophyceae	Ectocarpales	Acinetosporaceae	Hincksia	Hincksia sp.1TAS	0	0	0	0	0	0	0	0	0	0	0	0	0	0	0	0	0	0	0	0	0	7	3	0	25	0	0	0	0	0	0	0	0	0	0
MBPK_000890772	genus	Hincksia	0.9236	1372	206	1166	Chromalveolata	Stramenopiles	Ochrophyta	Phaeophyceae	Ectocarpales	Acinetosporaceae	Hincksia		0	0	0	0	0	0	0	0	0	0	0	0	0	0	0	0	0	0	0	0	0	0	0	0	0	88	20	36	9	44	0	0	4	5	0
MBPK_002013892	genus	Hincksia	0.9236	116	0	116	Chromalveolata	Stramenopiles	Ochrophyta	Phaeophyceae	Ectocarpales	Acinetosporaceae	Hincksia		0	0	0	0	0	0	0	0	0	0	0	0	0	0	0	0	0	0	0	0	0	0	0	0	0	0	0	0	0	0	0	0	0	0	0
MBPK_001766486	genus	Hincksia	0.9236	84	0	84	Chromalveolata	Stramenopiles	Ochrophyta	Phaeophyceae	Ectocarpales	Acinetosporaceae	Hincksia		0	0	0	0	0	0	0	0	0	0	0	0	0	0	0	0	0	0	0	0	0	0	0	0	0	0	0	0	0	0	0	0	0	0	0
MBPK_000623250	genus	Hincksia	0.9172	49	0	49	Chromalveolata	Stramenopiles	Ochrophyta	Phaeophyceae	Ectocarpales	Acinetosporaceae	Hincksia		0	0	0	0	0	0	0	0	0	0	0	0	0	0	0	0	0	0	0	0	0	0	0	0	0	0	0	0	0	0	0	0	0	0	0
MBPK_001020130	species	Ascocyclus orbicularis	0.9968	87	85	2	Chromalveolata	Stramenopiles	Ochrophyta	Phaeophyceae	Ectocarpales	Chordariaceae	Ascocyclus	Ascocyclus orbicularis	2	2	0	1	1	1	0	0	1	2	0	0	0	0	0	0	39	0	0	25	1	6	0	0	1	2	0	0	0	1	0	0	0	0	0
MBPK_003675556	species	Cladosiphon sp.BOLD_AAU4489	0.9522	54	0	54	Chromalveolata	Stramenopiles	Ochrophyta	Phaeophyceae	Ectocarpales	Chordariaceae	Cladosiphon	Cladosiphon sp.BOLD_AAU4489	0	0	0	0	0	0	0	0	0	0	0	0	0	0	0	0	0	0	0	0	0	0	0	0	0	0	0	0	0	0	0	0	0	0	0
MBPK_000064757	species	Cladosiphon zosterae	1	230	206	24	Chromalveolata	Stramenopiles	Ochrophyta	Phaeophyceae	Ectocarpales	Chordariaceae	Cladosiphon	Cladosiphon zosterae	0	0	0	0	0	0	0	0	0	0	0	0	0	0	0	0	100	0	0	80	12	2	7	3	1	0	0	0	0	1	0	0	0	0	1
MBPK_001152899	species	Corynophlaea cystophorae	0.9968	779	0	779	Chromalveolata	Stramenopiles	Ochrophyta	Phaeophyceae	Ectocarpales	Chordariaceae	Corynophlaea	Corynophlaea cystophorae	0	0	0	0	0	0	0	0	0	0	0	0	0	0	0	0	0	0	0	0	0	0	0	0	0	0	0	0	0	0	0	0	0	0	180
MBPK_001059959	species	Dictyosiphon sp. 5GWS	0.9968	1356	600	756	Chromalveolata	Stramenopiles	Ochrophyta	Phaeophyceae	Ectocarpales	Chordariaceae	Dictyosiphon	Dictyosiphon sp. 5GWS	8	0	0	3	0	0	0	0	0	19	0	0	5	3	0	1	27	0	0	64	0	8	0	0	0	125	37	115	18	140	6	11	6	4	0
MBPK_000760372	species	Hecatonema maculans	0.9968	4575	170	4405	Chromalveolata	Stramenopiles	Ochrophyta	Phaeophyceae	Ectocarpales	Chordariaceae	Hecatonema	Hecatonema maculans	0	0	0	0	0	0	0	0	0	0	0	0	0	0	0	0	25	3	0	48	10	38	0	0	0	19	7	6	5	9	0	0	0	0	151
MBPK_000346936	species	Leathesia marina	0.9968	435	0	435	Chromalveolata	Stramenopiles	Ochrophyta	Phaeophyceae	Ectocarpales	Chordariaceae	Leathesia	Leathesia marina	0	0	0	0	0	0	0	0	0	0	0	0	0	0	0	0	0	0	0	0	0	0	0	0	0	0	0	0	0	0	0	0	0	0	5
MBPK_000043123	species	Liebmannia leveillei	0.9968	6549	80	6469	Chromalveolata	Stramenopiles	Ochrophyta	Phaeophyceae	Ectocarpales	Chordariaceae	Liebmannia	Liebmannia leveillei	0	0	0	0	0	0	0	0	0	0	0	0	0	0	0	0	33	0	0	47	0	0	0	0	0	0	0	0	0	0	0	0	0	0	272
MBPK_000045171	species	Mesogloia vermiculata	1	107	107	0	Chromalveolata	Stramenopiles	Ochrophyta	Phaeophyceae	Ectocarpales	Chordariaceae	Mesogloia	Mesogloia vermiculata	0	0	0	0	0	0	0	0	0	0	0	0	1	0	0	0	34	1	8	33	11	6	3	0	6	0	0	4	0	0	0	0	0	0	0
MBPK_001039662	species	Microspongium tenuissimum	0.9968	1812	0	1812	Chromalveolata	Stramenopiles	Ochrophyta	Phaeophyceae	Ectocarpales	Chordariaceae	Microspongium	Microspongium tenuissimum	0	0	0	0	0	0	0	0	0	0	0	0	0	0	0	0	0	0	0	0	0	0	0	0	0	0	0	0	0	0	0	0	0	0	71
MBPK_000159478	species	Myrionema strangulans	0.9968	1913	0	1913	Chromalveolata	Stramenopiles	Ochrophyta	Phaeophyceae	Ectocarpales	Chordariaceae	Myrionema	Myrionema strangulans	0	0	0	0	0	0	0	0	0	0	0	0	0	0	0	0	0	0	0	0	0	0	0	0	0	0	0	0	0	0	0	0	0	0	67
MBPK_000477676	species	Myriotrichia claviformis	0.9968	969	68	901	Chromalveolata	Stramenopiles	Ochrophyta	Phaeophyceae	Ectocarpales	Chordariaceae	Myriotrichia	Myriotrichia claviformis	0	0	0	0	0	0	0	0	0	0	0	0	0	0	0	0	0	0	0	17	0	0	0	0	0	14	7	6	4	15	2	0	1	2	3
MBPK_000398781	species	Proselachista taeniiformis	0.9968	289	8	281	Chromalveolata	Stramenopiles	Ochrophyta	Phaeophyceae	Ectocarpales	Chordariaceae	Proselachista	Proselachista taeniiformis	0	1	0	0	0	0	0	0	0	0	0	0	0	0	0	0	0	0	0	7	0	0	0	0	0	0	0	0	0	0	0	0	0	0	7
MBPK_000844144	species	Punctaria latifolia	0.9968	120	0	120	Chromalveolata	Stramenopiles	Ochrophyta	Phaeophyceae	Ectocarpales	Chordariaceae	Punctaria	Punctaria latifolia	0	0	0	0	0	0	0	0	0	0	0	0	0	0	0	0	0	0	0	0	0	0	0	0	0	0	0	0	0	0	0	0	0	0	0
MBPK_000246831	species	Stilophora sp. 2nov.BOLD_AAI0042	0.9712	5618	2324	3294	Chromalveolata	Stramenopiles	Ochrophyta	Phaeophyceae	Ectocarpales	Chordariaceae	Stilophora	Stilophora sp. 2nov.BOLD_AAI0042	34	50	14	102	46	17	79	0	4	84	193	23	82	28	150	3	248	5	57	350	58	165	23	0	51	149	71	41	40	130	11	5	2	9	149
MBPK_001151315	family	Chordariaceae	0.9393	414	409	5	Chromalveolata	Stramenopiles	Ochrophyta	Phaeophyceae	Ectocarpales	Chordariaceae			0	18	3	2	17	0	4	0	2	51	0	27	18	0	19	0	111	0	10	90	17	9	8	0	3	0	0	0	0	0	0	0	0	0	0
MBPK_001108127	species	Ectocarpus fasciculatus	0.9936	298	0	298	Chromalveolata	Stramenopiles	Ochrophyta	Phaeophyceae	Ectocarpales	Ectocarpaceae	Ectocarpus	Ectocarpus fasciculatus	0	0	0	0	0	0	0	0	0	0	0	0	0	0	0	0	0	0	0	0	0	0	0	0	0	0	0	0	0	0	0	0	0	0	36
MBPK_000517354	species	Ectocarpus siliculosus	0.9681	184	0	184	Chromalveolata	Stramenopiles	Ochrophyta	Phaeophyceae	Ectocarpales	Ectocarpaceae	Ectocarpus	Ectocarpus siliculosus	0	0	0	0	0	0	0	0	0	0	0	0	0	0	0	0	0	0	0	0	0	0	0	0	0	0	0	0	0	0	0	0	0	0	1
MBPK_003030515	species	Kuckuckia spinosa	1	254	90	164	Chromalveolata	Stramenopiles	Ochrophyta	Phaeophyceae	Ectocarpales	Ectocarpaceae	Kuckuckia	Kuckuckia spinosa	0	1	0	0	0	0	0	0	0	0	0	0	0	0	0	0	6	0	0	13	0	5	0	0	1	24	14	7	0	17	0	1	0	1	1
MBPK_000002028	species	Ectocarpaceae sp. 1contam.BOLD_AAO6722	0.9553	2765	485	2280	Chromalveolata	Stramenopiles	Ochrophyta	Phaeophyceae	Ectocarpales	Ectocarpaceae		Ectocarpaceae sp. 1contam.BOLD_AAO6722	0	0	0	0	0	0	0	0	0	0	0	0	0	0	0	0	0	0	0	44	0	0	0	0	0	143	90	41	28	108	16	0	4	11	0
MBPK_000024902	species	Colpomenia peregrina	0.9968	4410	0	4410	Chromalveolata	Stramenopiles	Ochrophyta	Phaeophyceae	Ectocarpales	Scytosiphonaceae	Colpomenia	Colpomenia peregrina	0	0	0	0	0	0	0	0	0	0	0	0	0	0	0	0	0	0	0	0	0	0	0	0	0	0	0	0	0	0	0	0	0	0	130
MBPK_000040734	species	Colpomenia sp.1WA	1	142	0	142	Chromalveolata	Stramenopiles	Ochrophyta	Phaeophyceae	Ectocarpales	Scytosiphonaceae	Colpomenia	Colpomenia sp.1WA	0	0	0	0	0	0	0	0	0	0	0	0	0	0	0	0	0	0	0	0	0	0	0	0	0	0	0	0	0	0	0	0	0	0	0
MBPK_000425443	species	Colpomenia sp.2JeJu	0.9936	344	0	344	Chromalveolata	Stramenopiles	Ochrophyta	Phaeophyceae	Ectocarpales	Scytosiphonaceae	Colpomenia	Colpomenia sp.2JeJu	0	0	0	0	0	0	0	0	0	0	0	0	0	0	0	0	0	0	0	0	0	0	0	0	0	0	0	0	0	0	0	0	0	0	0
MBPK_002286231	genus	Colpomenia	0.9299	236	0	236	Chromalveolata	Stramenopiles	Ochrophyta	Phaeophyceae	Ectocarpales	Scytosiphonaceae	Colpomenia		0	0	0	0	0	0	0	0	0	0	0	0	0	0	0	0	0	0	0	0	0	0	0	0	0	0	0	0	0	0	0	0	0	0	0
MBPK_000145148	species	Petalonia fascia	0.9936	127	0	127	Chromalveolata	Stramenopiles	Ochrophyta	Phaeophyceae	Ectocarpales	Scytosiphonaceae	Petalonia	Petalonia fascia	0	0	0	0	0	0	0	0	0	0	0	0	0	0	0	0	0	0	0	0	0	0	0	0	0	0	0	0	0	0	0	0	0	0	4
MBPK_000105915	species	Scytosiphon lomentaria	0.9968	1508	0	1508	Chromalveolata	Stramenopiles	Ochrophyta	Phaeophyceae	Ectocarpales	Scytosiphonaceae	Scytosiphon	Scytosiphon lomentaria	0	0	0	0	0	0	0	0	0	0	0	0	0	0	0	0	0	0	0	0	0	0	0	0	0	0	0	0	0	0	0	0	0	0	12
MBPK_002633153	order	Ectocarpales	0.9522	1741	5	1736	Chromalveolata	Stramenopiles	Ochrophyta	Phaeophyceae	Ectocarpales				0	0	0	0	0	0	0	0	0	1	0	0	0	0	0	0	0	0	0	0	4	0	0	0	0	0	0	0	0	0	0	0	0	0	300
MBPK_000185823	order	Ectocarpales	0.9521	1533	1	1532	Chromalveolata	Stramenopiles	Ochrophyta	Phaeophyceae	Ectocarpales				0	0	0	0	0	0	0	0	0	0	0	0	0	0	1	0	0	0	0	0	0	0	0	0	0	0	0	0	0	0	0	0	0	0	0
MBPK_003910879	order	Ectocarpales	0.9521	1177	888	289	Chromalveolata	Stramenopiles	Ochrophyta	Phaeophyceae	Ectocarpales				0	0	0	1	0	0	0	0	0	0	0	0	0	0	1	1	55	6	44	175	56	160	9	22	30	139	59	31	12	66	6	9	0	6	13
MBPK_003660894	order	Ectocarpales	0.9521	643	126	517	Chromalveolata	Stramenopiles	Ochrophyta	Phaeophyceae	Ectocarpales				1	0	0	0	0	0	0	0	0	1	0	0	0	0	0	3	39	0	0	12	3	0	16	23	21	0	1	2	2	0	0	0	1	1	6
MBPK_000020143	order	Ectocarpales	0.9489	705	6	699	Chromalveolata	Stramenopiles	Ochrophyta	Phaeophyceae	Ectocarpales				0	0	0	1	0	0	0	0	0	3	2	0	0	0	0	0	0	0	0	0	0	0	0	0	0	0	0	0	0	0	0	0	0	0	0
MBPK_000211199	order	Ectocarpales	0.9489	426	80	346	Chromalveolata	Stramenopiles	Ochrophyta	Phaeophyceae	Ectocarpales				0	0	0	0	0	0	0	0	0	0	0	0	0	0	0	0	0	0	0	0	0	14	0	0	0	15	9	2	1	35	0	1	0	3	0
MBPK_001042013	order	Ectocarpales	0.9489	415	45	370	Chromalveolata	Stramenopiles	Ochrophyta	Phaeophyceae	Ectocarpales				0	0	0	0	0	0	0	0	0	0	0	0	0	0	0	0	0	0	0	0	0	0	0	0	0	23	4	9	3	4	2	0	0	0	0
MBPK_002417531	order	Ectocarpales	0.9489	391	50	341	Chromalveolata	Stramenopiles	Ochrophyta	Phaeophyceae	Ectocarpales				0	0	1	0	0	0	0	0	0	0	0	0	0	0	2	0	6	0	2	0	0	5	0	0	0	16	1	10	1	6	0	0	0	0	0
MBPK_002569767	order	Ectocarpales	0.9489	384	6	378	Chromalveolata	Stramenopiles	Ochrophyta	Phaeophyceae	Ectocarpales				0	0	0	0	0	0	0	0	0	0	0	0	0	0	0	0	0	0	0	4	0	0	0	0	0	0	0	0	0	2	0	0	0	0	2
MBPK_001070471	order	Ectocarpales	0.9489	272	3	269	Chromalveolata	Stramenopiles	Ochrophyta	Phaeophyceae	Ectocarpales				0	0	0	0	1	0	0	0	0	1	0	0	1	0	0	0	0	0	0	0	0	0	0	0	0	0	0	0	0	0	0	0	0	0	11
MBPK_000361936	order	Ectocarpales	0.9489	327	0	327	Chromalveolata	Stramenopiles	Ochrophyta	Phaeophyceae	Ectocarpales				0	0	0	0	0	0	0	0	0	0	0	0	0	0	0	0	0	0	0	0	0	0	0	0	0	0	0	0	0	0	0	0	0	0	60
MBPK_003011696	order	Ectocarpales	0.9489	311	0	311	Chromalveolata	Stramenopiles	Ochrophyta	Phaeophyceae	Ectocarpales				0	0	0	0	0	0	0	0	0	0	0	0	0	0	0	0	0	0	0	0	0	0	0	0	0	0	0	0	0	0	0	0	0	0	0
MBPK_003479151	order	Ectocarpales	0.9489	107	104	3	Chromalveolata	Stramenopiles	Ochrophyta	Phaeophyceae	Ectocarpales				0	0	0	0	0	0	0	0	0	0	0	0	0	0	0	0	44	0	6	32	1	9	0	0	4	2	0	0	0	3	1	0	0	2	0
MBPK_002506710	order	Ectocarpales	0.9489	189	38	151	Chromalveolata	Stramenopiles	Ochrophyta	Phaeophyceae	Ectocarpales				0	0	0	0	0	0	0	0	0	0	0	0	0	0	0	0	5	0	0	4	0	0	0	0	0	10	6	3	1	7	0	1	0	1	0
MBPK_000093579	order	Ectocarpales	0.9459	360	215	145	Chromalveolata	Stramenopiles	Ochrophyta	Phaeophyceae	Ectocarpales				1	3	3	11	5	0	6	9	1	19	41	3	40	2	56	0	0	0	1	0	0	3	0	0	0	3	1	2	1	3	1	0	0	0	0
MBPK_000396163	order	Ectocarpales	0.9457	143	143	0	Chromalveolata	Stramenopiles	Ochrophyta	Phaeophyceae	Ectocarpales				0	0	0	0	0	0	0	0	0	0	0	0	0	0	0	0	80	0	1	39	2	14	5	0	2	0	0	0	0	0	0	0	0	0	0
MBPK_000795340	order	Ectocarpales	0.9457	172	144	28	Chromalveolata	Stramenopiles	Ochrophyta	Phaeophyceae	Ectocarpales				1	1	2	4	3	0	4	2	0	12	2	0	4	1	0	0	11	0	11	18	10	14	1	2	2	16	1	2	4	12	4	0	0	0	0
MBPK_002884027	order	Ectocarpales	0.9457	126	104	22	Chromalveolata	Stramenopiles	Ochrophyta	Phaeophyceae	Ectocarpales				0	0	1	1	3	0	0	0	0	0	1	0	0	0	1	0	6	0	2	20	9	24	5	0	6	7	6	2	2	6	1	1	0	0	1
MBPK_000142630	order	Ectocarpales	0.9457	93	0	93	Chromalveolata	Stramenopiles	Ochrophyta	Phaeophyceae	Ectocarpales				0	0	0	0	0	0	0	0	0	0	0	0	0	0	0	0	0	0	0	0	0	0	0	0	0	0	0	0	0	0	0	0	0	0	1
MBPK_002764730	order	Ectocarpales	0.9457	77	75	2	Chromalveolata	Stramenopiles	Ochrophyta	Phaeophyceae	Ectocarpales				0	0	0	0	0	0	0	0	0	0	0	0	0	0	0	0	11	1	0	17	5	3	1	4	0	10	6	1	3	10	1	1	1	0	0
MBPK_000026075	order	Ectocarpales	0.9425	73	7	66	Chromalveolata	Stramenopiles	Ochrophyta	Phaeophyceae	Ectocarpales				0	0	0	0	4	1	0	0	0	0	0	0	2	0	0	0	0	0	0	0	0	0	0	0	0	0	0	0	0	0	0	0	0	0	0
MBPK_000536221	order	Ectocarpales	0.9425	60	1	59	Chromalveolata	Stramenopiles	Ochrophyta	Phaeophyceae	Ectocarpales				0	1	0	0	0	0	0	0	0	0	0	0	0	0	0	0	0	0	0	0	0	0	0	0	0	0	0	0	0	0	0	0	0	0	0
MBPK_003067579	order	Ectocarpales	0.9425	57	10	47	Chromalveolata	Stramenopiles	Ochrophyta	Phaeophyceae	Ectocarpales				0	0	0	0	0	0	0	0	0	0	1	0	0	0	1	0	0	0	0	0	0	0	0	0	0	0	2	1	1	2	0	0	0	2	0
MBPK_001988323	order	Ectocarpales	0.9425	61	61	0	Chromalveolata	Stramenopiles	Ochrophyta	Phaeophyceae	Ectocarpales				1	0	0	0	0	0	2	0	0	1	0	0	1	0	0	0	2	0	0	12	0	0	0	0	0	8	4	11	4	11	0	0	3	1	0
MBPK_002898197	order	Ectocarpales	0.9393	51	14	37	Chromalveolata	Stramenopiles	Ochrophyta	Phaeophyceae	Ectocarpales				0	0	0	0	0	0	0	0	0	0	0	0	0	0	0	0	0	0	0	0	0	0	0	0	0	10	0	1	0	2	0	0	1	0	0
MBPK_003979103	order	Ectocarpales	0.9393	43	3	40	Chromalveolata	Stramenopiles	Ochrophyta	Phaeophyceae	Ectocarpales				0	0	0	0	0	0	0	0	0	0	0	0	1	0	0	0	0	0	0	1	0	1	0	0	0	0	0	0	0	0	0	0	0	0	11
MBPK_002368872	order	Ectocarpales	0.9393	48	0	48	Chromalveolata	Stramenopiles	Ochrophyta	Phaeophyceae	Ectocarpales				0	0	0	0	0	0	0	0	0	0	0	0	0	0	0	0	0	0	0	0	0	0	0	0	0	0	0	0	0	0	0	0	0	0	0
MBPK_002899859	order	Ectocarpales	0.9329	34	5	29	Chromalveolata	Stramenopiles	Ochrophyta	Phaeophyceae	Ectocarpales				0	0	0	0	0	0	0	0	0	0	0	0	0	0	0	0	2	0	0	1	0	0	0	0	0	1	0	1	0	0	0	0	0	0	0
MBPK_003765396	order	Ectocarpales	0.9268	37	14	23	Chromalveolata	Stramenopiles	Ochrophyta	Phaeophyceae	Ectocarpales				0	0	0	0	0	0	0	0	0	0	0	1	0	0	4	0	1	0	0	1	0	0	0	0	0	1	1	3	1	1	0	0	0	0	0
MBPK_002353471	order	Ectocarpales	0.9204	27	0	27	Chromalveolata	Stramenopiles	Ochrophyta	Phaeophyceae	Ectocarpales				0	0	0	0	0	0	0	0	0	0	0	0	0	0	0	0	0	0	0	0	0	0	0	0	0	0	0	0	0	0	0	0	0	0	0
MBPK_001499140	order	Ectocarpales	0.9172	16	0	16	Chromalveolata	Stramenopiles	Ochrophyta	Phaeophyceae	Ectocarpales				0	0	0	0	0	0	0	0	0	0	0	0	0	0	0	0	0	0	0	0	0	0	0	0	0	0	0	0	0	0	0	0	0	0	0
MBPK_002054574	order	Ectocarpales	0.9079	30	22	8	Chromalveolata	Stramenopiles	Ochrophyta	Phaeophyceae	Ectocarpales				0	0	0	0	0	0	0	0	0	0	16	0	5	0	0	0	0	0	0	0	0	0	0	0	0	0	0	1	0	0	0	0	0	0	1
MBPK_001855029	order	Ectocarpales	0.9054	145	137	8	Chromalveolata	Stramenopiles	Ochrophyta	Phaeophyceae	Ectocarpales				3	2	0	20	0	2	6	0	0	21	26	3	33	4	17	0	0	0	0	0	0	0	0	0	0	0	0	0	0	0	0	0	0	0	4
MBPK_003195896	order	Ectocarpales	0.8991	29	22	7	Chromalveolata	Stramenopiles	Ochrophyta	Phaeophyceae	Ectocarpales				0	0	0	0	0	0	0	0	0	0	22	0	0	0	0	0	0	0	0	0	0	0	0	0	0	0	0	0	0	0	0	0	0	0	0
MBPK_000014538	order	Ectocarpales	0.8364	172	166	6	Chromalveolata	Stramenopiles	Ochrophyta	Phaeophyceae	Ectocarpales				0	6	4	4	5	0	28	47	7	13	27	3	16	6	0	0	0	0	0	0	0	0	0	0	0	0	0	0	0	0	0	0	0	0	0
MBPK_000814404	species	Cystoseira baccata	0.9968	3521	0	3521	Chromalveolata	Stramenopiles	Ochrophyta	Phaeophyceae	Fucales	Sargassaceae	Cystoseira	Cystoseira baccata	0	0	0	0	0	0	0	0	0	0	0	0	0	0	0	0	0	0	0	0	0	0	0	0	0	0	0	0	0	0	0	0	0	0	0
MBPK_000150937	species	Cystoseira sp.2	0.9968	50718	50002	716	Chromalveolata	Stramenopiles	Ochrophyta	Phaeophyceae	Fucales	Sargassaceae	Cystoseira	Cystoseira sp.2	4767	0	0	3343	0	0	820	0	0	27688	9007	0	4148	172	0	57	0	0	0	0	0	0	0	0	0	0	0	0	0	0	0	0	0	0	110
MBPK_001437994	species	Cystoseira sp.3	0.9968	105296	5688	99608	Chromalveolata	Stramenopiles	Ochrophyta	Phaeophyceae	Fucales	Sargassaceae	Cystoseira	Cystoseira sp.3	743	0	0	402	0	0	0	0	0	3140	1013	0	390	0	0	0	0	0	0	0	0	0	0	0	0	0	0	0	0	0	0	0	0	0	10336
MBPK_000409818	genus	Cystoseira	0.9462	1133	4	1129	Chromalveolata	Stramenopiles	Ochrophyta	Phaeophyceae	Fucales	Sargassaceae	Cystoseira		0	0	0	0	0	0	0	0	0	2	2	0	0	0	0	0	0	0	0	0	0	0	0	0	0	0	0	0	0	0	0	0	0	0	173
MBPK_000005344	genus	Cystoseira	0.9297	120	0	120	Chromalveolata	Stramenopiles	Ochrophyta	Phaeophyceae	Fucales	Sargassaceae	Cystoseira		0	0	0	0	0	0	0	0	0	0	0	0	0	0	0	0	0	0	0	0	0	0	0	0	0	0	0	0	0	0	0	0	0	0	13
MBPK_003101881	genus	Cystoseira	0.9265	26	0	26	Chromalveolata	Stramenopiles	Ochrophyta	Phaeophyceae	Fucales	Sargassaceae	Cystoseira		0	0	0	0	0	0	0	0	0	0	0	0	0	0	0	0	0	0	0	0	0	0	0	0	0	0	0	0	0	0	0	0	0	0	5
MBPK_000095331	species	Sargassum henslowianum	0.9904	1338	1338	0	Chromalveolata	Stramenopiles	Ochrophyta	Phaeophyceae	Fucales	Sargassaceae	Sargassum	Sargassum henslowianum	781	78	22	380	28	0	49	0	0	0	0	0	0	0	0	0	0	0	0	0	0	0	0	0	0	0	0	0	0	0	0	0	0	0	0
MBPK_000312660	species	Sargassum muticum	0.9968	193	0	193	Chromalveolata	Stramenopiles	Ochrophyta	Phaeophyceae	Fucales	Sargassaceae	Sargassum	Sargassum muticum	0	0	0	0	0	0	0	0	0	0	0	0	0	0	0	0	0	0	0	0	0	0	0	0	0	0	0	0	0	0	0	0	0	0	40
MBPK_000798330	species	Undaria pinnatifida	0.9936	84	0	84	Chromalveolata	Stramenopiles	Ochrophyta	Phaeophyceae	Laminariales	Alariaceae	Undaria	Undaria pinnatifida	0	0	0	0	0	0	0	0	0	0	0	0	0	0	0	0	0	0	0	0	0	0	0	0	0	0	0	0	0	0	0	0	0	0	6
MBPK_003687643	order	Laminariales	0.9169	10525	0	10525	Chromalveolata	Stramenopiles	Ochrophyta	Phaeophyceae	Laminariales				0	0	0	0	0	0	0	0	0	0	0	0	0	0	0	0	0	0	0	0	0	0	0	0	0	0	0	0	0	0	0	0	0	0	0
MBPK_000365998	order	Laminariales	0.914	1325	0	1325	Chromalveolata	Stramenopiles	Ochrophyta	Phaeophyceae	Laminariales				0	0	0	0	0	0	0	0	0	0	0	0	0	0	0	0	0	0	0	0	0	0	0	0	0	0	0	0	0	0	0	0	0	0	0
MBPK_003876835	order	Laminariales	0.914	798	0	798	Chromalveolata	Stramenopiles	Ochrophyta	Phaeophyceae	Laminariales				0	0	0	0	0	0	0	0	0	0	0	0	0	0	0	0	0	0	0	0	0	0	0	0	0	0	0	0	0	0	0	0	0	0	0
MBPK_000062057	order	Laminariales	0.9137	762	0	762	Chromalveolata	Stramenopiles	Ochrophyta	Phaeophyceae	Laminariales				0	0	0	0	0	0	0	0	0	0	0	0	0	0	0	0	0	0	0	0	0	0	0	0	0	0	0	0	0	0	0	0	0	0	0
MBPK_001330174	order	Laminariales	0.9137	660	0	660	Chromalveolata	Stramenopiles	Ochrophyta	Phaeophyceae	Laminariales				0	0	0	0	0	0	0	0	0	0	0	0	0	0	0	0	0	0	0	0	0	0	0	0	0	0	0	0	0	0	0	0	0	0	0
MBPK_001068249	order	Laminariales	0.9137	624	0	624	Chromalveolata	Stramenopiles	Ochrophyta	Phaeophyceae	Laminariales				0	0	0	0	0	0	0	0	0	0	0	0	0	0	0	0	0	0	0	0	0	0	0	0	0	0	0	0	0	0	0	0	0	0	0
MBPK_000098740	order	Laminariales	0.9137	611	0	611	Chromalveolata	Stramenopiles	Ochrophyta	Phaeophyceae	Laminariales				0	0	0	0	0	0	0	0	0	0	0	0	0	0	0	0	0	0	0	0	0	0	0	0	0	0	0	0	0	0	0	0	0	0	0
MBPK_000040923	order	Laminariales	0.9137	564	0	564	Chromalveolata	Stramenopiles	Ochrophyta	Phaeophyceae	Laminariales				0	0	0	0	0	0	0	0	0	0	0	0	0	0	0	0	0	0	0	0	0	0	0	0	0	0	0	0	0	0	0	0	0	0	0
MBPK_002254412	order	Laminariales	0.9137	554	0	554	Chromalveolata	Stramenopiles	Ochrophyta	Phaeophyceae	Laminariales				0	0	0	0	0	0	0	0	0	0	0	0	0	0	0	0	0	0	0	0	0	0	0	0	0	0	0	0	0	0	0	0	0	0	0
MBPK_001118566	order	Laminariales	0.9137	171	0	171	Chromalveolata	Stramenopiles	Ochrophyta	Phaeophyceae	Laminariales				0	0	0	0	0	0	0	0	0	0	0	0	0	0	0	0	0	0	0	0	0	0	0	0	0	0	0	0	0	0	0	0	0	0	0
MBPK_001321276	order	Laminariales	0.9137	109	0	109	Chromalveolata	Stramenopiles	Ochrophyta	Phaeophyceae	Laminariales				0	0	0	0	0	0	0	0	0	0	0	0	0	0	0	0	0	0	0	0	0	0	0	0	0	0	0	0	0	0	0	0	0	0	0
MBPK_000381176	order	Laminariales	0.9137	94	0	94	Chromalveolata	Stramenopiles	Ochrophyta	Phaeophyceae	Laminariales				0	0	0	0	0	0	0	0	0	0	0	0	0	0	0	0	0	0	0	0	0	0	0	0	0	0	0	0	0	0	0	0	0	0	0
MBPK_000770165	order	Laminariales	0.9137	71	0	71	Chromalveolata	Stramenopiles	Ochrophyta	Phaeophyceae	Laminariales				0	0	0	0	0	0	0	0	0	0	0	0	0	0	0	0	0	0	0	0	0	0	0	0	0	0	0	0	0	0	0	0	0	0	0
MBPK_001853482	order	Laminariales	0.9137	63	0	63	Chromalveolata	Stramenopiles	Ochrophyta	Phaeophyceae	Laminariales				0	0	0	0	0	0	0	0	0	0	0	0	0	0	0	0	0	0	0	0	0	0	0	0	0	0	0	0	0	0	0	0	0	0	0
MBPK_002396167	order	Laminariales	0.9137	59	0	59	Chromalveolata	Stramenopiles	Ochrophyta	Phaeophyceae	Laminariales				0	0	0	0	0	0	0	0	0	0	0	0	0	0	0	0	0	0	0	0	0	0	0	0	0	0	0	0	0	0	0	0	0	0	0
MBPK_000089012	order	Laminariales	0.9137	56	0	56	Chromalveolata	Stramenopiles	Ochrophyta	Phaeophyceae	Laminariales				0	0	0	0	0	0	0	0	0	0	0	0	0	0	0	0	0	0	0	0	0	0	0	0	0	0	0	0	0	0	0	0	0	0	0
MBPK_001945190	order	Laminariales	0.9137	41	0	41	Chromalveolata	Stramenopiles	Ochrophyta	Phaeophyceae	Laminariales				0	0	0	0	0	0	0	0	0	0	0	0	0	0	0	0	0	0	0	0	0	0	0	0	0	0	0	0	0	0	0	0	0	0	0
MBPK_003113375	order	Laminariales	0.9137	36	0	36	Chromalveolata	Stramenopiles	Ochrophyta	Phaeophyceae	Laminariales				0	0	0	0	0	0	0	0	0	0	0	0	0	0	0	0	0	0	0	0	0	0	0	0	0	0	0	0	0	0	0	0	0	0	0
MBPK_001717526	order	Laminariales	0.9108	34	0	34	Chromalveolata	Stramenopiles	Ochrophyta	Phaeophyceae	Laminariales				0	0	0	0	0	0	0	0	0	0	0	0	0	0	0	0	0	0	0	0	0	0	0	0	0	0	0	0	0	0	0	0	0	0	0
MBPK_000113371	order	Laminariales	0.9108	30	0	30	Chromalveolata	Stramenopiles	Ochrophyta	Phaeophyceae	Laminariales				0	0	0	0	0	0	0	0	0	0	0	0	0	0	0	0	0	0	0	0	0	0	0	0	0	0	0	0	0	0	0	0	0	0	0
MBPK_000401983	order	Laminariales	0.9108	30	0	30	Chromalveolata	Stramenopiles	Ochrophyta	Phaeophyceae	Laminariales				0	0	0	0	0	0	0	0	0	0	0	0	0	0	0	0	0	0	0	0	0	0	0	0	0	0	0	0	0	0	0	0	0	0	0
MBPK_001341508	order	Laminariales	0.9108	25	0	25	Chromalveolata	Stramenopiles	Ochrophyta	Phaeophyceae	Laminariales				0	0	0	0	0	0	0	0	0	0	0	0	0	0	0	0	0	0	0	0	0	0	0	0	0	0	0	0	0	0	0	0	0	0	0
MBPK_003182273	order	Laminariales	0.9108	22	0	22	Chromalveolata	Stramenopiles	Ochrophyta	Phaeophyceae	Laminariales				0	0	0	0	0	0	0	0	0	0	0	0	0	0	0	0	0	0	0	0	0	0	0	0	0	0	0	0	0	0	0	0	0	0	0
MBPK_000304231	order	Laminariales	0.9105	17	0	17	Chromalveolata	Stramenopiles	Ochrophyta	Phaeophyceae	Laminariales				0	0	0	0	0	0	0	0	0	0	0	0	0	0	0	0	0	0	0	0	0	0	0	0	0	0	0	0	0	0	0	0	0	0	0
MBPK_000541075	order	Laminariales	0.9105	16	0	16	Chromalveolata	Stramenopiles	Ochrophyta	Phaeophyceae	Laminariales				0	0	0	0	0	0	0	0	0	0	0	0	0	0	0	0	0	0	0	0	0	0	0	0	0	0	0	0	0	0	0	0	0	0	0
MBPK_001502509	species	Verosphacela silvae	0.9968	57	57	0	Chromalveolata	Stramenopiles	Ochrophyta	Phaeophyceae	Onslowiales	Onslowiaceae	Verosphacela	Verosphacela silvae	0	0	0	0	28	1	0	0	0	6	4	0	3	2	11	0	0	0	0	2	0	0	0	0	0	0	0	0	0	0	0	0	0	0	0
MBPK_003670890	species	Ralfsia sp.1MP	0.9968	77	0	77	Chromalveolata	Stramenopiles	Ochrophyta	Phaeophyceae	Ralfsiales	Ralfsiaceae	Ralfsia	Ralfsia sp.1MP	0	0	0	0	0	0	0	0	0	0	0	0	0	0	0	0	0	0	0	0	0	0	0	0	0	0	0	0	0	0	0	0	0	0	0
MBPK_001484228	order	Ralfsiales	0.8766	36	36	0	Chromalveolata	Stramenopiles	Ochrophyta	Phaeophyceae	Ralfsiales				0	0	0	0	0	0	0	0	0	0	0	0	0	0	0	0	0	0	2	17	17	0	0	0	0	0	0	0	0	0	0	0	0	0	0
MBPK_000043289	species	Cladostephus spongiosus	1	228	0	228	Chromalveolata	Stramenopiles	Ochrophyta	Phaeophyceae	Sphacelariales	Cladostephaceae	Cladostephus	Cladostephus spongiosus	0	0	0	0	0	0	0	0	0	0	0	0	0	0	0	0	0	0	0	0	0	0	0	0	0	0	0	0	0	0	0	0	0	0	0
MBPK_000069571	species	Discosporangium mesarthrocarpum	0.9968	1800	1797	3	Chromalveolata	Stramenopiles	Ochrophyta	Phaeophyceae	Sphacelariales	Discosporangiaceae	Discosporangium	Discosporangium mesarthrocarpum	10	2	0	115	3	0	164	7	0	135	136	7	125	16	254	2	171	1	56	54	37	263	24	37	155	0	5	0	0	15	0	2	0	1	0
MBPK_000079676	species	Sphacelaria fusca	0.9968	2662	1788	874	Chromalveolata	Stramenopiles	Ochrophyta	Phaeophyceae	Sphacelariales	Sphacelariaceae	Sphacelaria	Sphacelaria fusca	4	13	15	59	36	6	0	25	0	172	327	61	299	40	497	2	26	8	8	58	21	93	0	14	0	0	0	0	2	0	2	0	0	0	42
MBPK_000023600	species	Sphacelaria nana	0.9968	4185	146	4039	Chromalveolata	Stramenopiles	Ochrophyta	Phaeophyceae	Sphacelariales	Sphacelariaceae	Sphacelaria	Sphacelaria nana	6	0	0	11	0	5	0	0	0	0	32	0	11	6	0	0	0	0	0	0	0	0	0	0	0	30	5	12	5	19	4	0	0	0	135
MBPK_001098101	species	Halopteris filicina	0.9968	5491	4298	1193	Chromalveolata	Stramenopiles	Ochrophyta	Phaeophyceae	Sphacelariales	Stypocaulaceae	Halopteris	Halopteris filicina	0	52	43	0	133	8	0	0	0	0	0	10	0	0	217	0	2056	8	103	565	143	617	31	0	18	241	6	0	12	22	0	9	0	4	0
MBPK_000554197	order	Sphacelariales	0.9146	4227	0	4227	Chromalveolata	Stramenopiles	Ochrophyta	Phaeophyceae	Sphacelariales				0	0	0	0	0	0	0	0	0	0	0	0	0	0	0	0	0	0	0	0	0	0	0	0	0	0	0	0	0	0	0	0	0	0	292
MBPK_000217039	order	Sphacelariales	0.9146	520	0	520	Chromalveolata	Stramenopiles	Ochrophyta	Phaeophyceae	Sphacelariales				0	0	0	0	0	0	0	0	0	0	0	0	0	0	0	0	0	0	0	0	0	0	0	0	0	0	0	0	0	0	0	0	0	0	37
MBPK_002482688	order	Sphacelariales	0.9013	387	2	385	Chromalveolata	Stramenopiles	Ochrophyta	Phaeophyceae	Sphacelariales				0	0	0	0	0	0	0	0	0	2	0	0	0	0	0	0	0	0	0	0	0	0	0	0	0	0	0	0	0	0	0	0	0	0	22
MBPK_003562479	order	Sphacelariales	0.901	375	1	374	Chromalveolata	Stramenopiles	Ochrophyta	Phaeophyceae	Sphacelariales				0	0	0	0	0	0	0	0	0	1	0	0	0	0	0	0	0	0	0	0	0	0	0	0	0	0	0	0	0	0	0	0	0	0	29
MBPK_002137372	order	Sphacelariales	0.8981	356	19	337	Chromalveolata	Stramenopiles	Ochrophyta	Phaeophyceae	Sphacelariales				0	0	0	0	0	0	0	0	0	17	0	0	2	0	0	0	0	0	0	0	0	0	0	0	0	0	0	0	0	0	0	0	0	0	23
MBPK_000043963	order	Sphacelariales	0.8952	334	20	314	Chromalveolata	Stramenopiles	Ochrophyta	Phaeophyceae	Sphacelariales				0	0	0	0	0	0	0	0	0	17	0	0	3	0	0	0	0	0	0	0	0	0	0	0	0	0	0	0	0	0	0	0	0	0	25
MBPK_001034177	order	Sphacelariales	0.8952	209	0	209	Chromalveolata	Stramenopiles	Ochrophyta	Phaeophyceae	Sphacelariales				0	0	0	0	0	0	0	0	0	0	0	0	0	0	0	0	0	0	0	0	0	0	0	0	0	0	0	0	0	0	0	0	0	0	15
MBPK_002784629	order	Sphacelariales	0.8949	342	342	0	Chromalveolata	Stramenopiles	Ochrophyta	Phaeophyceae	Sphacelariales				0	0	0	0	0	0	0	0	0	13	0	0	4	0	0	0	37	0	7	154	56	16	5	10	0	29	0	5	0	0	0	0	0	6	0
MBPK_003557142	order	Sphacelariales	0.8949	79	16	63	Chromalveolata	Stramenopiles	Ochrophyta	Phaeophyceae	Sphacelariales				0	0	0	0	0	0	0	0	0	13	0	0	3	0	0	0	0	0	0	0	0	0	0	0	0	0	0	0	0	0	0	0	0	0	3
MBPK_002111904	order	Sphacelariales	0.8949	79	20	59	Chromalveolata	Stramenopiles	Ochrophyta	Phaeophyceae	Sphacelariales				0	0	0	0	0	0	0	0	0	18	0	0	2	0	0	0	0	0	0	0	0	0	0	0	0	0	0	0	0	0	0	0	0	0	5
MBPK_000218340	order	Sphacelariales	0.8949	44	2	42	Chromalveolata	Stramenopiles	Ochrophyta	Phaeophyceae	Sphacelariales				0	0	0	0	0	0	0	0	0	1	0	0	0	0	0	0	0	0	0	0	0	0	0	0	0	0	0	0	0	1	0	0	0	0	2
MBPK_000017378	order	Sphacelariales	0.8949	67	67	0	Chromalveolata	Stramenopiles	Ochrophyta	Phaeophyceae	Sphacelariales				0	0	0	0	0	0	0	0	0	1	0	0	0	0	0	0	8	2	2	31	18	3	0	2	0	0	0	0	0	0	0	0	0	0	0
MBPK_003850430	order	Sphacelariales	0.8949	32	1	31	Chromalveolata	Stramenopiles	Ochrophyta	Phaeophyceae	Sphacelariales				0	0	0	0	0	0	0	0	0	1	0	0	0	0	0	0	0	0	0	0	0	0	0	0	0	0	0	0	0	0	0	0	0	0	2
MBPK_000006805	order	Sphacelariales	0.8949	36	1	35	Chromalveolata	Stramenopiles	Ochrophyta	Phaeophyceae	Sphacelariales				0	0	0	0	0	0	0	0	0	1	0	0	0	0	0	0	0	0	0	0	0	0	0	0	0	0	0	0	0	0	0	0	0	0	1
MBPK_003062859	order	Sphacelariales	0.8949	17	0	17	Chromalveolata	Stramenopiles	Ochrophyta	Phaeophyceae	Sphacelariales				0	0	0	0	0	0	0	0	0	0	0	0	0	0	0	0	0	0	0	0	0	0	0	0	0	0	0	0	0	0	0	0	0	0	0
MBPK_003033355	order	Sphacelariales	0.8921	14	0	14	Chromalveolata	Stramenopiles	Ochrophyta	Phaeophyceae	Sphacelariales				0	0	0	0	0	0	0	0	0	0	0	0	0	0	0	0	0	0	0	0	0	0	0	0	0	0	0	0	0	0	0	0	0	0	0
MBPK_000620929	order	Sphacelariales	0.8885	233	231	2	Chromalveolata	Stramenopiles	Ochrophyta	Phaeophyceae	Sphacelariales				0	0	0	0	0	0	0	0	0	200	0	0	31	0	0	0	0	0	0	0	0	0	0	0	0	0	0	0	0	0	0	0	0	0	0
MBPK_001090098	class	Phaeophyceae	0.9042	2804	17	2787	Chromalveolata	Stramenopiles	Ochrophyta	Phaeophyceae					0	0	0	0	15	0	0	1	0	0	0	0	1	0	0	0	0	0	0	0	0	0	0	0	0	0	0	0	0	0	0	0	0	0	20
MBPK_003977221	class	Phaeophyceae	0.8892	373	2	371	Chromalveolata	Stramenopiles	Ochrophyta	Phaeophyceae					0	0	0	0	0	0	1	0	0	0	0	0	0	1	0	0	0	0	0	0	0	0	0	0	0	0	0	0	0	0	0	0	0	0	5
MBPK_000014979	class	Phaeophyceae	0.8836	323	0	323	Chromalveolata	Stramenopiles	Ochrophyta	Phaeophyceae					0	0	0	0	0	0	0	0	0	0	0	0	0	0	0	0	0	0	0	0	0	0	0	0	0	0	0	0	0	0	0	0	0	0	6
MBPK_001771631	class	Phaeophyceae	0.8829	271	0	271	Chromalveolata	Stramenopiles	Ochrophyta	Phaeophyceae					0	0	0	0	0	0	0	0	0	0	0	0	0	0	0	0	0	0	0	0	0	0	0	0	0	0	0	0	0	0	0	0	0	0	10
MBPK_000957444	class	Phaeophyceae	0.8801	324	324	0	Chromalveolata	Stramenopiles	Ochrophyta	Phaeophyceae					0	0	0	0	0	0	0	0	0	0	0	0	0	0	0	0	36	0	0	257	0	0	31	0	0	0	0	0	0	0	0	0	0	0	0
MBPK_000626419	class	Phaeophyceae	0.8797	194	0	194	Chromalveolata	Stramenopiles	Ochrophyta	Phaeophyceae					0	0	0	0	0	0	0	0	0	0	0	0	0	0	0	0	0	0	0	0	0	0	0	0	0	0	0	0	0	0	0	0	0	0	4
MBPK_002452266	class	Phaeophyceae	0.8698	210	0	210	Chromalveolata	Stramenopiles	Ochrophyta	Phaeophyceae					0	0	0	0	0	0	0	0	0	0	0	0	0	0	0	0	0	0	0	0	0	0	0	0	0	0	0	0	0	0	0	0	0	0	1
MBPK_000088043	class	Phaeophyceae	0.8671	208	204	4	Chromalveolata	Stramenopiles	Ochrophyta	Phaeophyceae					0	0	0	0	0	0	0	0	0	0	0	0	0	0	0	0	0	0	0	0	0	0	0	0	0	70	22	7	14	68	7	5	2	9	0
MBPK_001715366	class	Phaeophyceae	0.8648	150	150	0	Chromalveolata	Stramenopiles	Ochrophyta	Phaeophyceae					0	0	1	0	0	0	0	0	0	1	0	0	0	0	0	0	0	0	0	0	0	0	0	0	0	30	8	11	12	83	0	2	2	0	0
MBPK_000474117	class	Phaeophyceae	0.8644	130	4	126	Chromalveolata	Stramenopiles	Ochrophyta	Phaeophyceae					0	0	0	0	1	0	0	0	0	0	0	1	0	0	2	0	0	0	0	0	0	0	0	0	0	0	0	0	0	0	0	0	0	0	0
MBPK_000245037	class	Phaeophyceae	0.8644	99	1	98	Chromalveolata	Stramenopiles	Ochrophyta	Phaeophyceae					0	0	0	0	1	0	0	0	0	0	0	0	0	0	0	0	0	0	0	0	0	0	0	0	0	0	0	0	0	0	0	0	0	0	1
MBPK_003170362	class	Phaeophyceae	0.8594	95	95	0	Chromalveolata	Stramenopiles	Ochrophyta	Phaeophyceae					0	0	0	0	0	0	0	0	0	0	0	0	0	0	0	0	5	0	0	79	0	0	10	0	0	1	0	0	0	0	0	0	0	0	0
MBPK_000147834	class	Phaeophyceae	0.8585	100	100	0	Chromalveolata	Stramenopiles	Ochrophyta	Phaeophyceae					0	0	0	0	3	0	0	0	0	0	5	0	0	0	11	0	7	0	0	3	0	7	0	0	0	13	3	16	5	24	0	3	0	0	0
MBPK_000229639	class	Phaeophyceae	0.8576	74	74	0	Chromalveolata	Stramenopiles	Ochrophyta	Phaeophyceae					0	0	0	0	0	0	0	0	0	0	0	0	0	0	0	0	38	0	0	32	0	0	4	0	0	0	0	0	0	0	0	0	0	0	0
MBPK_001574329	class	Phaeophyceae	0.8567	46	46	0	Chromalveolata	Stramenopiles	Ochrophyta	Phaeophyceae					0	0	0	0	0	0	0	0	0	0	0	0	0	0	0	0	0	0	0	0	0	0	0	0	0	4	4	4	2	28	2	0	1	1	0
MBPK_001081964	class	Phaeophyceae	0.8549	38	1	37	Chromalveolata	Stramenopiles	Ochrophyta	Phaeophyceae					0	0	0	0	1	0	0	0	0	0	0	0	0	0	0	0	0	0	0	0	0	0	0	0	0	0	0	0	0	0	0	0	0	0	0
MBPK_000588639	class	Phaeophyceae	0.854	28	0	28	Chromalveolata	Stramenopiles	Ochrophyta	Phaeophyceae					0	0	0	0	0	0	0	0	0	0	0	0	0	0	0	0	0	0	0	0	0	0	0	0	0	0	0	0	0	0	0	0	0	0	0
MBPK_002329088	class	Phaeophyceae	0.8486	69	51	18	Chromalveolata	Stramenopiles	Ochrophyta	Phaeophyceae					0	0	0	1	0	0	0	0	0	0	41	0	0	9	0	0	0	0	0	0	0	0	0	0	0	0	0	0	0	0	0	0	0	0	0
MBPK_000217607	class	Phaeophyceae	0.8408	185	180	5	Chromalveolata	Stramenopiles	Ochrophyta	Phaeophyceae					0	0	0	0	0	0	0	0	0	176	0	0	4	0	0	0	0	0	0	0	0	0	0	0	0	0	0	0	0	0	0	0	0	0	0
MBPK_000697267	class	Phaeophyceae	0.8408	82	82	0	Chromalveolata	Stramenopiles	Ochrophyta	Phaeophyceae					0	0	0	0	0	0	0	0	0	63	0	0	4	0	0	0	0	0	0	1	3	1	1	0	1	2	0	1	5	0	0	0	0	0	0
MBPK_001979309	class	Phaeophyceae	0.8381	12	12	0	Chromalveolata	Stramenopiles	Ochrophyta	Phaeophyceae					0	0	0	0	0	0	0	0	0	0	0	0	0	0	0	0	0	0	0	0	0	0	0	0	0	0	0	0	0	12	0	0	0	0	0
MBPK_002094497	class	Phaeophyceae	0.8376	245	238	7	Chromalveolata	Stramenopiles	Ochrophyta	Phaeophyceae					0	0	0	0	0	0	0	0	0	229	0	0	6	0	0	0	0	0	0	1	0	0	2	0	0	0	0	0	0	0	0	0	0	0	0
MBPK_002013137	class	Phaeophyceae	0.8333	9	0	9	Chromalveolata	Stramenopiles	Ochrophyta	Phaeophyceae					0	0	0	0	0	0	0	0	0	0	0	0	0	0	0	0	0	0	0	0	0	0	0	0	0	0	0	0	0	0	0	0	0	0	0
MBPK_001959346	phylum	Ochrophyta	0.9936	2455	29	2426	Chromalveolata	Stramenopiles	Ochrophyta						0	0	0	1	9	0	0	0	0	9	7	0	2	1	0	0	0	0	0	0	0	0	0	0	0	0	0	0	0	0	0	0	0	0	13
MBPK_000593101	phylum	Ochrophyta	0.8797	1245	0	1245	Chromalveolata	Stramenopiles	Ochrophyta						0	0	0	0	0	0	0	0	0	0	0	0	0	0	0	0	0	0	0	0	0	0	0	0	0	0	0	0	0	0	0	0	0	0	16
MBPK_000005340	phylum	Ochrophyta	0.8766	449	0	449	Chromalveolata	Stramenopiles	Ochrophyta						0	0	0	0	0	0	0	0	0	0	0	0	0	0	0	0	0	0	0	0	0	0	0	0	0	0	0	0	0	0	0	0	0	0	5
MBPK_000972533	phylum	Ochrophyta	0.8738	430	0	430	Chromalveolata	Stramenopiles	Ochrophyta						0	0	0	0	0	0	0	0	0	0	0	0	0	0	0	0	0	0	0	0	0	0	0	0	0	0	0	0	0	0	0	0	0	0	3
MBPK_002237451	phylum	Ochrophyta	0.8738	350	0	350	Chromalveolata	Stramenopiles	Ochrophyta						0	0	0	0	0	0	0	0	0	0	0	0	0	0	0	0	0	0	0	0	0	0	0	0	0	0	0	0	0	0	0	0	0	0	2
MBPK_003626724	phylum	Ochrophyta	0.8738	177	26	151	Chromalveolata	Stramenopiles	Ochrophyta						0	0	0	0	0	0	0	0	0	0	0	0	0	0	0	0	4	0	0	19	3	0	0	0	0	0	0	0	0	0	0	0	0	0	0
MBPK_000616811	phylum	Ochrophyta	0.8734	231	0	231	Chromalveolata	Stramenopiles	Ochrophyta						0	0	0	0	0	0	0	0	0	0	0	0	0	0	0	0	0	0	0	0	0	0	0	0	0	0	0	0	0	0	0	0	0	0	0
MBPK_000951493	species	Thraustochytrium aureum	0.8517	4284	941	3343	Chromalveolata	Stramenopiles	Oomycota	Oomycetes	Saprolegniales	Thraustochytriaceae	Thraustochytrium	Thraustochytrium aureum	2	0	0	0	8	0	79	23	0	50	16	0	9	3	35	7	119	0	7	68	19	78	50	132	87	50	6	6	6	37	3	20	4	17	5
MBPK_002099727	class	Oomycetes	0.9363	61	61	0	Chromalveolata	Stramenopiles	Oomycota	Oomycetes					0	0	0	0	0	0	0	0	0	0	0	0	0	0	0	11	13	0	0	10	0	16	0	0	0	0	0	0	5	6	0	0	0	0	0
MBPK_002365561	class	Oomycetes	0.9361	1420	0	1420	Chromalveolata	Stramenopiles	Oomycota	Oomycetes					0	0	0	0	0	0	0	0	0	0	0	0	0	0	0	0	0	0	0	0	0	0	0	0	0	0	0	0	0	0	0	0	0	0	0
MBPK_000468669	class	Oomycetes	0.9329	235	0	235	Chromalveolata	Stramenopiles	Oomycota	Oomycetes					0	0	0	0	0	0	0	0	0	0	0	0	0	0	0	0	0	0	0	0	0	0	0	0	0	0	0	0	0	0	0	0	0	0	0
MBPK_000288791	class	Oomycetes	0.9329	1040	1040	0	Chromalveolata	Stramenopiles	Oomycota	Oomycetes					0	0	0	0	0	0	0	0	0	0	0	0	0	0	0	0	697	0	0	322	0	0	21	0	0	0	0	0	0	0	0	0	0	0	0
MBPK_001851489	class	Oomycetes	0.9329	799	0	799	Chromalveolata	Stramenopiles	Oomycota	Oomycetes					0	0	0	0	0	0	0	0	0	0	0	0	0	0	0	0	0	0	0	0	0	0	0	0	0	0	0	0	0	0	0	0	0	0	0
MBPK_000370003	class	Oomycetes	0.9236	867	0	867	Chromalveolata	Stramenopiles	Oomycota	Oomycetes					0	0	0	0	0	0	0	0	0	0	0	0	0	0	0	0	0	0	0	0	0	0	0	0	0	0	0	0	0	0	0	0	0	0	0
MBPK_000242670	class	Oomycetes	0.9204	708	0	708	Chromalveolata	Stramenopiles	Oomycota	Oomycetes					0	0	0	0	0	0	0	0	0	0	0	0	0	0	0	0	0	0	0	0	0	0	0	0	0	0	0	0	0	0	0	0	0	0	7
MBPK_001127626	class	Oomycetes	0.9172	243	2	241	Chromalveolata	Stramenopiles	Oomycota	Oomycetes					0	0	0	0	0	0	0	0	0	0	0	0	0	0	0	1	0	0	0	0	0	0	0	0	0	0	0	0	0	0	0	1	0	0	0
MBPK_001058651	class	Oomycetes	0.914	778	14	764	Chromalveolata	Stramenopiles	Oomycota	Oomycetes					0	0	0	0	0	0	0	0	0	0	0	0	0	0	0	0	0	0	0	0	0	0	0	0	14	0	0	0	0	0	0	0	0	0	0
MBPK_002183955	class	Oomycetes	0.914	689	0	689	Chromalveolata	Stramenopiles	Oomycota	Oomycetes					0	0	0	0	0	0	0	0	0	0	0	0	0	0	0	0	0	0	0	0	0	0	0	0	0	0	0	0	0	0	0	0	0	0	32
MBPK_001417436	class	Oomycetes	0.9105	627	0	627	Chromalveolata	Stramenopiles	Oomycota	Oomycetes					0	0	0	0	0	0	0	0	0	0	0	0	0	0	0	0	0	0	0	0	0	0	0	0	0	0	0	0	0	0	0	0	0	0	0
MBPK_000073691	class	Oomycetes	0.9076	30	28	2	Chromalveolata	Stramenopiles	Oomycota	Oomycetes					0	0	0	0	0	0	0	0	0	0	0	0	0	0	0	9	0	0	0	0	0	0	9	10	0	0	0	0	0	0	0	0	0	0	0
MBPK_000653000	class	Oomycetes	0.9076	317	6	311	Chromalveolata	Stramenopiles	Oomycota	Oomycetes					0	0	0	0	0	0	0	0	0	0	0	0	0	0	0	0	0	0	0	0	0	6	0	0	0	0	0	0	0	0	0	0	0	0	4
MBPK_000604009	class	Oomycetes	0.9076	605	602	3	Chromalveolata	Stramenopiles	Oomycota	Oomycetes					0	0	0	0	8	0	0	0	0	0	0	0	0	0	0	0	497	0	0	88	0	0	8	0	0	0	0	0	0	0	0	0	1	0	0
MBPK_002029759	class	Oomycetes	0.9048	123	0	123	Chromalveolata	Stramenopiles	Oomycota	Oomycetes					0	0	0	0	0	0	0	0	0	0	0	0	0	0	0	0	0	0	0	0	0	0	0	0	0	0	0	0	0	0	0	0	0	0	0
MBPK_001626637	class	Oomycetes	0.9045	512	7	505	Chromalveolata	Stramenopiles	Oomycota	Oomycetes					0	0	0	0	0	0	3	0	0	0	0	0	0	0	0	0	0	0	0	0	0	0	0	0	0	0	0	0	4	0	0	0	0	0	0
MBPK_000989133	class	Oomycetes	0.9019	396	0	396	Chromalveolata	Stramenopiles	Oomycota	Oomycetes					0	0	0	0	0	0	0	0	0	0	0	0	0	0	0	0	0	0	0	0	0	0	0	0	0	0	0	0	0	0	0	0	0	0	0
MBPK_003055820	class	Oomycetes	0.8984	442	0	442	Chromalveolata	Stramenopiles	Oomycota	Oomycetes					0	0	0	0	0	0	0	0	0	0	0	0	0	0	0	0	0	0	0	0	0	0	0	0	0	0	0	0	0	0	0	0	0	0	7
MBPK_002991420	class	Oomycetes	0.8981	348	39	309	Chromalveolata	Stramenopiles	Oomycota	Oomycetes					0	3	2	0	1	0	0	2	0	0	0	0	0	0	0	1	25	0	2	0	1	0	0	0	2	0	0	0	0	0	0	0	0	0	2
MBPK_000142278	class	Oomycetes	0.8956	409	409	0	Chromalveolata	Stramenopiles	Oomycota	Oomycetes					0	0	0	0	0	0	0	0	0	0	0	0	0	0	0	0	308	0	0	91	0	0	10	0	0	0	0	0	0	0	0	0	0	0	0
MBPK_001198580	class	Oomycetes	0.8952	388	131	257	Chromalveolata	Stramenopiles	Oomycota	Oomycetes					0	0	0	0	0	0	0	0	0	0	0	0	0	0	0	0	4	0	4	18	3	10	19	23	6	8	1	5	1	9	0	8	3	9	1
MBPK_000115748	class	Oomycetes	0.8949	200	170	30	Chromalveolata	Stramenopiles	Oomycota	Oomycetes					0	0	0	11	0	0	66	11	22	0	0	0	0	4	50	1	0	0	0	0	0	5	0	0	0	0	0	0	0	0	0	0	0	0	0
MBPK_000050814	class	Oomycetes	0.8889	146	0	146	Chromalveolata	Stramenopiles	Oomycota	Oomycetes					0	0	0	0	0	0	0	0	0	0	0	0	0	0	0	0	0	0	0	0	0	0	0	0	0	0	0	0	0	0	0	0	0	0	0
MBPK_000060860	class	Oomycetes	0.8889	170	169	1	Chromalveolata	Stramenopiles	Oomycota	Oomycetes					0	0	0	0	0	0	0	0	0	0	0	0	0	0	0	0	0	0	0	143	9	7	0	10	0	0	0	0	0	0	0	0	0	0	0
MBPK_000638814	class	Oomycetes	0.8889	226	226	0	Chromalveolata	Stramenopiles	Oomycota	Oomycetes					0	0	0	0	0	0	0	0	0	0	0	0	0	0	0	0	163	0	0	59	1	0	3	0	0	0	0	0	0	0	0	0	0	0	0
MBPK_003107578	class	Oomycetes	0.8885	177	18	159	Chromalveolata	Stramenopiles	Oomycota	Oomycetes					0	2	0	0	2	4	0	1	3	0	0	0	0	0	6	0	0	0	0	0	0	0	0	0	0	0	0	0	0	0	0	0	0	0	4
MBPK_000006879	class	Oomycetes	0.8864	196	60	136	Chromalveolata	Stramenopiles	Oomycota	Oomycetes					0	0	0	0	0	0	0	0	0	0	0	0	0	0	0	0	0	1	1	5	2	9	8	17	5	0	0	0	1	2	0	7	0	2	0
MBPK_000878099	class	Oomycetes	0.8864	162	0	162	Chromalveolata	Stramenopiles	Oomycota	Oomycetes					0	0	0	0	0	0	0	0	0	0	0	0	0	0	0	0	0	0	0	0	0	0	0	0	0	0	0	0	0	0	0	0	0	0	3
MBPK_002992661	class	Oomycetes	0.8857	166	9	157	Chromalveolata	Stramenopiles	Oomycota	Oomycetes					0	0	0	0	0	0	0	0	0	0	0	0	0	0	0	0	0	0	0	2	0	0	0	0	0	6	0	1	0	0	0	0	0	0	1
MBPK_000588437	class	Oomycetes	0.8836	32	25	7	Chromalveolata	Stramenopiles	Oomycota	Oomycetes					0	0	0	0	0	0	0	0	0	0	0	0	0	0	0	25	0	0	0	0	0	0	0	0	0	0	0	0	0	0	0	0	0	0	0
MBPK_002371245	class	Oomycetes	0.8829	188	0	188	Chromalveolata	Stramenopiles	Oomycota	Oomycetes					0	0	0	0	0	0	0	0	0	0	0	0	0	0	0	0	0	0	0	0	0	0	0	0	0	0	0	0	0	0	0	0	0	0	0
MBPK_000960622	class	Oomycetes	0.8825	193	21	172	Chromalveolata	Stramenopiles	Oomycota	Oomycetes					0	1	0	0	1	2	3	4	0	0	4	0	3	3	0	0	0	0	0	0	0	0	0	0	0	0	0	0	0	0	0	0	0	0	0
MBPK_000005463	class	Oomycetes	0.8816	166	0	166	Chromalveolata	Stramenopiles	Oomycota	Oomycetes					0	0	0	0	0	0	0	0	0	0	0	0	0	0	0	0	0	0	0	0	0	0	0	0	0	0	0	0	0	0	0	0	0	0	1
MBPK_000024023	class	Oomycetes	0.8801	156	3	153	Chromalveolata	Stramenopiles	Oomycota	Oomycetes					0	0	0	0	0	0	0	0	0	0	0	0	0	0	0	1	0	0	0	0	0	0	0	0	2	0	0	0	0	0	0	0	0	0	1
MBPK_000509706	class	Oomycetes	0.8794	159	0	159	Chromalveolata	Stramenopiles	Oomycota	Oomycetes					0	0	0	0	0	0	0	0	0	0	0	0	0	0	0	0	0	0	0	0	0	0	0	0	0	0	0	0	0	0	0	0	0	0	0
MBPK_003866860	class	Oomycetes	0.8785	121	2	119	Chromalveolata	Stramenopiles	Oomycota	Oomycetes					0	0	0	0	0	0	0	0	0	0	0	0	0	0	0	1	0	0	0	0	0	0	0	0	1	0	0	0	0	0	0	0	0	0	1
MBPK_000789062	class	Oomycetes	0.8785	104	0	104	Chromalveolata	Stramenopiles	Oomycota	Oomycetes					0	0	0	0	0	0	0	0	0	0	0	0	0	0	0	0	0	0	0	0	0	0	0	0	0	0	0	0	0	0	0	0	0	0	1
MBPK_000054448	class	Oomycetes	0.8774	140	0	140	Chromalveolata	Stramenopiles	Oomycota	Oomycetes					0	0	0	0	0	0	0	0	0	0	0	0	0	0	0	0	0	0	0	0	0	0	0	0	0	0	0	0	0	0	0	0	0	0	0
MBPK_000001642	class	Oomycetes	0.8762	105	42	63	Chromalveolata	Stramenopiles	Oomycota	Oomycetes					0	0	0	0	0	0	0	0	0	0	0	0	0	0	0	1	3	0	0	4	1	0	3	10	1	2	1	3	1	5	0	0	4	3	1
MBPK_000020197	class	Oomycetes	0.8754	142	0	142	Chromalveolata	Stramenopiles	Oomycota	Oomycetes					0	0	0	0	0	0	0	0	0	0	0	0	0	0	0	0	0	0	0	0	0	0	0	0	0	0	0	0	0	0	0	0	0	0	0
MBPK_000230052	class	Oomycetes	0.8738	141	0	141	Chromalveolata	Stramenopiles	Oomycota	Oomycetes					0	0	0	0	0	0	0	0	0	0	0	0	0	0	0	0	0	0	0	0	0	0	0	0	0	0	0	0	0	0	0	0	0	0	0
MBPK_000052934	class	Oomycetes	0.8715	117	0	117	Chromalveolata	Stramenopiles	Oomycota	Oomycetes					0	0	0	0	0	0	0	0	0	0	0	0	0	0	0	0	0	0	0	0	0	0	0	0	0	0	0	0	0	0	0	0	0	0	2
MBPK_000411309	class	Oomycetes	0.8703	123	15	108	Chromalveolata	Stramenopiles	Oomycota	Oomycetes					0	0	0	0	0	0	0	0	0	0	0	0	0	0	0	0	0	0	0	0	0	0	10	0	5	0	0	0	0	0	0	0	0	0	0
MBPK_002071530	class	Oomycetes	0.8703	123	0	123	Chromalveolata	Stramenopiles	Oomycota	Oomycetes					0	0	0	0	0	0	0	0	0	0	0	0	0	0	0	0	0	0	0	0	0	0	0	0	0	0	0	0	0	0	0	0	0	0	0
MBPK_002101723	class	Oomycetes	0.8703	117	0	117	Chromalveolata	Stramenopiles	Oomycota	Oomycetes					0	0	0	0	0	0	0	0	0	0	0	0	0	0	0	0	0	0	0	0	0	0	0	0	0	0	0	0	0	0	0	0	0	0	8
MBPK_003448439	class	Oomycetes	0.8694	113	0	113	Chromalveolata	Stramenopiles	Oomycota	Oomycetes					0	0	0	0	0	0	0	0	0	0	0	0	0	0	0	0	0	0	0	0	0	0	0	0	0	0	0	0	0	0	0	0	0	0	0
MBPK_000027898	class	Oomycetes	0.869	113	1	112	Chromalveolata	Stramenopiles	Oomycota	Oomycetes					0	0	0	0	0	0	0	0	0	0	0	0	0	0	0	0	0	0	0	0	0	0	0	0	0	0	1	0	0	0	0	0	0	0	0
MBPK_001405148	class	Oomycetes	0.8688	93	1	92	Chromalveolata	Stramenopiles	Oomycota	Oomycetes					0	0	0	0	0	0	0	0	0	0	0	0	0	0	0	0	0	0	0	1	0	0	0	0	0	0	0	0	0	0	0	0	0	0	0
MBPK_002548303	class	Oomycetes	0.8675	94	0	94	Chromalveolata	Stramenopiles	Oomycota	Oomycetes					0	0	0	0	0	0	0	0	0	0	0	0	0	0	0	0	0	0	0	0	0	0	0	0	0	0	0	0	0	0	0	0	0	0	1
MBPK_000307604	class	Oomycetes	0.8675	109	5	104	Chromalveolata	Stramenopiles	Oomycota	Oomycetes					0	0	0	0	0	0	0	0	0	0	0	0	0	0	0	0	0	0	2	0	0	0	1	0	2	0	0	0	0	0	0	0	0	0	0
MBPK_000038436	class	Oomycetes	0.8671	105	5	100	Chromalveolata	Stramenopiles	Oomycota	Oomycetes					0	0	0	0	0	0	0	0	0	0	0	0	0	0	0	0	0	0	0	0	0	0	0	0	0	2	0	1	0	2	0	0	0	0	0
MBPK_000568750	class	Oomycetes	0.8671	83	27	56	Chromalveolata	Stramenopiles	Oomycota	Oomycetes					0	0	0	0	0	0	0	0	0	0	0	0	0	0	0	1	0	0	0	2	0	2	3	2	2	1	1	0	0	2	0	7	0	4	1
MBPK_000176532	class	Oomycetes	0.8667	102	24	78	Chromalveolata	Stramenopiles	Oomycota	Oomycetes					0	0	0	0	0	0	0	0	0	0	0	0	0	0	0	0	24	0	0	0	0	0	0	0	0	0	0	0	0	0	0	0	0	0	0
MBPK_000324352	class	Oomycetes	0.8656	122	25	97	Chromalveolata	Stramenopiles	Oomycota	Oomycetes					0	0	0	0	0	0	1	0	0	0	16	0	3	5	0	0	0	0	0	0	0	0	0	0	0	0	0	0	0	0	0	0	0	0	0
MBPK_001706286	class	Oomycetes	0.8648	60	0	60	Chromalveolata	Stramenopiles	Oomycota	Oomycetes					0	0	0	0	0	0	0	0	0	0	0	0	0	0	0	0	0	0	0	0	0	0	0	0	0	0	0	0	0	0	0	0	0	0	1
MBPK_002453632	class	Oomycetes	0.8648	97	0	97	Chromalveolata	Stramenopiles	Oomycota	Oomycetes					0	0	0	0	0	0	0	0	0	0	0	0	0	0	0	0	0	0	0	0	0	0	0	0	0	0	0	0	0	0	0	0	0	0	0
MBPK_003610552	class	Oomycetes	0.8644	77	0	77	Chromalveolata	Stramenopiles	Oomycota	Oomycetes					0	0	0	0	0	0	0	0	0	0	0	0	0	0	0	0	0	0	0	0	0	0	0	0	0	0	0	0	0	0	0	0	0	0	0
MBPK_000170566	class	Oomycetes	0.8644	64	30	34	Chromalveolata	Stramenopiles	Oomycota	Oomycetes					0	0	0	0	0	0	0	0	0	0	0	0	0	0	0	1	4	0	0	0	0	0	2	7	0	0	1	0	0	2	0	6	4	3	0
MBPK_001564005	class	Oomycetes	0.8639	93	0	93	Chromalveolata	Stramenopiles	Oomycota	Oomycetes					0	0	0	0	0	0	0	0	0	0	0	0	0	0	0	0	0	0	0	0	0	0	0	0	0	0	0	0	0	0	0	0	0	0	0
MBPK_001166703	class	Oomycetes	0.8639	65	5	60	Chromalveolata	Stramenopiles	Oomycota	Oomycetes					4	0	0	0	0	0	0	0	0	0	0	0	0	0	0	0	0	0	0	0	0	0	0	0	1	0	0	0	0	0	0	0	0	0	0
MBPK_002897445	class	Oomycetes	0.8629	88	0	88	Chromalveolata	Stramenopiles	Oomycota	Oomycetes					0	0	0	0	0	0	0	0	0	0	0	0	0	0	0	0	0	0	0	0	0	0	0	0	0	0	0	0	0	0	0	0	0	0	0
MBPK_000053749	class	Oomycetes	0.8625	18	12	6	Chromalveolata	Stramenopiles	Oomycota	Oomycetes					0	0	0	0	0	0	0	0	0	0	0	0	0	0	0	3	0	0	0	9	0	0	0	0	0	0	0	0	0	0	0	0	0	0	0
MBPK_000003394	class	Oomycetes	0.8621	127	101	26	Chromalveolata	Stramenopiles	Oomycota	Oomycetes					41	0	0	44	0	0	0	0	0	0	4	0	4	8	0	0	0	0	0	0	0	0	0	0	0	0	0	0	0	0	0	0	0	0	0
MBPK_000103756	class	Oomycetes	0.8589	59	37	22	Chromalveolata	Stramenopiles	Oomycota	Oomycetes					0	0	0	0	0	0	2	0	0	0	0	0	0	0	0	0	1	0	0	2	0	1	2	5	3	1	0	0	0	12	1	5	1	1	2
MBPK_002965384	class	Oomycetes	0.858	66	0	66	Chromalveolata	Stramenopiles	Oomycota	Oomycetes					0	0	0	0	0	0	0	0	0	0	0	0	0	0	0	0	0	0	0	0	0	0	0	0	0	0	0	0	0	0	0	0	0	0	0
MBPK_000052054	class	Oomycetes	0.8576	68	0	68	Chromalveolata	Stramenopiles	Oomycota	Oomycetes					0	0	0	0	0	0	0	0	0	0	0	0	0	0	0	0	0	0	0	0	0	0	0	0	0	0	0	0	0	0	0	0	0	0	0
MBPK_002812944	class	Oomycetes	0.8576	61	1	60	Chromalveolata	Stramenopiles	Oomycota	Oomycetes					0	0	0	0	0	0	0	0	0	0	0	0	0	0	0	0	0	0	0	0	0	0	0	0	0	0	0	0	0	0	0	1	0	0	0
MBPK_002999094	class	Oomycetes	0.8563	66	0	66	Chromalveolata	Stramenopiles	Oomycota	Oomycetes					0	0	0	0	0	0	0	0	0	0	0	0	0	0	0	0	0	0	0	0	0	0	0	0	0	0	0	0	0	0	0	0	0	0	0
MBPK_002736167	class	Oomycetes	0.8563	60	0	60	Chromalveolata	Stramenopiles	Oomycota	Oomycetes					0	0	0	0	0	0	0	0	0	0	0	0	0	0	0	0	0	0	0	0	0	0	0	0	0	0	0	0	0	0	0	0	0	0	0
MBPK_000048539	class	Oomycetes	0.8553	61	5	56	Chromalveolata	Stramenopiles	Oomycota	Oomycetes					0	0	0	0	0	0	2	3	0	0	0	0	0	0	0	0	0	0	0	0	0	0	0	0	0	0	0	0	0	0	0	0	0	0	0
MBPK_003312337	class	Oomycetes	0.8549	66	6	60	Chromalveolata	Stramenopiles	Oomycota	Oomycetes					0	0	0	0	0	1	0	0	2	1	1	0	0	0	1	0	0	0	0	0	0	0	0	0	0	0	0	0	0	0	0	0	0	0	0
MBPK_002056971	class	Oomycetes	0.8549	56	0	56	Chromalveolata	Stramenopiles	Oomycota	Oomycetes					0	0	0	0	0	0	0	0	0	0	0	0	0	0	0	0	0	0	0	0	0	0	0	0	0	0	0	0	0	0	0	0	0	0	0
MBPK_000196237	class	Oomycetes	0.854	45	9	36	Chromalveolata	Stramenopiles	Oomycota	Oomycetes					0	0	0	0	0	0	0	0	0	0	0	0	0	0	0	0	0	0	0	0	0	0	0	2	3	0	0	1	0	0	0	1	1	1	0
MBPK_001190975	class	Oomycetes	0.854	58	0	58	Chromalveolata	Stramenopiles	Oomycota	Oomycetes					0	0	0	0	0	0	0	0	0	0	0	0	0	0	0	0	0	0	0	0	0	0	0	0	0	0	0	0	0	0	0	0	0	0	0
MBPK_001660836	class	Oomycetes	0.8536	16	5	11	Chromalveolata	Stramenopiles	Oomycota	Oomycetes					0	0	0	0	0	0	0	0	0	0	0	0	0	0	0	5	0	0	0	0	0	0	0	0	0	0	0	0	0	0	0	0	0	0	0
MBPK_001041977	class	Oomycetes	0.8536	53	1	52	Chromalveolata	Stramenopiles	Oomycota	Oomycetes					0	0	0	0	0	0	0	0	0	0	0	0	0	0	0	0	0	0	1	0	0	0	0	0	0	0	0	0	0	0	0	0	0	0	8
MBPK_000198909	class	Oomycetes	0.8535	48	0	48	Chromalveolata	Stramenopiles	Oomycota	Oomycetes					0	0	0	0	0	0	0	0	0	0	0	0	0	0	0	0	0	0	0	0	0	0	0	0	0	0	0	0	0	0	0	0	0	0	0
MBPK_000036414	class	Oomycetes	0.8531	46	0	46	Chromalveolata	Stramenopiles	Oomycota	Oomycetes					0	0	0	0	0	0	0	0	0	0	0	0	0	0	0	0	0	0	0	0	0	0	0	0	0	0	0	0	0	0	0	0	0	0	0
MBPK_000216316	class	Oomycetes	0.8531	53	46	7	Chromalveolata	Stramenopiles	Oomycota	Oomycetes					0	0	0	0	0	0	0	0	0	0	0	0	0	0	0	0	0	0	0	5	0	4	2	0	0	5	0	16	2	6	0	2	0	4	0
MBPK_000764219	class	Oomycetes	0.8527	549	496	53	Chromalveolata	Stramenopiles	Oomycota	Oomycetes					0	0	0	7	0	0	17	0	2	32	35	28	41	9	325	0	0	0	0	0	0	0	0	0	0	0	0	0	0	0	0	0	0	0	0
MBPK_000049090	class	Oomycetes	0.8527	49	0	49	Chromalveolata	Stramenopiles	Oomycota	Oomycetes					0	0	0	0	0	0	0	0	0	0	0	0	0	0	0	0	0	0	0	0	0	0	0	0	0	0	0	0	0	0	0	0	0	0	0
MBPK_000286416	class	Oomycetes	0.8527	52	0	52	Chromalveolata	Stramenopiles	Oomycota	Oomycetes					0	0	0	0	0	0	0	0	0	0	0	0	0	0	0	0	0	0	0	0	0	0	0	0	0	0	0	0	0	0	0	0	0	0	0
MBPK_000369563	class	Oomycetes	0.8509	48	6	42	Chromalveolata	Stramenopiles	Oomycota	Oomycetes					0	0	0	0	0	0	0	0	0	0	0	0	0	0	0	0	0	0	0	0	0	0	0	0	0	1	1	0	1	2	0	0	1	0	0
MBPK_001018364	class	Oomycetes	0.8509	47	31	16	Chromalveolata	Stramenopiles	Oomycota	Oomycetes					0	0	0	0	0	0	3	0	0	0	0	0	0	0	0	0	0	0	0	0	0	0	0	0	0	0	0	0	1	6	0	13	7	1	0
MBPK_001013535	class	Oomycetes	0.8505	44	3	41	Chromalveolata	Stramenopiles	Oomycota	Oomycetes					0	1	0	0	0	0	0	0	0	1	0	0	0	0	1	0	0	0	0	0	0	0	0	0	0	0	0	0	0	0	0	0	0	0	1
MBPK_003264451	class	Oomycetes	0.8505	44	0	44	Chromalveolata	Stramenopiles	Oomycota	Oomycetes					0	0	0	0	0	0	0	0	0	0	0	0	0	0	0	0	0	0	0	0	0	0	0	0	0	0	0	0	0	0	0	0	0	0	0
MBPK_002277381	class	Oomycetes	0.8495	534	516	18	Chromalveolata	Stramenopiles	Oomycota	Oomycetes					19	9	6	226	5	4	28	0	2	0	153	0	0	64	0	0	0	0	0	0	0	0	0	0	0	0	0	0	0	0	0	0	0	0	0
MBPK_000831802	class	Oomycetes	0.8495	402	360	42	Chromalveolata	Stramenopiles	Oomycota	Oomycetes					9	4	9	166	2	3	23	0	3	0	94	0	0	47	0	0	0	0	0	0	0	0	0	0	0	0	0	0	0	0	0	0	0	0	0
MBPK_000009807	class	Oomycetes	0.8491	36	0	36	Chromalveolata	Stramenopiles	Oomycota	Oomycetes					0	0	0	0	0	0	0	0	0	0	0	0	0	0	0	0	0	0	0	0	0	0	0	0	0	0	0	0	0	0	0	0	0	0	0
MBPK_002384831	class	Oomycetes	0.8491	38	0	38	Chromalveolata	Stramenopiles	Oomycota	Oomycetes					0	0	0	0	0	0	0	0	0	0	0	0	0	0	0	0	0	0	0	0	0	0	0	0	0	0	0	0	0	0	0	0	0	0	0
MBPK_000268156	class	Oomycetes	0.8491	118	92	26	Chromalveolata	Stramenopiles	Oomycota	Oomycetes					2	0	2	37	0	2	6	0	1	0	20	0	0	11	0	0	11	0	0	0	0	0	0	0	0	0	0	0	0	0	0	0	0	0	2
MBPK_003224290	class	Oomycetes	0.8478	33	6	27	Chromalveolata	Stramenopiles	Oomycota	Oomycetes					0	0	0	0	0	0	0	0	0	0	0	0	0	0	0	0	0	0	0	0	0	0	0	0	2	0	1	1	2	0	0	0	0	0	0
MBPK_000045758	class	Oomycetes	0.8474	95	77	18	Chromalveolata	Stramenopiles	Oomycota	Oomycetes					0	1	1	6	12	1	9	2	0	13	0	0	1	0	16	0	0	0	0	0	0	0	0	0	0	0	0	0	6	9	0	0	0	0	0
MBPK_003639098	class	Oomycetes	0.8469	31	31	0	Chromalveolata	Stramenopiles	Oomycota	Oomycetes					0	0	0	0	0	0	0	0	0	0	0	0	0	0	0	0	0	0	0	0	0	0	0	0	0	0	0	0	0	29	2	0	0	0	0
MBPK_003794128	class	Oomycetes	0.8469	30	30	0	Chromalveolata	Stramenopiles	Oomycota	Oomycetes					0	0	0	0	0	0	0	0	0	0	0	0	0	0	0	0	0	0	0	0	0	0	0	0	0	4	0	0	0	20	2	2	0	2	0
MBPK_001105725	class	Oomycetes	0.8469	11	8	3	Chromalveolata	Stramenopiles	Oomycota	Oomycetes					0	0	0	0	0	0	0	0	0	0	0	0	0	0	0	4	0	0	0	0	0	0	0	3	0	0	0	0	0	0	0	1	0	0	0
MBPK_001076741	class	Oomycetes	0.8469	29	0	29	Chromalveolata	Stramenopiles	Oomycota	Oomycetes					0	0	0	0	0	0	0	0	0	0	0	0	0	0	0	0	0	0	0	0	0	0	0	0	0	0	0	0	0	0	0	0	0	0	0
MBPK_000493002	class	Oomycetes	0.8464	96	77	19	Chromalveolata	Stramenopiles	Oomycota	Oomycetes					0	3	3	52	0	1	3	0	0	0	13	0	0	2	0	0	0	0	0	0	0	0	0	0	0	0	0	0	0	0	0	0	0	0	0
MBPK_001188607	class	Oomycetes	0.8464	23	22	1	Chromalveolata	Stramenopiles	Oomycota	Oomycetes					0	1	1	11	0	1	1	0	0	0	6	0	0	1	0	0	0	0	0	0	0	0	0	0	0	0	0	0	0	0	0	0	0	0	0
MBPK_001237863	class	Oomycetes	0.8464	23	16	7	Chromalveolata	Stramenopiles	Oomycota	Oomycetes					2	0	0	1	0	0	0	0	0	0	3	0	0	0	0	0	0	0	0	2	0	0	0	0	0	1	0	0	0	0	0	1	1	5	0
MBPK_003915612	class	Oomycetes	0.8464	26	26	0	Chromalveolata	Stramenopiles	Oomycota	Oomycetes					0	0	0	0	0	0	0	0	0	0	0	0	0	0	0	0	0	0	0	0	1	0	11	5	2	2	0	0	0	0	0	0	0	5	0
MBPK_003710595	class	Oomycetes	0.8459	2874	2874	0	Chromalveolata	Stramenopiles	Oomycota	Oomycetes					95	38	52	1336	18	48	175	0	19	0	755	0	0	312	0	0	4	0	0	16	2	0	4	0	0	0	0	0	0	0	0	0	0	0	0
MBPK_000137511	class	Oomycetes	0.8459	18	0	18	Chromalveolata	Stramenopiles	Oomycota	Oomycetes					0	0	0	0	0	0	0	0	0	0	0	0	0	0	0	0	0	0	0	0	0	0	0	0	0	0	0	0	0	0	0	0	0	0	0
MBPK_000789226	class	Oomycetes	0.8438	4	4	0	Chromalveolata	Stramenopiles	Oomycota	Oomycetes					0	0	0	0	0	0	0	0	0	0	0	0	0	0	0	4	0	0	0	0	0	0	0	0	0	0	0	0	0	0	0	0	0	0	0
MBPK_000537906	class	Oomycetes	0.8433	105	105	0	Chromalveolata	Stramenopiles	Oomycota	Oomycetes					0	0	0	25	0	0	17	2	2	6	19	4	4	5	21	0	0	0	0	0	0	0	0	0	0	0	0	0	0	0	0	0	0	0	0
MBPK_001643034	class	Oomycetes	0.8433	89	69	20	Chromalveolata	Stramenopiles	Oomycota	Oomycetes					0	0	0	0	0	0	66	2	1	0	0	0	0	0	0	0	0	0	0	0	0	0	0	0	0	0	0	0	0	0	0	0	0	0	0
MBPK_003394395	class	Oomycetes	0.8433	15	15	0	Chromalveolata	Stramenopiles	Oomycota	Oomycetes					0	0	0	10	0	0	1	0	0	0	2	0	0	1	0	1	0	0	0	0	0	0	0	0	0	0	0	0	0	0	0	0	0	0	0
MBPK_000078702	class	Oomycetes	0.8428	19	0	19	Chromalveolata	Stramenopiles	Oomycota	Oomycetes					0	0	0	0	0	0	0	0	0	0	0	0	0	0	0	0	0	0	0	0	0	0	0	0	0	0	0	0	0	0	0	0	0	0	0
MBPK_002855818	class	Oomycetes	0.8426	18	0	18	Chromalveolata	Stramenopiles	Oomycota	Oomycetes					0	0	0	0	0	0	0	0	0	0	0	0	0	0	0	0	0	0	0	0	0	0	0	0	0	0	0	0	0	0	0	0	0	0	0
MBPK_000148964	class	Oomycetes	0.8401	64	58	6	Chromalveolata	Stramenopiles	Oomycota	Oomycetes					0	1	1	0	4	0	17	25	4	0	0	0	4	0	2	0	0	0	0	0	0	0	0	0	0	0	0	0	0	0	0	0	0	0	0
MBPK_002691481	class	Oomycetes	0.8391	56	41	15	Chromalveolata	Stramenopiles	Oomycota	Oomycetes					0	0	0	0	0	0	0	0	0	0	37	0	1	3	0	0	0	0	0	0	0	0	0	0	0	0	0	0	0	0	0	0	0	0	0
MBPK_002056463	class	Oomycetes	0.8359	12	6	6	Chromalveolata	Stramenopiles	Oomycota	Oomycetes					0	0	0	0	0	0	0	0	0	0	0	0	0	0	0	0	0	0	0	0	0	0	0	0	0	0	0	0	6	0	0	0	0	0	0
MBPK_000196976	class	Oomycetes	0.8359	10	0	10	Chromalveolata	Stramenopiles	Oomycota	Oomycetes					0	0	0	0	0	0	0	0	0	0	0	0	0	0	0	0	0	0	0	0	0	0	0	0	0	0	0	0	0	0	0	0	0	0	0
MBPK_001960863	class	Oomycetes	0.8344	10	10	0	Chromalveolata	Stramenopiles	Oomycota	Oomycetes					0	0	0	0	0	0	0	0	0	0	0	0	0	0	0	0	0	0	0	0	0	0	0	0	0	0	0	0	0	0	0	6	4	0	0
MBPK_000190898	class	Oomycetes	0.8339	9	0	9	Chromalveolata	Stramenopiles	Oomycota	Oomycetes					0	0	0	0	0	0	0	0	0	0	0	0	0	0	0	0	0	0	0	0	0	0	0	0	0	0	0	0	0	0	0	0	0	0	0
MBPK_000454292	class	Oomycetes	0.8323	8	8	0	Chromalveolata	Stramenopiles	Oomycota	Oomycetes					0	0	0	0	0	0	0	0	0	0	0	0	0	0	0	0	0	0	0	0	1	0	0	0	0	0	0	0	0	0	0	0	0	7	0
MBPK_000725983	class	Oomycetes	0.8307	30	22	8	Chromalveolata	Stramenopiles	Oomycota	Oomycetes					0	0	0	12	0	0	2	0	0	0	0	0	6	1	1	0	0	0	0	0	0	0	0	0	0	0	0	0	0	0	0	0	0	0	0
MBPK_001257227	class	Oomycetes	0.8302	45	38	7	Chromalveolata	Stramenopiles	Oomycota	Oomycetes					0	0	0	2	0	0	33	0	0	0	3	0	0	0	0	0	0	0	0	0	0	0	0	0	0	0	0	0	0	0	0	0	0	0	0
MBPK_000079926	class	Oomycetes	0.8302	46	42	4	Chromalveolata	Stramenopiles	Oomycota	Oomycetes					0	3	0	1	2	1	12	10	6	1	0	1	0	0	2	0	0	0	0	0	0	0	0	0	0	0	0	0	0	3	0	0	0	0	0
MBPK_000062310	class	Oomycetes	0.8297	102	95	7	Chromalveolata	Stramenopiles	Oomycota	Oomycetes					0	4	1	2	1	0	13	3	3	14	33	2	4	2	13	0	0	0	0	0	0	0	0	0	0	0	0	0	0	0	0	0	0	0	1
MBPK_000016444	class	Oomycetes	0.8293	12	12	0	Chromalveolata	Stramenopiles	Oomycota	Oomycetes					0	0	0	0	0	0	2	0	0	0	0	0	0	0	3	0	0	0	0	0	0	0	0	0	0	0	0	2	0	0	0	0	0	5	0
MBPK_001336245	class	Oomycetes	0.8261	6	6	0	Chromalveolata	Stramenopiles	Oomycota	Oomycetes					0	0	0	0	0	0	0	0	0	0	0	0	0	0	0	0	0	0	0	0	0	0	0	0	0	0	0	0	0	0	0	0	0	6	0
MBPK_000474786	class	Oomycetes	0.8176	159	156	3	Chromalveolata	Stramenopiles	Oomycota	Oomycetes					0	2	3	6	0	0	58	25	1	26	25	1	3	3	0	0	0	0	0	0	0	0	1	2	0	0	0	0	0	0	0	0	0	0	0
MBPK_001126797	kingdom	Stramenopiles	0.8476	738	9	729	Chromalveolata	Stramenopiles							0	0	0	0	0	0	0	0	0	0	0	0	0	0	0	3	6	0	0	0	0	0	0	0	0	0	0	0	0	0	0	0	0	0	23
MBPK_000244060	kingdom	Stramenopiles	0.8426	230	125	105	Chromalveolata	Stramenopiles							0	0	0	5	0	0	12	5	0	0	49	0	20	3	0	4	0	0	2	2	3	3	0	8	9	0	0	0	0	0	0	0	0	0	0
MBPK_003000936	kingdom	Stramenopiles	0.8396	224	138	86	Chromalveolata	Stramenopiles							0	0	0	0	0	0	0	0	0	0	0	0	0	0	0	0	3	0	1	0	0	0	13	99	21	0	0	0	0	0	0	0	0	1	0
MBPK_001040167	kingdom	Stramenopiles	0.8359	190	3	187	Chromalveolata	Stramenopiles							0	0	0	0	0	0	0	0	0	0	0	0	0	0	0	0	0	0	0	0	0	0	3	0	0	0	0	0	0	0	0	0	0	0	0
MBPK_001539878	kingdom	Stramenopiles	0.8333	23	14	9	Chromalveolata	Stramenopiles							0	0	0	0	0	0	0	0	0	0	0	0	0	0	0	14	0	0	0	0	0	0	0	0	0	0	0	0	0	0	0	0	0	0	0
MBPK_000218644	kingdom	Stramenopiles	0.8333	145	9	136	Chromalveolata	Stramenopiles							0	0	0	0	0	0	0	0	0	0	0	0	0	0	0	0	0	0	0	0	6	2	0	0	1	0	0	0	0	0	0	0	0	0	0
MBPK_000258499	kingdom	Stramenopiles	0.8323	122	38	84	Chromalveolata	Stramenopiles							0	0	0	0	0	0	0	0	0	0	0	0	0	0	0	2	5	0	0	0	8	0	0	13	5	0	0	0	0	4	0	1	0	0	0
MBPK_002582203	kingdom	Stramenopiles	0.8323	80	80	0	Chromalveolata	Stramenopiles							0	0	0	0	0	0	1	0	0	0	0	0	0	0	0	4	10	1	11	9	8	12	3	19	0	0	0	2	0	0	0	0	0	0	0
MBPK_003178573	kingdom	Stramenopiles	0.8297	103	6	97	Chromalveolata	Stramenopiles							0	0	0	0	1	0	0	1	0	0	0	0	0	0	2	0	0	0	0	0	0	2	0	0	0	0	0	0	0	0	0	0	0	0	0
MBPK_000194719	kingdom	Stramenopiles	0.8297	105	2	103	Chromalveolata	Stramenopiles							0	0	0	0	0	0	0	0	0	0	0	0	0	0	0	0	0	0	0	0	0	0	0	0	0	0	0	0	0	1	0	1	0	0	0
MBPK_001712358	kingdom	Stramenopiles	0.8276	84	84	0	Chromalveolata	Stramenopiles							0	0	0	0	0	0	0	0	0	0	0	0	0	0	0	0	0	0	0	0	0	0	0	0	0	40	4	8	1	22	2	3	1	3	0
MBPK_001599438	kingdom	Stramenopiles	0.8266	73	73	0	Chromalveolata	Stramenopiles							0	0	0	0	0	0	0	3	0	0	0	0	0	0	0	0	59	0	0	6	0	1	3	0	1	0	0	0	0	0	0	0	0	0	0
MBPK_002204873	kingdom	Stramenopiles	0.825	61	0	61	Chromalveolata	Stramenopiles							0	0	0	0	0	0	0	0	0	0	0	0	0	0	0	0	0	0	0	0	0	0	0	0	0	0	0	0	0	0	0	0	0	0	0
MBPK_003884879	kingdom	Stramenopiles	0.8199	44	0	44	Chromalveolata	Stramenopiles							0	0	0	0	0	0	0	0	0	0	0	0	0	0	0	0	0	0	0	0	0	0	0	0	0	0	0	0	0	0	0	0	0	0	0
MBPK_003392147	kingdom	Stramenopiles	0.8193	47	47	0	Chromalveolata	Stramenopiles							0	0	0	0	0	0	0	3	0	0	0	0	0	0	1	0	0	0	0	0	0	0	0	0	0	13	0	0	4	22	1	2	0	1	0
MBPK_002920048	kingdom	Stramenopiles	0.8154	37	4	33	Chromalveolata	Stramenopiles							0	0	0	0	0	0	2	0	0	0	0	0	0	0	2	0	0	0	0	0	0	0	0	0	0	0	0	0	0	0	0	0	0	0	0
MBPK_002370533	kingdom	Stramenopiles	0.8131	26	1	25	Chromalveolata	Stramenopiles							0	0	0	0	0	0	0	0	0	0	0	0	0	0	0	0	0	0	0	0	0	0	0	0	0	0	0	0	0	0	0	1	0	0	0
MBPK_002941655	kingdom	Stramenopiles	0.8113	26	22	4	Chromalveolata	Stramenopiles							0	0	0	0	0	0	0	0	0	0	0	0	0	0	0	0	7	0	0	0	0	0	5	6	0	0	0	0	0	0	0	1	3	0	0
MBPK_003360419	kingdom	Stramenopiles	0.81	21	0	21	Chromalveolata	Stramenopiles							0	0	0	0	0	0	0	0	0	0	0	0	0	0	0	0	0	0	0	0	0	0	0	0	0	0	0	0	0	0	0	0	0	0	0
MBPK_000080761	kingdom	Stramenopiles	0.7969	159	150	9	Chromalveolata	Stramenopiles							0	0	0	7	0	0	8	0	0	7	73	0	37	18	0	0	0	0	0	0	0	0	0	0	0	0	0	0	0	0	0	0	0	0	0
MBPK_000520784	kingdom	Stramenopiles	0.795	14	14	0	Chromalveolata	Stramenopiles							0	0	0	0	0	0	0	0	0	0	0	0	0	0	0	0	0	0	0	0	0	0	0	0	0	0	0	0	1	13	0	0	0	0	0
MBPK_000125117	kingdom	Stramenopiles	0.7925	64	52	12	Chromalveolata	Stramenopiles							0	0	0	1	0	0	4	0	0	5	15	0	5	8	14	0	0	0	0	0	0	0	0	0	0	0	0	0	0	0	0	0	0	0	1
MBPK_003492147	kingdom	Stramenopiles	0.7864	17	17	0	Chromalveolata	Stramenopiles							0	0	0	0	3	1	0	0	0	0	1	0	0	0	0	0	0	0	0	0	0	0	0	0	0	0	0	0	0	12	0	0	0	0	0
MBPK_000155925	class	Leotiomycetes	0.854	18	3	15	Opisthokonta	Fungi	Ascomycota	Leotiomycetes					0	0	0	0	0	0	0	0	0	0	0	0	0	0	3	0	0	0	0	0	0	0	0	0	0	0	0	0	0	0	0	0	0	0	0
MBPK_002298492	family	Blastocladiaceae	0.8428	39	35	4	Opisthokonta	Fungi	Blastocladiomycota	Blastocladiomycetes	Blastocladiales	Blastocladiaceae			0	0	0	0	0	0	0	0	0	0	0	0	0	0	0	6	0	0	0	0	0	0	11	4	7	0	0	0	0	7	0	0	0	0	0
MBPK_004010445	family	Blastocladiaceae	0.837	56	7	49	Opisthokonta	Fungi	Blastocladiomycota	Blastocladiomycetes	Blastocladiales	Blastocladiaceae			0	0	0	0	0	0	1	0	1	0	0	0	0	0	0	0	2	0	0	0	0	0	3	0	0	0	0	0	0	0	0	0	0	0	1
MBPK_001171760	family	Blastocladiaceae	0.836	42	2	40	Opisthokonta	Fungi	Blastocladiomycota	Blastocladiomycetes	Blastocladiales	Blastocladiaceae			0	0	0	1	0	0	1	0	0	0	0	0	0	0	0	0	0	0	0	0	0	0	0	0	0	0	0	0	0	0	0	0	0	0	1
MBPK_000104394	family	Blastocladiaceae	0.8339	58	58	0	Opisthokonta	Fungi	Blastocladiomycota	Blastocladiomycetes	Blastocladiales	Blastocladiaceae			0	1	1	1	7	0	17	2	3	2	23	0	1	0	0	0	0	0	0	0	0	0	0	0	0	0	0	0	0	0	0	0	0	0	0
MBPK_003290141	family	Blastocladiaceae	0.8261	66	66	0	Opisthokonta	Fungi	Blastocladiomycota	Blastocladiomycetes	Blastocladiales	Blastocladiaceae			0	0	1	0	2	0	47	11	2	0	0	0	0	0	3	0	0	0	0	0	0	0	0	0	0	0	0	0	0	0	0	0	0	0	0
MBPK_001063996	order	Mucorales	0.8495	213	42	171	Opisthokonta	Fungi	Zygomycota	Zygomycetes	Mucorales				0	0	0	0	0	0	0	0	0	0	0	0	0	0	0	2	6	0	0	0	0	0	7	9	14	0	0	0	0	3	0	1	0	0	0
MBPK_000399328	order	Mucorales	0.8454	91	27	64	Opisthokonta	Fungi	Zygomycota	Zygomycetes	Mucorales				0	0	0	0	0	0	5	1	1	0	0	0	2	0	1	0	5	0	0	0	0	0	4	5	1	0	0	0	0	1	0	0	1	0	0
MBPK_002463990	order	Mucorales	0.8447	164	33	131	Opisthokonta	Fungi	Zygomycota	Zygomycetes	Mucorales				0	0	0	1	0	0	1	2	0	0	0	0	0	0	0	7	0	0	0	0	2	0	6	4	6	0	1	0	0	0	0	0	0	3	0
MBPK_001127673	order	Mucorales	0.8423	139	6	133	Opisthokonta	Fungi	Zygomycota	Zygomycetes	Mucorales				0	0	0	0	0	0	0	0	0	1	0	0	0	0	0	2	0	0	0	2	0	0	0	0	1	0	0	0	0	0	0	0	0	0	5
MBPK_002057917	order	Mucorales	0.8391	143	141	2	Opisthokonta	Fungi	Zygomycota	Zygomycetes	Mucorales				0	3	0	1	2	1	19	15	1	13	8	4	0	1	4	0	0	1	1	3	17	0	13	22	7	0	1	0	0	2	0	2	0	0	0
MBPK_000039404	order	Mucorales	0.8125	51	47	4	Opisthokonta	Fungi	Zygomycota	Zygomycetes	Mucorales				0	0	0	0	1	0	11	30	0	0	0	0	0	0	0	0	0	0	0	2	0	0	2	0	1	0	0	0	0	0	0	0	0	0	0
MBPK_002031206	class	Clitellata	0.8425	1960	1960	0	Opisthokonta	Metazoa	Annelida	Clitellata					0	0	0	0	0	0	0	0	0	0	0	0	0	0	0	0	0	0	0	0	0	0	0	0	0	1276	37	198	210	136	53	50	0	0	0
MBPK_003997061	class	Clitellata	0.8304	1177	1177	0	Opisthokonta	Metazoa	Annelida	Clitellata					0	28	35	0	7	0	0	197	18	0	0	26	0	0	0	0	72	0	12	85	8	144	241	174	130	0	0	0	0	0	0	0	0	0	0
MBPK_000664454	class	Clitellata	0.8304	1162	1156	6	Opisthokonta	Metazoa	Annelida	Clitellata					0	0	3	0	0	3	0	15	2	0	0	0	0	0	0	0	32	18	5	27	23	24	37	849	118	0	0	0	0	0	0	0	0	0	0
MBPK_002443137	class	Clitellata	0.8284	1178	1174	4	Opisthokonta	Metazoa	Annelida	Clitellata					0	12	6	0	0	0	0	61	2	0	0	3	0	0	0	0	0	0	0	0	48	50	130	852	10	0	0	0	0	0	0	0	0	0	0
MBPK_003829780	class	Clitellata	0.8284	374	344	30	Opisthokonta	Metazoa	Annelida	Clitellata					0	21	13	0	0	0	0	111	10	0	0	13	0	0	0	176	0	0	0	0	0	0	0	0	0	0	0	0	0	0	0	0	0	0	0
MBPK_000968553	class	Clitellata	0.8284	851	849	2	Opisthokonta	Metazoa	Annelida	Clitellata					0	8	7	0	0	0	0	47	5	0	0	8	0	0	0	0	9	0	11	18	36	44	27	593	36	0	0	0	0	0	0	0	0	0	0
MBPK_002818251	class	Clitellata	0.8172	640	631	9	Opisthokonta	Metazoa	Annelida	Clitellata					0	0	0	0	0	0	0	0	0	0	0	0	0	0	0	0	36	1	10	43	23	64	121	278	55	0	0	0	0	0	0	0	0	0	0
MBPK_002867978	class	Clitellata	0.8152	1294	1280	14	Opisthokonta	Metazoa	Annelida	Clitellata					6	0	0	0	0	0	151	0	0	278	180	103	0	23	52	0	28	4	8	24	11	32	75	246	59	0	0	0	0	0	0	0	0	0	0
MBPK_000775129	class	Clitellata	0.8152	552	501	51	Opisthokonta	Metazoa	Annelida	Clitellata					9	0	0	0	0	0	82	0	0	137	68	67	0	9	25	104	0	0	0	0	0	0	0	0	0	0	0	0	0	0	0	0	0	0	0
MBPK_001809655	class	Clitellata	0.8119	50	35	15	Opisthokonta	Metazoa	Annelida	Clitellata					0	0	0	0	0	0	0	35	0	0	0	0	0	0	0	0	0	0	0	0	0	0	0	0	0	0	0	0	0	0	0	0	0	0	0
MBPK_002922427	species	Aktedrilus arcticus	0.9904	129	0	129	Opisthokonta	Metazoa	Annelida	Oligochaeta	Haplotaxida	Naididae	Aktedrilus	Aktedrilus arcticus	0	0	0	0	0	0	0	0	0	0	0	0	0	0	0	0	0	0	0	0	0	0	0	0	0	0	0	0	0	0	0	0	0	0	1
MBPK_000493389	order	Haplotaxida	0.8558	1810	0	1810	Opisthokonta	Metazoa	Annelida	Oligochaeta	Haplotaxida				0	0	0	0	0	0	0	0	0	0	0	0	0	0	0	0	0	0	0	0	0	0	0	0	0	0	0	0	0	0	0	0	0	0	73
MBPK_003037749	order	Haplotaxida	0.8558	807	0	807	Opisthokonta	Metazoa	Annelida	Oligochaeta	Haplotaxida				0	0	0	0	0	0	0	0	0	0	0	0	0	0	0	0	0	0	0	0	0	0	0	0	0	0	0	0	0	0	0	0	0	0	3
MBPK_002206629	order	Haplotaxida	0.8558	498	0	498	Opisthokonta	Metazoa	Annelida	Oligochaeta	Haplotaxida				0	0	0	0	0	0	0	0	0	0	0	0	0	0	0	0	0	0	0	0	0	0	0	0	0	0	0	0	0	0	0	0	0	0	10
MBPK_000048928	order	Haplotaxida	0.8549	808	76	732	Opisthokonta	Metazoa	Annelida	Oligochaeta	Haplotaxida				0	0	0	0	0	0	0	0	0	11	65	0	0	0	0	0	0	0	0	0	0	0	0	0	0	0	0	0	0	0	0	0	0	0	15
MBPK_000183012	order	Haplotaxida	0.8531	700	0	700	Opisthokonta	Metazoa	Annelida	Oligochaeta	Haplotaxida				0	0	0	0	0	0	0	0	0	0	0	0	0	0	0	0	0	0	0	0	0	0	0	0	0	0	0	0	0	0	0	0	0	0	8
MBPK_001491393	order	Haplotaxida	0.8527	5	5	0	Opisthokonta	Metazoa	Annelida	Oligochaeta	Haplotaxida				0	0	0	0	0	0	0	0	0	0	0	0	0	0	0	5	0	0	0	0	0	0	0	0	0	0	0	0	0	0	0	0	0	0	0
MBPK_000879195	order	Haplotaxida	0.8527	660	653	7	Opisthokonta	Metazoa	Annelida	Oligochaeta	Haplotaxida				0	0	0	0	0	0	0	0	0	0	0	0	0	0	0	0	0	0	0	0	0	14	11	513	115	0	0	0	0	0	0	0	0	0	0
MBPK_000049467	order	Haplotaxida	0.8522	723	166	557	Opisthokonta	Metazoa	Annelida	Oligochaeta	Haplotaxida				0	0	0	0	0	0	8	0	0	0	154	0	0	4	0	0	0	0	0	0	0	0	0	0	0	0	0	0	0	0	0	0	0	0	0
MBPK_000747822	order	Haplotaxida	0.8522	358	7	351	Opisthokonta	Metazoa	Annelida	Oligochaeta	Haplotaxida				0	0	0	0	0	0	0	0	0	0	7	0	0	0	0	0	0	0	0	0	0	0	0	0	0	0	0	0	0	0	0	0	0	0	0
MBPK_001159231	order	Haplotaxida	0.8517	481	16	465	Opisthokonta	Metazoa	Annelida	Oligochaeta	Haplotaxida				0	0	0	0	0	0	0	4	0	0	0	0	0	0	0	0	0	0	0	0	0	0	12	0	0	0	0	0	0	0	0	0	0	0	0
MBPK_000234422	order	Haplotaxida	0.8517	383	0	383	Opisthokonta	Metazoa	Annelida	Oligochaeta	Haplotaxida				0	0	0	0	0	0	0	0	0	0	0	0	0	0	0	0	0	0	0	0	0	0	0	0	0	0	0	0	0	0	0	0	0	0	2
MBPK_002333332	order	Haplotaxida	0.8517	210	20	190	Opisthokonta	Metazoa	Annelida	Oligochaeta	Haplotaxida				0	0	0	0	0	0	0	0	0	2	18	0	0	0	0	0	0	0	0	0	0	0	0	0	0	0	0	0	0	0	0	0	0	0	0
MBPK_001428083	order	Haplotaxida	0.8517	199	7	192	Opisthokonta	Metazoa	Annelida	Oligochaeta	Haplotaxida				0	0	0	0	0	0	0	0	0	0	7	0	0	0	0	0	0	0	0	0	0	0	0	0	0	0	0	0	0	0	0	0	0	0	0
MBPK_001100794	order	Haplotaxida	0.8505	229	0	229	Opisthokonta	Metazoa	Annelida	Oligochaeta	Haplotaxida				0	0	0	0	0	0	0	0	0	0	0	0	0	0	0	0	0	0	0	0	0	0	0	0	0	0	0	0	0	0	0	0	0	0	5
MBPK_002182401	order	Haplotaxida	0.8505	229	0	229	Opisthokonta	Metazoa	Annelida	Oligochaeta	Haplotaxida				0	0	0	0	0	0	0	0	0	0	0	0	0	0	0	0	0	0	0	0	0	0	0	0	0	0	0	0	0	0	0	0	0	0	0
MBPK_000161362	order	Haplotaxida	0.85	35	16	19	Opisthokonta	Metazoa	Annelida	Oligochaeta	Haplotaxida				0	0	0	0	0	0	0	0	0	0	0	0	0	0	0	16	0	0	0	0	0	0	0	0	0	0	0	0	0	0	0	0	0	0	0
MBPK_000608276	order	Haplotaxida	0.85	39	36	3	Opisthokonta	Metazoa	Annelida	Oligochaeta	Haplotaxida				0	0	0	0	0	0	0	0	0	0	0	0	0	0	0	5	0	0	2	0	0	17	0	0	12	0	0	0	0	0	0	0	0	0	0
MBPK_002881252	order	Haplotaxida	0.85	153	0	153	Opisthokonta	Metazoa	Annelida	Oligochaeta	Haplotaxida				0	0	0	0	0	0	0	0	0	0	0	0	0	0	0	0	0	0	0	0	0	0	0	0	0	0	0	0	0	0	0	0	0	0	7
MBPK_002284652	order	Haplotaxida	0.85	105	0	105	Opisthokonta	Metazoa	Annelida	Oligochaeta	Haplotaxida				0	0	0	0	0	0	0	0	0	0	0	0	0	0	0	0	0	0	0	0	0	0	0	0	0	0	0	0	0	0	0	0	0	0	2
MBPK_003124127	order	Haplotaxida	0.85	89	89	0	Opisthokonta	Metazoa	Annelida	Oligochaeta	Haplotaxida				0	0	0	0	0	0	0	0	0	0	0	0	0	0	0	0	0	0	0	0	0	0	0	0	0	48	0	0	5	0	0	36	0	0	0
MBPK_002452658	order	Haplotaxida	0.8495	69	0	69	Opisthokonta	Metazoa	Annelida	Oligochaeta	Haplotaxida				0	0	0	0	0	0	0	0	0	0	0	0	0	0	0	0	0	0	0	0	0	0	0	0	0	0	0	0	0	0	0	0	0	0	0
MBPK_000088917	order	Haplotaxida	0.8495	44	0	44	Opisthokonta	Metazoa	Annelida	Oligochaeta	Haplotaxida				0	0	0	0	0	0	0	0	0	0	0	0	0	0	0	0	0	0	0	0	0	0	0	0	0	0	0	0	0	0	0	0	0	0	2
MBPK_000126038	order	Haplotaxida	0.8486	6	6	0	Opisthokonta	Metazoa	Annelida	Oligochaeta	Haplotaxida				0	0	0	0	0	0	0	0	0	0	0	0	0	0	0	6	0	0	0	0	0	0	0	0	0	0	0	0	0	0	0	0	0	0	0
MBPK_002239810	order	Haplotaxida	0.8423	196	196	0	Opisthokonta	Metazoa	Annelida	Oligochaeta	Haplotaxida				0	0	0	0	0	0	0	0	0	0	176	0	0	0	0	0	0	0	0	0	0	0	0	20	0	0	0	0	0	0	0	0	0	0	0
MBPK_000241403	order	Haplotaxida	0.8401	14	0	14	Opisthokonta	Metazoa	Annelida	Oligochaeta	Haplotaxida				0	0	0	0	0	0	0	0	0	0	0	0	0	0	0	0	0	0	0	0	0	0	0	0	0	0	0	0	0	0	0	0	0	0	0
MBPK_000642205	order	Haplotaxida	0.8396	148	136	12	Opisthokonta	Metazoa	Annelida	Oligochaeta	Haplotaxida				0	0	1	0	0	0	0	0	0	89	46	0	0	0	0	0	0	0	0	0	0	0	0	0	0	0	0	0	0	0	0	0	0	0	0
MBPK_001556745	order	Haplotaxida	0.8386	35	35	0	Opisthokonta	Metazoa	Annelida	Oligochaeta	Haplotaxida				0	0	0	0	0	0	0	0	0	23	0	0	2	0	0	0	0	0	0	0	0	2	0	6	2	0	0	0	0	0	0	0	0	0	0
MBPK_000959729	order	Haplotaxida	0.8385	28	26	2	Opisthokonta	Metazoa	Annelida	Oligochaeta	Haplotaxida				0	0	0	0	0	0	1	0	0	0	25	0	0	0	0	0	0	0	0	0	0	0	0	0	0	0	0	0	0	0	0	0	0	0	0
MBPK_000213608	order	Haplotaxida	0.836	661	660	1	Opisthokonta	Metazoa	Annelida	Oligochaeta	Haplotaxida				0	0	0	0	0	0	0	0	0	0	660	0	0	0	0	0	0	0	0	0	0	0	0	0	0	0	0	0	0	0	0	0	0	0	0
MBPK_000388622	order	Haplotaxida	0.8333	74	68	6	Opisthokonta	Metazoa	Annelida	Oligochaeta	Haplotaxida				0	0	0	0	0	0	0	0	0	36	32	0	0	0	0	0	0	0	0	0	0	0	0	0	0	0	0	0	0	0	0	0	0	0	0
MBPK_000051298	species	Capitella capitata	0.9968	298	0	298	Opisthokonta	Metazoa	Annelida	Polychaeta	Capitellida	Capitellidae	Capitella	Capitella capitata	0	0	0	0	0	0	0	0	0	0	0	0	0	0	0	0	0	0	0	0	0	0	0	0	0	0	0	0	0	0	0	0	0	0	0
MBPK_000302878	order	Capitellida	0.8396	88	88	0	Opisthokonta	Metazoa	Annelida	Polychaeta	Capitellida				0	0	2	0	0	0	0	0	0	0	31	0	5	0	0	2	0	0	0	0	0	0	2	33	13	0	0	0	0	0	0	0	0	0	0
MBPK_003020102	order	Capitellida	0.8396	47	3	44	Opisthokonta	Metazoa	Annelida	Polychaeta	Capitellida				0	0	3	0	0	0	0	0	0	0	0	0	0	0	0	0	0	0	0	0	0	0	0	0	0	0	0	0	0	0	0	0	0	0	1
MBPK_003648787	family	Amphinomidae	0.8312	8	0	8	Opisthokonta	Metazoa	Annelida	Polychaeta	Eunicida	Amphinomidae			0	0	0	0	0	0	0	0	0	0	0	0	0	0	0	0	0	0	0	0	0	0	0	0	0	0	0	0	0	0	0	0	0	0	0
MBPK_000016511	genus	Dorvillea	0.8286	428	428	0	Opisthokonta	Metazoa	Annelida	Polychaeta	Eunicida	Dorvilleidae	Dorvillea		0	4	4	0	0	0	0	0	0	0	0	0	0	0	0	0	0	0	0	0	0	0	0	0	0	38	28	0	153	0	0	201	0	0	0
MBPK_000009716	species	Ophryotrocha alborana	0.8056	822	819	3	Opisthokonta	Metazoa	Annelida	Polychaeta	Eunicida	Dorvilleidae	Ophryotrocha	Ophryotrocha alborana	0	0	0	0	0	0	789	0	0	0	0	0	0	0	0	30	0	0	0	0	0	0	0	0	0	0	0	0	0	0	0	0	0	0	0
MBPK_000024587	subspecies	Ophryotrocha puerilis siberti	1	618	0	618	Opisthokonta	Metazoa	Annelida	Polychaeta	Eunicida	Dorvilleidae	Ophryotrocha	Ophryotrocha puerilis	0	0	0	0	0	0	0	0	0	0	0	0	0	0	0	0	0	0	0	0	0	0	0	0	0	0	0	0	0	0	0	0	0	0	0
MBPK_000041076	species	Parougia eliasoni	0.8213	76	0	76	Opisthokonta	Metazoa	Annelida	Polychaeta	Eunicida	Dorvilleidae	Parougia	Parougia eliasoni	0	0	0	0	0	0	0	0	0	0	0	0	0	0	0	0	0	0	0	0	0	0	0	0	0	0	0	0	0	0	0	0	0	0	0
MBPK_000010097	species	Eunice harassii	1	877	874	3	Opisthokonta	Metazoa	Annelida	Polychaeta	Eunicida	Eunicidae	Eunice	Eunice harassii	0	0	0	0	0	0	0	0	0	0	0	0	0	0	0	0	0	18	136	0	0	645	0	0	75	0	0	0	0	0	0	0	0	0	0
MBPK_000354553	species	Lysidice collaris	0.9936	416	413	3	Opisthokonta	Metazoa	Annelida	Polychaeta	Eunicida	Eunicidae	Lysidice	Lysidice collaris	0	0	0	0	0	0	0	0	0	0	51	0	0	0	11	0	172	0	0	14	35	57	4	65	4	0	0	0	0	0	0	0	0	0	0
MBPK_000326317	species	Lysidice ninetta	1	1331	917	414	Opisthokonta	Metazoa	Annelida	Polychaeta	Eunicida	Eunicidae	Lysidice	Lysidice ninetta	92	0	0	83	0	0	100	89	22	0	47	4	6	17	175	266	0	0	8	0	0	0	0	0	8	0	0	0	0	0	0	0	0	0	0
MBPK_000387290	order	Eunicida	0.9297	7079	7023	56	Opisthokonta	Metazoa	Annelida	Polychaeta	Eunicida				0	1	1	0	3	1	0	7	0	0	0	0	0	0	0	0	0	53	0	6153	22	0	289	352	129	0	0	0	12	0	0	0	0	0	0
MBPK_000721735	order	Eunicida	0.9265	4477	4477	0	Opisthokonta	Metazoa	Annelida	Polychaeta	Eunicida				0	6	0	0	9	0	0	11	0	0	0	0	0	0	0	0	0	0	0	0	0	0	0	0	0	0	0	0	0	4285	0	0	166	0	0
MBPK_001075890	order	Eunicida	0.9233	4281	4281	0	Opisthokonta	Metazoa	Annelida	Polychaeta	Eunicida				0	0	1	0	1	1	0	2	0	0	0	0	0	1	0	0	0	0	0	0	0	0	0	0	0	0	0	0	2188	1899	0	188	0	0	0
MBPK_000377884	order	Eunicida	0.9045	2720	2720	0	Opisthokonta	Metazoa	Annelida	Polychaeta	Eunicida				0	0	0	0	0	0	0	0	0	0	0	0	0	0	0	0	0	0	0	0	0	0	0	0	0	0	0	0	1503	1106	0	111	0	0	0
MBPK_001686181	order	Eunicida	0.9045	2611	2611	0	Opisthokonta	Metazoa	Annelida	Polychaeta	Eunicida				0	0	0	0	0	0	0	0	0	0	0	0	0	0	0	0	0	0	0	0	0	0	0	0	0	0	0	0	0	2439	0	0	172	0	0
MBPK_000103215	order	Eunicida	0.9016	1661	1661	0	Opisthokonta	Metazoa	Annelida	Polychaeta	Eunicida				0	0	0	0	0	0	0	0	0	0	0	0	0	0	0	0	0	0	0	0	0	99	0	0	0	1070	0	492	0	0	0	0	0	0	0
MBPK_001707192	order	Eunicida	0.8433	1599	44	1555	Opisthokonta	Metazoa	Annelida	Polychaeta	Eunicida				0	0	0	0	0	0	0	0	0	0	0	0	0	0	0	0	0	0	0	0	0	32	0	0	12	0	0	0	0	0	0	0	0	0	0
MBPK_002546866	order	Eunicida	0.8401	1573	1573	0	Opisthokonta	Metazoa	Annelida	Polychaeta	Eunicida				0	0	0	0	0	0	0	0	0	0	0	0	0	0	0	0	0	0	0	0	4	617	0	14	0	870	0	67	0	0	1	0	0	0	0
MBPK_000321735	order	Eunicida	0.8396	1447	0	1447	Opisthokonta	Metazoa	Annelida	Polychaeta	Eunicida				0	0	0	0	0	0	0	0	0	0	0	0	0	0	0	0	0	0	0	0	0	0	0	0	0	0	0	0	0	0	0	0	0	0	0
MBPK_000642756	order	Eunicida	0.8396	1409	1409	0	Opisthokonta	Metazoa	Annelida	Polychaeta	Eunicida				0	0	0	0	0	0	0	0	0	0	0	0	0	0	0	0	0	0	0	0	0	319	0	0	0	809	0	280	0	0	1	0	0	0	0
MBPK_001226174	order	Eunicida	0.8391	1344	1344	0	Opisthokonta	Metazoa	Annelida	Polychaeta	Eunicida				0	0	0	0	0	0	0	0	0	0	0	0	0	0	0	0	0	0	0	0	0	0	0	0	0	0	0	0	680	599	0	54	11	0	0
MBPK_002717182	order	Eunicida	0.8385	1170	1162	8	Opisthokonta	Metazoa	Annelida	Polychaeta	Eunicida				0	0	0	0	0	0	0	0	0	0	0	0	0	0	0	0	0	7	0	946	0	43	50	77	37	0	0	0	1	0	1	0	0	0	0
MBPK_001565756	order	Eunicida	0.8375	1163	1163	0	Opisthokonta	Metazoa	Annelida	Polychaeta	Eunicida				0	0	0	0	0	0	0	0	0	0	0	0	0	0	0	0	0	0	0	0	0	0	0	0	0	0	0	0	51	1011	15	0	76	10	0
MBPK_001034020	order	Eunicida	0.837	1143	1143	0	Opisthokonta	Metazoa	Annelida	Polychaeta	Eunicida				0	0	0	0	0	0	0	0	0	0	0	0	0	0	0	1	0	0	0	0	0	0	8	1134	0	0	0	0	0	0	0	0	0	0	0
MBPK_000118274	order	Eunicida	0.837	961	952	9	Opisthokonta	Metazoa	Annelida	Polychaeta	Eunicida				0	0	0	0	0	0	0	0	0	0	0	0	0	0	0	0	0	5	0	360	5	380	12	31	153	6	0	0	0	0	0	0	0	0	0
MBPK_001259217	order	Eunicida	0.837	965	960	5	Opisthokonta	Metazoa	Annelida	Polychaeta	Eunicida				0	0	0	0	0	0	0	0	0	0	0	0	0	0	0	0	0	3	0	0	0	0	0	957	0	0	0	0	0	0	0	0	0	0	0
MBPK_001359120	order	Eunicida	0.8365	815	815	0	Opisthokonta	Metazoa	Annelida	Polychaeta	Eunicida				0	0	0	0	0	0	0	0	0	0	0	0	0	0	0	0	0	0	0	0	0	0	0	0	0	0	0	0	0	0	815	0	0	0	0
MBPK_003723251	order	Eunicida	0.8365	764	757	7	Opisthokonta	Metazoa	Annelida	Polychaeta	Eunicida				0	0	0	0	0	0	0	0	0	0	0	0	0	0	0	0	0	4	0	685	2	0	19	32	6	0	0	0	2	7	0	0	0	0	0
MBPK_001796332	order	Eunicida	0.8365	689	689	0	Opisthokonta	Metazoa	Annelida	Polychaeta	Eunicida				0	0	0	0	0	0	0	0	0	0	0	0	0	0	0	0	0	0	0	0	4	86	0	0	0	543	0	56	0	0	0	0	0	0	0
MBPK_000506589	order	Eunicida	0.836	617	0	617	Opisthokonta	Metazoa	Annelida	Polychaeta	Eunicida				0	0	0	0	0	0	0	0	0	0	0	0	0	0	0	0	0	0	0	0	0	0	0	0	0	0	0	0	0	0	0	0	0	0	0
MBPK_002605240	order	Eunicida	0.836	647	647	0	Opisthokonta	Metazoa	Annelida	Polychaeta	Eunicida				0	0	0	0	0	0	0	0	0	0	0	0	0	0	0	0	0	0	0	0	0	0	0	0	0	0	0	0	0	0	647	0	0	0	0
MBPK_003902284	order	Eunicida	0.836	640	640	0	Opisthokonta	Metazoa	Annelida	Polychaeta	Eunicida				0	0	0	0	0	0	0	0	0	0	0	0	1	0	0	0	0	0	0	0	0	0	0	0	0	0	0	0	0	608	0	0	31	0	0
MBPK_001903440	order	Eunicida	0.836	634	634	0	Opisthokonta	Metazoa	Annelida	Polychaeta	Eunicida				0	0	0	0	0	0	0	0	0	0	0	0	0	0	0	0	0	0	0	0	0	0	0	0	0	0	0	0	24	589	0	5	16	0	0
MBPK_004003800	order	Eunicida	0.836	627	627	0	Opisthokonta	Metazoa	Annelida	Polychaeta	Eunicida				0	0	0	0	0	0	0	0	0	0	0	0	0	0	0	0	0	0	0	0	0	0	0	0	0	0	0	0	39	485	28	0	45	30	0
MBPK_002770455	order	Eunicida	0.8354	621	621	0	Opisthokonta	Metazoa	Annelida	Polychaeta	Eunicida				0	0	0	0	0	0	0	0	0	0	0	0	0	0	0	0	0	0	0	0	0	0	0	0	0	0	0	0	291	300	0	30	0	0	0
MBPK_002159280	order	Eunicida	0.8354	603	603	0	Opisthokonta	Metazoa	Annelida	Polychaeta	Eunicida				0	0	0	0	0	0	0	0	0	0	0	0	0	0	0	0	0	0	0	0	0	0	0	0	0	0	0	0	92	481	5	5	15	5	0
MBPK_003690796	order	Eunicida	0.8349	592	592	0	Opisthokonta	Metazoa	Annelida	Polychaeta	Eunicida				0	0	0	0	0	0	0	0	0	0	0	0	0	0	0	0	0	0	0	0	0	0	0	0	0	0	0	0	134	423	3	16	13	3	0
MBPK_000692708	order	Eunicida	0.8344	592	592	0	Opisthokonta	Metazoa	Annelida	Polychaeta	Eunicida				0	0	0	0	0	0	0	0	0	0	0	0	0	0	0	0	0	0	0	0	0	0	0	0	0	0	0	0	243	322	0	24	3	0	0
MBPK_002335468	order	Eunicida	0.8344	587	587	0	Opisthokonta	Metazoa	Annelida	Polychaeta	Eunicida				0	0	0	0	0	0	0	0	0	0	0	0	0	0	0	0	0	0	0	0	0	0	0	0	0	0	0	0	290	262	0	29	6	0	0
MBPK_003165687	order	Eunicida	0.8339	535	529	6	Opisthokonta	Metazoa	Annelida	Polychaeta	Eunicida				0	0	0	0	0	0	0	0	0	0	0	0	0	0	0	0	0	1	0	435	0	23	25	25	19	0	0	0	1	0	0	0	0	0	0
MBPK_002118158	order	Eunicida	0.8339	528	523	5	Opisthokonta	Metazoa	Annelida	Polychaeta	Eunicida				0	0	0	0	0	0	0	0	0	0	0	0	0	0	0	1	0	2	0	436	0	24	20	24	14	0	0	0	2	0	0	0	0	0	0
MBPK_003590600	order	Eunicida	0.8339	527	527	0	Opisthokonta	Metazoa	Annelida	Polychaeta	Eunicida				0	0	0	0	0	0	0	0	0	0	0	0	0	0	0	0	0	0	0	0	0	0	0	0	0	87	0	0	139	273	4	13	11	0	0
MBPK_000359767	order	Eunicida	0.8339	517	511	6	Opisthokonta	Metazoa	Annelida	Polychaeta	Eunicida				0	0	0	0	0	0	0	0	0	0	0	0	0	0	0	0	0	4	0	405	3	17	32	28	22	0	0	0	0	0	0	0	0	0	0
MBPK_000619216	order	Eunicida	0.8339	487	486	1	Opisthokonta	Metazoa	Annelida	Polychaeta	Eunicida				0	0	0	0	0	0	0	0	0	0	0	0	0	0	0	0	0	0	0	0	0	96	0	0	0	280	2	108	0	0	0	0	0	0	0
MBPK_001111174	order	Eunicida	0.8339	488	488	0	Opisthokonta	Metazoa	Annelida	Polychaeta	Eunicida				0	0	0	0	0	0	0	0	0	0	0	0	0	0	0	0	0	0	0	0	0	0	0	0	0	0	0	0	152	296	4	13	17	6	0
MBPK_000031727	order	Eunicida	0.8333	473	473	0	Opisthokonta	Metazoa	Annelida	Polychaeta	Eunicida				0	0	0	0	0	0	0	0	0	0	0	0	0	0	0	0	0	0	0	0	0	108	0	0	0	266	0	99	0	0	0	0	0	0	0
MBPK_001915164	order	Eunicida	0.8333	463	463	0	Opisthokonta	Metazoa	Annelida	Polychaeta	Eunicida				0	0	0	0	0	0	0	0	0	0	0	0	0	0	0	0	0	0	0	0	0	0	0	0	0	0	0	0	99	0	364	0	0	0	0
MBPK_000005775	order	Eunicida	0.8333	460	459	1	Opisthokonta	Metazoa	Annelida	Polychaeta	Eunicida				0	0	0	0	0	0	0	0	0	0	0	0	0	0	0	0	0	0	0	0	0	85	0	0	0	287	0	87	0	0	0	0	0	0	0
MBPK_000615057	order	Eunicida	0.8333	412	412	0	Opisthokonta	Metazoa	Annelida	Polychaeta	Eunicida				0	0	0	0	0	0	0	0	0	0	0	0	0	0	0	0	0	0	0	0	0	0	0	0	0	19	0	0	152	211	1	14	15	0	0
MBPK_002473038	order	Eunicida	0.8333	403	186	217	Opisthokonta	Metazoa	Annelida	Polychaeta	Eunicida				0	0	0	0	0	0	0	0	0	0	0	0	0	0	0	0	0	26	0	0	0	5	0	155	0	0	0	0	0	0	0	0	0	0	0
MBPK_003738803	order	Eunicida	0.8333	397	397	0	Opisthokonta	Metazoa	Annelida	Polychaeta	Eunicida				0	0	0	0	0	0	0	0	0	0	0	0	0	0	0	0	0	0	0	0	0	0	0	0	0	0	0	0	80	0	317	0	0	0	0
MBPK_003402922	order	Eunicida	0.8333	363	363	0	Opisthokonta	Metazoa	Annelida	Polychaeta	Eunicida				0	0	0	0	0	0	0	0	0	0	0	0	0	0	0	0	0	0	0	0	0	0	0	0	0	0	0	0	113	119	36	13	0	82	0
MBPK_002528465	order	Eunicida	0.8333	310	310	0	Opisthokonta	Metazoa	Annelida	Polychaeta	Eunicida				0	0	0	0	0	0	0	0	0	0	0	0	0	0	0	0	0	0	0	0	0	60	0	0	0	192	0	58	0	0	0	0	0	0	0
MBPK_000986872	order	Eunicida	0.8333	295	295	0	Opisthokonta	Metazoa	Annelida	Polychaeta	Eunicida				0	0	0	0	0	0	0	0	0	0	0	0	0	0	0	0	0	0	0	0	0	23	0	0	4	262	0	2	0	0	0	0	0	4	0
MBPK_001404857	order	Eunicida	0.8328	289	289	0	Opisthokonta	Metazoa	Annelida	Polychaeta	Eunicida				0	0	0	0	0	0	0	0	0	0	0	0	0	0	0	0	0	0	0	0	0	0	0	0	0	0	0	0	139	132	2	10	2	4	0
MBPK_001732251	order	Eunicida	0.8328	282	282	0	Opisthokonta	Metazoa	Annelida	Polychaeta	Eunicida				0	0	0	0	0	0	0	0	0	0	0	0	0	0	0	0	0	0	0	0	0	0	0	0	0	280	0	0	2	0	0	0	0	0	0
MBPK_000258292	order	Eunicida	0.8328	280	280	0	Opisthokonta	Metazoa	Annelida	Polychaeta	Eunicida				0	0	0	0	0	0	0	0	0	0	0	0	0	0	0	0	0	0	0	0	0	0	0	0	0	0	0	0	140	130	2	8	0	0	0
MBPK_001784901	order	Eunicida	0.8328	260	260	0	Opisthokonta	Metazoa	Annelida	Polychaeta	Eunicida				0	0	0	0	0	0	0	0	0	0	0	0	0	0	0	0	0	0	0	0	0	83	0	0	6	154	0	3	0	0	5	0	0	9	0
MBPK_001266136	order	Eunicida	0.8328	239	239	0	Opisthokonta	Metazoa	Annelida	Polychaeta	Eunicida				0	0	0	0	0	0	0	0	0	0	0	0	0	0	0	0	0	0	0	0	0	0	0	0	0	0	0	0	0	224	0	0	13	2	0
MBPK_003267973	order	Eunicida	0.8328	223	220	3	Opisthokonta	Metazoa	Annelida	Polychaeta	Eunicida				0	0	0	0	0	0	0	0	0	0	0	0	0	0	0	0	0	0	0	183	0	12	6	13	6	0	0	0	0	0	0	0	0	0	0
MBPK_003811396	order	Eunicida	0.8328	227	227	0	Opisthokonta	Metazoa	Annelida	Polychaeta	Eunicida				0	0	0	0	0	0	0	0	0	0	0	0	0	0	0	0	0	0	0	0	0	42	0	0	0	124	0	61	0	0	0	0	0	0	0
MBPK_002573287	order	Eunicida	0.8328	223	223	0	Opisthokonta	Metazoa	Annelida	Polychaeta	Eunicida				0	0	0	0	0	0	0	0	0	0	0	0	0	0	0	0	0	0	0	0	0	0	0	0	0	0	0	0	223	0	0	0	0	0	0
MBPK_002763496	order	Eunicida	0.8328	215	215	0	Opisthokonta	Metazoa	Annelida	Polychaeta	Eunicida				0	0	0	0	0	0	0	0	0	0	0	0	0	0	0	0	0	0	0	0	0	0	0	0	0	0	0	0	0	201	0	0	14	0	0
MBPK_002507483	order	Eunicida	0.8323	222	222	0	Opisthokonta	Metazoa	Annelida	Polychaeta	Eunicida				0	0	0	0	0	2	0	0	0	0	0	0	0	0	12	0	0	0	0	0	0	0	0	0	0	0	0	0	0	197	0	0	11	0	0
MBPK_001625867	order	Eunicida	0.8323	182	182	0	Opisthokonta	Metazoa	Annelida	Polychaeta	Eunicida				0	2	0	0	0	1	0	0	0	0	0	0	0	0	0	0	0	0	0	0	0	34	0	0	2	111	0	32	0	0	0	0	0	0	0
MBPK_000088715	order	Eunicida	0.8323	147	147	0	Opisthokonta	Metazoa	Annelida	Polychaeta	Eunicida				0	0	0	0	0	0	0	0	0	0	0	0	0	0	0	0	0	0	0	0	0	0	0	0	0	0	0	0	97	46	0	4	0	0	0
MBPK_001258081	order	Eunicida	0.8313	140	140	0	Opisthokonta	Metazoa	Annelida	Polychaeta	Eunicida				0	0	0	0	0	0	0	0	0	0	0	0	0	0	0	0	0	0	0	0	0	0	0	0	0	0	0	0	0	0	140	0	0	0	0
MBPK_000143718	order	Eunicida	0.8312	138	138	0	Opisthokonta	Metazoa	Annelida	Polychaeta	Eunicida				0	0	0	0	0	0	0	0	0	0	0	0	0	0	0	0	0	0	0	0	0	0	0	0	0	0	0	0	43	89	0	2	4	0	0
MBPK_000168870	order	Eunicida	0.8312	129	125	4	Opisthokonta	Metazoa	Annelida	Polychaeta	Eunicida				0	0	0	0	0	0	0	0	0	0	0	0	0	0	0	0	0	1	0	100	1	6	5	7	5	0	0	0	0	0	0	0	0	0	0
MBPK_003317615	order	Eunicida	0.8312	125	12	113	Opisthokonta	Metazoa	Annelida	Polychaeta	Eunicida				0	0	0	0	0	0	0	0	0	0	0	0	0	0	0	0	0	0	0	0	0	2	0	9	1	0	0	0	0	0	0	0	0	0	0
MBPK_001356631	order	Eunicida	0.8312	117	117	0	Opisthokonta	Metazoa	Annelida	Polychaeta	Eunicida				0	0	0	0	0	0	0	0	0	0	0	0	0	0	0	0	0	0	0	0	0	0	0	0	0	34	0	0	34	40	2	1	4	2	0
MBPK_000189261	order	Eunicida	0.8307	94	94	0	Opisthokonta	Metazoa	Annelida	Polychaeta	Eunicida				0	0	0	0	0	0	0	0	0	0	0	0	0	0	0	0	0	0	0	0	0	0	0	0	0	0	0	0	0	0	94	0	0	0	0
MBPK_001590729	order	Eunicida	0.8307	90	0	90	Opisthokonta	Metazoa	Annelida	Polychaeta	Eunicida				0	0	0	0	0	0	0	0	0	0	0	0	0	0	0	0	0	0	0	0	0	0	0	0	0	0	0	0	0	0	0	0	0	0	0
MBPK_001798799	order	Eunicida	0.8307	89	89	0	Opisthokonta	Metazoa	Annelida	Polychaeta	Eunicida				0	0	0	0	0	0	0	0	0	0	0	0	0	0	0	0	0	0	0	0	0	0	0	0	0	0	0	0	22	56	0	2	8	1	0
MBPK_001426527	order	Eunicida	0.8307	83	0	83	Opisthokonta	Metazoa	Annelida	Polychaeta	Eunicida				0	0	0	0	0	0	0	0	0	0	0	0	0	0	0	0	0	0	0	0	0	0	0	0	0	0	0	0	0	0	0	0	0	0	0
MBPK_002474965	order	Eunicida	0.8307	86	86	0	Opisthokonta	Metazoa	Annelida	Polychaeta	Eunicida				0	0	0	0	0	0	0	0	0	0	0	0	0	0	0	0	0	0	0	0	0	3	0	0	2	78	0	0	0	0	0	0	0	3	0
MBPK_002028150	order	Eunicida	0.8307	80	78	2	Opisthokonta	Metazoa	Annelida	Polychaeta	Eunicida				0	0	0	0	0	0	0	0	0	0	0	0	0	0	0	0	0	0	0	0	0	14	0	0	64	0	0	0	0	0	0	0	0	0	0
MBPK_001945352	order	Eunicida	0.8307	73	73	0	Opisthokonta	Metazoa	Annelida	Polychaeta	Eunicida				0	0	0	0	0	0	0	0	0	0	0	0	0	0	0	0	0	0	0	0	0	12	0	0	0	54	0	7	0	0	0	0	0	0	0
MBPK_002272953	order	Eunicida	0.8307	62	54	8	Opisthokonta	Metazoa	Annelida	Polychaeta	Eunicida				0	0	0	0	0	0	0	0	0	0	0	0	0	0	0	0	0	0	0	46	0	2	2	0	4	0	0	0	0	0	0	0	0	0	0
MBPK_000835023	order	Eunicida	0.8307	53	0	53	Opisthokonta	Metazoa	Annelida	Polychaeta	Eunicida				0	0	0	0	0	0	0	0	0	0	0	0	0	0	0	0	0	0	0	0	0	0	0	0	0	0	0	0	0	0	0	0	0	0	0
MBPK_000065361	order	Eunicida	0.8302	67	67	0	Opisthokonta	Metazoa	Annelida	Polychaeta	Eunicida				0	3	3	0	0	0	0	10	0	0	0	3	0	0	0	0	0	0	0	0	0	10	0	0	0	27	0	11	0	0	0	0	0	0	0
MBPK_000366859	order	Eunicida	0.8302	47	47	0	Opisthokonta	Metazoa	Annelida	Polychaeta	Eunicida				0	0	0	0	0	0	0	0	0	0	0	0	0	0	0	0	0	0	0	0	0	10	0	1	0	32	0	4	0	0	0	0	0	0	0
MBPK_000875289	order	Eunicida	0.8302	43	43	0	Opisthokonta	Metazoa	Annelida	Polychaeta	Eunicida				0	0	0	0	0	0	0	0	0	0	0	0	0	0	0	0	0	0	0	0	0	0	0	0	0	0	0	0	16	25	0	1	1	0	0
MBPK_002481931	order	Eunicida	0.8302	36	36	0	Opisthokonta	Metazoa	Annelida	Polychaeta	Eunicida				0	0	0	0	0	0	0	0	0	0	0	0	0	0	0	0	0	0	0	0	0	0	0	0	0	36	0	0	0	0	0	0	0	0	0
MBPK_002364855	order	Eunicida	0.8302	16	6	10	Opisthokonta	Metazoa	Annelida	Polychaeta	Eunicida				0	0	0	0	0	0	0	0	0	0	0	0	0	0	0	6	0	0	0	0	0	0	0	0	0	0	0	0	0	0	0	0	0	0	0
MBPK_000011707	order	Eunicida	0.8297	31	31	0	Opisthokonta	Metazoa	Annelida	Polychaeta	Eunicida				0	0	0	0	0	0	0	0	0	0	0	0	0	0	0	0	0	0	0	30	1	0	0	0	0	0	0	0	0	0	0	0	0	0	0
MBPK_003083912	order	Eunicida	0.8297	37	37	0	Opisthokonta	Metazoa	Annelida	Polychaeta	Eunicida				0	1	0	0	0	1	0	0	0	0	0	1	0	4	0	0	0	0	0	0	0	0	0	0	0	0	0	0	0	29	0	0	1	0	0
MBPK_002323223	order	Eunicida	0.8297	28	28	0	Opisthokonta	Metazoa	Annelida	Polychaeta	Eunicida				0	0	0	0	0	0	0	0	0	0	0	0	0	0	0	0	0	0	0	0	0	0	0	0	0	0	0	0	6	20	0	0	2	0	0
MBPK_003792638	order	Eunicida	0.8297	26	26	0	Opisthokonta	Metazoa	Annelida	Polychaeta	Eunicida				0	0	0	0	0	0	0	0	0	0	0	0	0	0	0	0	0	0	0	0	0	0	0	0	0	0	0	0	5	19	0	1	1	0	0
MBPK_001221755	order	Eunicida	0.8297	17	11	6	Opisthokonta	Metazoa	Annelida	Polychaeta	Eunicida				0	0	0	0	0	0	0	0	0	0	0	0	0	0	0	11	0	0	0	0	0	0	0	0	0	0	0	0	0	0	0	0	0	0	0
MBPK_001938454	order	Eunicida	0.8297	24	24	0	Opisthokonta	Metazoa	Annelida	Polychaeta	Eunicida				0	0	0	0	0	0	0	0	0	0	0	0	0	0	0	0	0	0	0	0	0	0	0	0	0	1	0	0	5	15	0	0	3	0	0
MBPK_003159575	order	Eunicida	0.8297	22	22	0	Opisthokonta	Metazoa	Annelida	Polychaeta	Eunicida				0	0	0	0	0	0	0	0	0	0	0	0	0	0	0	0	0	0	0	0	0	0	0	0	0	0	0	0	3	17	1	0	0	1	0
MBPK_001864312	order	Eunicida	0.8297	21	21	0	Opisthokonta	Metazoa	Annelida	Polychaeta	Eunicida				0	0	0	0	0	0	0	0	0	0	0	0	0	0	0	0	0	0	0	0	0	0	0	0	0	1	0	0	8	12	0	0	0	0	0
MBPK_003779674	order	Eunicida	0.8297	21	21	0	Opisthokonta	Metazoa	Annelida	Polychaeta	Eunicida				0	0	0	0	0	0	0	0	0	0	0	0	0	0	0	0	0	0	0	0	0	0	0	0	0	0	0	0	0	0	21	0	0	0	0
MBPK_003999902	order	Eunicida	0.8286	17	17	0	Opisthokonta	Metazoa	Annelida	Polychaeta	Eunicida				0	0	0	0	0	0	0	0	0	0	0	0	0	0	0	0	0	0	0	0	0	0	0	0	0	0	0	0	6	10	0	0	1	0	0
MBPK_001927670	order	Eunicida	0.8276	9	3	6	Opisthokonta	Metazoa	Annelida	Polychaeta	Eunicida				0	0	0	0	0	0	0	0	0	0	0	0	0	0	0	0	0	0	0	0	0	0	0	0	3	0	0	0	0	0	0	0	0	0	0
MBPK_002067810	order	Eunicida	0.8276	15	15	0	Opisthokonta	Metazoa	Annelida	Polychaeta	Eunicida				0	0	0	0	0	0	0	0	0	0	0	0	0	0	0	0	0	0	0	0	0	0	0	0	0	8	6	0	0	0	1	0	0	0	0
MBPK_001855282	order	Eunicida	0.827	15	15	0	Opisthokonta	Metazoa	Annelida	Polychaeta	Eunicida				0	0	0	0	0	0	0	0	0	0	0	0	0	0	0	0	0	0	0	0	0	0	0	0	0	0	0	0	3	12	0	0	0	0	0
MBPK_001538563	order	Eunicida	0.827	15	15	0	Opisthokonta	Metazoa	Annelida	Polychaeta	Eunicida				0	0	0	0	0	0	0	0	0	0	0	0	0	0	0	0	0	0	0	0	0	0	0	0	0	0	0	0	2	13	0	0	0	0	0
MBPK_002158905	order	Eunicida	0.8265	12	12	0	Opisthokonta	Metazoa	Annelida	Polychaeta	Eunicida				0	0	0	0	0	0	0	0	0	0	0	0	0	0	0	0	0	0	0	0	0	0	0	0	0	0	0	0	0	11	0	0	1	0	0
MBPK_001968609	order	Eunicida	0.8259	25	25	0	Opisthokonta	Metazoa	Annelida	Polychaeta	Eunicida				0	0	0	0	0	0	0	0	6	0	1	0	5	0	2	0	0	0	0	9	0	0	2	0	0	0	0	0	0	0	0	0	0	0	0
MBPK_000387684	order	Eunicida	0.8239	10	10	0	Opisthokonta	Metazoa	Annelida	Polychaeta	Eunicida				0	0	0	0	0	0	0	0	0	0	0	0	0	0	0	0	0	0	0	0	0	0	0	0	0	0	0	0	6	3	0	0	0	1	0
MBPK_001042721	order	Eunicida	0.8233	21	21	0	Opisthokonta	Metazoa	Annelida	Polychaeta	Eunicida				0	8	0	0	0	0	0	0	0	0	0	4	0	0	0	0	0	0	0	0	0	0	0	0	0	0	0	0	0	9	0	0	0	0	0
MBPK_000578460	order	Eunicida	0.8213	7	7	0	Opisthokonta	Metazoa	Annelida	Polychaeta	Eunicida				0	0	0	0	0	0	0	0	0	0	0	0	0	0	0	0	0	0	0	0	0	0	0	0	0	0	0	0	2	0	5	0	0	0	0
MBPK_001173431	order	Eunicida	0.8202	7	7	0	Opisthokonta	Metazoa	Annelida	Polychaeta	Eunicida				0	0	0	0	0	0	0	0	0	0	0	0	0	0	0	0	0	0	0	0	0	0	0	0	0	0	0	0	0	0	7	0	0	0	0
MBPK_000199714	order	Eunicida	0.8176	7	7	0	Opisthokonta	Metazoa	Annelida	Polychaeta	Eunicida				0	0	0	0	0	0	0	0	0	0	0	0	0	0	0	0	0	0	0	0	0	0	0	0	0	0	0	0	0	0	7	0	0	0	0
MBPK_002237406	order	Eunicida	0.7925	6	6	0	Opisthokonta	Metazoa	Annelida	Polychaeta	Eunicida				0	0	0	0	0	0	0	0	0	0	0	0	0	0	0	0	0	0	0	0	0	0	0	0	0	0	0	0	0	0	6	0	0	0	0
MBPK_000096755	species	Bhawania reyssi	1	520	520	0	Opisthokonta	Metazoa	Annelida	Polychaeta	Phyllodocida	Chrysopetalidae	Bhawania	Bhawania reyssi	0	0	0	0	0	0	0	0	0	0	0	0	0	0	0	0	0	0	0	0	0	0	0	0	0	0	0	0	0	28	8	404	17	63	0
MBPK_000076407	species	Glycera lapidum	1	155	2	153	Opisthokonta	Metazoa	Annelida	Polychaeta	Phyllodocida	Glyceridae	Glycera	Glycera lapidum	0	0	0	0	0	0	0	0	0	0	0	0	0	0	0	0	0	0	0	0	0	0	0	0	0	0	0	0	2	0	0	0	0	0	0
MBPK_000757981	species	Glycera unicornis	1	7856	7856	0	Opisthokonta	Metazoa	Annelida	Polychaeta	Phyllodocida	Glyceridae	Glycera	Glycera unicornis	0	0	0	0	0	0	0	0	0	0	519	0	23	0	0	0	0	0	0	396	135	1264	300	278	0	4013	0	74	223	423	65	119	0	24	0
MBPK_000063015	species	Gyptis propinqua	0.9968	1126	710	416	Opisthokonta	Metazoa	Annelida	Polychaeta	Phyllodocida	Hesionidae	Gyptis	Gyptis propinqua	0	0	0	0	0	0	0	0	0	0	0	0	0	0	0	0	0	0	0	0	0	0	0	0	0	0	0	0	0	15	0	559	112	24	0
MBPK_002274442	species	Gyptis sp. 3 AN-2008	0.8297	129	129	0	Opisthokonta	Metazoa	Annelida	Polychaeta	Phyllodocida	Hesionidae	Gyptis	Gyptis sp. 3 AN-2008	0	0	0	0	0	0	0	0	0	0	0	0	0	0	0	0	0	0	0	0	0	0	16	45	5	0	0	0	0	0	0	0	3	60	0
MBPK_003293084	species	Syllidia armata	0.9968	2901	102	2799	Opisthokonta	Metazoa	Annelida	Polychaeta	Phyllodocida	Hesionidae	Syllidia	Syllidia armata	0	0	0	0	0	0	25	0	0	0	0	0	0	0	0	0	0	0	0	0	0	0	77	0	0	0	0	0	0	0	0	0	0	0	0
MBPK_001391761	genus	Lacydonia	0.9968	15	15	0	Opisthokonta	Metazoa	Annelida	Polychaeta	Phyllodocida	Lacydoniidae	Lacydonia		0	0	0	0	0	0	0	0	0	0	0	0	0	0	0	0	0	0	0	0	0	0	0	0	0	0	15	0	0	0	0	0	0	0	0
MBPK_000531115	family	Nephtyidae	0.7893	949	0	949	Opisthokonta	Metazoa	Annelida	Polychaeta	Phyllodocida	Nephtyidae			0	0	0	0	0	0	0	0	0	0	0	0	0	0	0	0	0	0	0	0	0	0	0	0	0	0	0	0	0	0	0	0	0	0	0
MBPK_001616804	species	Nereis falsa	0.9968	4960	0	4960	Opisthokonta	Metazoa	Annelida	Polychaeta	Phyllodocida	Nereididae	Nereis	Nereis falsa	0	0	0	0	0	0	0	0	0	0	0	0	0	0	0	0	0	0	0	0	0	0	0	0	0	0	0	0	0	0	0	0	0	0	0
MBPK_000144819	species	Nereis pelagica CMC02	0.9968	94	0	94	Opisthokonta	Metazoa	Annelida	Polychaeta	Phyllodocida	Nereididae	Nereis	Nereis pelagica CMC02	0	0	0	0	0	0	0	0	0	0	0	0	0	0	0	0	0	0	0	0	0	0	0	0	0	0	0	0	0	0	0	0	0	0	0
MBPK_002016408	species	Platynereis dumerilii	0.9968	108655	14731	93924	Opisthokonta	Metazoa	Annelida	Polychaeta	Phyllodocida	Nereididae	Platynereis	Platynereis dumerilii	0	0	0	537	520	174	2081	5009	650	0	0	0	981	0	0	106	0	0	0	1202	0	664	1181	1054	572	0	0	0	0	0	0	0	0	0	306
MBPK_000002429	family	Nereididae	0.838	1082	897	185	Opisthokonta	Metazoa	Annelida	Polychaeta	Phyllodocida	Nereididae			0	14	0	0	0	0	0	158	335	0	0	0	0	0	0	390	0	0	0	0	0	0	0	0	0	0	0	0	0	0	0	0	0	0	0
MBPK_003085029	family	Nereididae	0.8306	743	686	57	Opisthokonta	Metazoa	Annelida	Polychaeta	Phyllodocida	Nereididae			0	0	0	0	0	0	0	0	0	0	106	0	13	0	251	255	0	0	0	0	0	0	61	0	0	0	0	0	0	0	0	0	0	0	0
MBPK_001287878	species	Eulalia cf. magalaensis	0.9968	266	0	266	Opisthokonta	Metazoa	Annelida	Polychaeta	Phyllodocida	Phyllodocidae	Eulalia	Eulalia cf. magalaensis	0	0	0	0	0	0	0	0	0	0	0	0	0	0	0	0	0	0	0	0	0	0	0	0	0	0	0	0	0	0	0	0	0	0	0
MBPK_000126103	species	Eumida kelaino	1	77	0	77	Opisthokonta	Metazoa	Annelida	Polychaeta	Phyllodocida	Phyllodocidae	Eumida	Eumida kelaino	0	0	0	0	0	0	0	0	0	0	0	0	0	0	0	0	0	0	0	0	0	0	0	0	0	0	0	0	0	0	0	0	0	0	0
MBPK_001723244	species	Eumida maia	0.984	92	0	92	Opisthokonta	Metazoa	Annelida	Polychaeta	Phyllodocida	Phyllodocidae	Eumida	Eumida maia	0	0	0	0	0	0	0	0	0	0	0	0	0	0	0	0	0	0	0	0	0	0	0	0	0	0	0	0	0	0	0	0	0	0	0
MBPK_003288282	species	Phyllodocidae sp.BOLD_ABY0206	1	299	0	299	Opisthokonta	Metazoa	Annelida	Polychaeta	Phyllodocida	Phyllodocidae	Phyllodocidae_incertae_sedis	Phyllodocidae sp.BOLD_ABY0206	0	0	0	0	0	0	0	0	0	0	0	0	0	0	0	0	0	0	0	0	0	0	0	0	0	0	0	0	0	0	0	0	0	0	0
MBPK_000727513	family	Phyllodocidae	0.8742	23	21	2	Opisthokonta	Metazoa	Annelida	Polychaeta	Phyllodocida	Phyllodocidae			0	0	0	0	2	0	0	0	0	0	0	0	0	0	0	0	0	0	0	0	0	0	0	0	19	0	0	0	0	0	0	0	0	0	0
MBPK_000032799	family	Phyllodocidae	0.8738	76	75	1	Opisthokonta	Metazoa	Annelida	Polychaeta	Phyllodocida	Phyllodocidae			0	0	0	10	5	0	20	0	1	0	34	0	0	0	0	0	0	0	0	0	0	0	0	0	5	0	0	0	0	0	0	0	0	0	0
MBPK_002059769	family	Phyllodocidae	0.8711	145	145	0	Opisthokonta	Metazoa	Annelida	Polychaeta	Phyllodocida	Phyllodocidae			0	0	0	20	4	0	45	0	4	0	65	0	1	0	0	5	0	0	0	0	0	0	0	0	1	0	0	0	0	0	0	0	0	0	0
MBPK_001300987	species	Alentia gelatinosa	0.9968	583	0	583	Opisthokonta	Metazoa	Annelida	Polychaeta	Phyllodocida	Polynoidae	Alentia	Alentia gelatinosa	0	0	0	0	0	0	0	0	0	0	0	0	0	0	0	0	0	0	0	0	0	0	0	0	0	0	0	0	0	0	0	0	0	0	0
MBPK_002503430	species	Halosydna sp.	0.9968	65	65	0	Opisthokonta	Metazoa	Annelida	Polychaeta	Phyllodocida	Polynoidae	Halosydna	Halosydna sp.	0	0	0	0	0	0	0	0	0	0	0	0	0	0	0	0	0	0	0	6	0	0	59	0	0	0	0	0	0	0	0	0	0	0	0
MBPK_001380633	species	Harmothoe impar	0.9968	26407	0	26407	Opisthokonta	Metazoa	Annelida	Polychaeta	Phyllodocida	Polynoidae	Harmothoe	Harmothoe impar	0	0	0	0	0	0	0	0	0	0	0	0	0	0	0	0	0	0	0	0	0	0	0	0	0	0	0	0	0	0	0	0	0	0	0
MBPK_000136862	species	Harmothoe mariannae	0.9968	136	0	136	Opisthokonta	Metazoa	Annelida	Polychaeta	Phyllodocida	Polynoidae	Harmothoe	Harmothoe mariannae	0	0	0	0	0	0	0	0	0	0	0	0	0	0	0	0	0	0	0	0	0	0	0	0	0	0	0	0	0	0	0	0	0	0	0
MBPK_000010351	species	Lepidonotus clava	0.9968	5234	0	5234	Opisthokonta	Metazoa	Annelida	Polychaeta	Phyllodocida	Polynoidae	Lepidonotus	Lepidonotus clava	0	0	0	0	0	0	0	0	0	0	0	0	0	0	0	0	0	0	0	0	0	0	0	0	0	0	0	0	0	0	0	0	0	0	0
MBPK_000111803	species	Subadyte pellucida	1	496	496	0	Opisthokonta	Metazoa	Annelida	Polychaeta	Phyllodocida	Polynoidae	Subadyte	Subadyte pellucida	0	0	0	0	0	0	0	0	0	0	0	0	0	0	0	0	0	0	0	0	0	0	0	0	0	0	0	0	9	425	0	19	43	0	0
MBPK_000086179	family	Polynoidae	0.8442	999	0	999	Opisthokonta	Metazoa	Annelida	Polychaeta	Phyllodocida	Polynoidae			0	0	0	0	0	0	0	0	0	0	0	0	0	0	0	0	0	0	0	0	0	0	0	0	0	0	0	0	0	0	0	0	0	0	0
MBPK_002404076	family	Polynoidae	0.8391	989	6	983	Opisthokonta	Metazoa	Annelida	Polychaeta	Phyllodocida	Polynoidae			0	0	0	0	0	0	0	0	0	0	0	0	0	0	0	0	0	0	0	0	0	0	0	6	0	0	0	0	0	0	0	0	0	0	0
MBPK_000033298	family	Polynoidae	0.8328	936	0	936	Opisthokonta	Metazoa	Annelida	Polychaeta	Phyllodocida	Polynoidae			0	0	0	0	0	0	0	0	0	0	0	0	0	0	0	0	0	0	0	0	0	0	0	0	0	0	0	0	0	0	0	0	0	0	2
MBPK_001977715	family	Polynoidae	0.8328	772	0	772	Opisthokonta	Metazoa	Annelida	Polychaeta	Phyllodocida	Polynoidae			0	0	0	0	0	0	0	0	0	0	0	0	0	0	0	0	0	0	0	0	0	0	0	0	0	0	0	0	0	0	0	0	0	0	0
MBPK_002324379	family	Polynoidae	0.8328	742	0	742	Opisthokonta	Metazoa	Annelida	Polychaeta	Phyllodocida	Polynoidae			0	0	0	0	0	0	0	0	0	0	0	0	0	0	0	0	0	0	0	0	0	0	0	0	0	0	0	0	0	0	0	0	0	0	0
MBPK_000117862	family	Polynoidae	0.8328	720	0	720	Opisthokonta	Metazoa	Annelida	Polychaeta	Phyllodocida	Polynoidae			0	0	0	0	0	0	0	0	0	0	0	0	0	0	0	0	0	0	0	0	0	0	0	0	0	0	0	0	0	0	0	0	0	0	0
MBPK_003259420	family	Polynoidae	0.8309	557	0	557	Opisthokonta	Metazoa	Annelida	Polychaeta	Phyllodocida	Polynoidae			0	0	0	0	0	0	0	0	0	0	0	0	0	0	0	0	0	0	0	0	0	0	0	0	0	0	0	0	0	0	0	0	0	0	0
MBPK_000491020	family	Polynoidae	0.8309	556	0	556	Opisthokonta	Metazoa	Annelida	Polychaeta	Phyllodocida	Polynoidae			0	0	0	0	0	0	0	0	0	0	0	0	0	0	0	0	0	0	0	0	0	0	0	0	0	0	0	0	0	0	0	0	0	0	0
MBPK_000597251	species	Amblyosyllis finmarchica	0.8145	496	491	5	Opisthokonta	Metazoa	Annelida	Polychaeta	Phyllodocida	Syllidae	Amblyosyllis	Amblyosyllis finmarchica	0	2	0	0	0	0	0	489	0	0	0	0	0	0	0	0	0	0	0	0	0	0	0	0	0	0	0	0	0	0	0	0	0	0	0
MBPK_000493822	species	Epigamia macrophtalma	1	3150	3121	29	Opisthokonta	Metazoa	Annelida	Polychaeta	Phyllodocida	Syllidae	Epigamia	Epigamia macrophtalma	0	0	0	0	0	0	0	0	16	0	0	4	0	0	0	0	0	0	34	0	0	0	50	2614	390	0	0	0	13	0	0	0	0	0	0
MBPK_000070780	species	Myrianida convoluta	0.8318	112	112	0	Opisthokonta	Metazoa	Annelida	Polychaeta	Phyllodocida	Syllidae	Myrianida	Myrianida convoluta	0	0	0	0	0	0	52	53	2	2	0	0	0	0	0	0	0	0	0	0	0	0	3	0	0	0	0	0	0	0	0	0	0	0	0
MBPK_000004425	species	Myrianida dentalia	0.8454	564	0	564	Opisthokonta	Metazoa	Annelida	Polychaeta	Phyllodocida	Syllidae	Myrianida	Myrianida dentalia	0	0	0	0	0	0	0	0	0	0	0	0	0	0	0	0	0	0	0	0	0	0	0	0	0	0	0	0	0	0	0	0	0	0	0
MBPK_003519609	species	Myrianida edwarsi	0.9904	7643	306	7337	Opisthokonta	Metazoa	Annelida	Polychaeta	Phyllodocida	Syllidae	Myrianida	Myrianida edwarsi	0	0	0	0	0	0	306	0	0	0	0	0	0	0	0	0	0	0	0	0	0	0	0	0	0	0	0	0	0	0	0	0	0	0	0
MBPK_000183653	species	Myrianida longoprimicirrata	1	221	221	0	Opisthokonta	Metazoa	Annelida	Polychaeta	Phyllodocida	Syllidae	Myrianida	Myrianida longoprimicirrata	0	0	0	0	0	0	0	0	0	0	0	0	0	0	0	0	0	0	0	0	5	0	4	174	17	7	14	0	0	0	0	0	0	0	0
MBPK_000273713	species	Myrianida prolifera	1	116	0	116	Opisthokonta	Metazoa	Annelida	Polychaeta	Phyllodocida	Syllidae	Myrianida	Myrianida prolifera	0	0	0	0	0	0	0	0	0	0	0	0	0	0	0	0	0	0	0	0	0	0	0	0	0	0	0	0	0	0	0	0	0	0	1
MBPK_000360809	species	Myrianida quindecimdentata	0.9079	1020	1018	2	Opisthokonta	Metazoa	Annelida	Polychaeta	Phyllodocida	Syllidae	Myrianida	Myrianida quindecimdentata	0	0	0	0	0	5	56	135	47	0	0	0	0	0	12	0	0	0	0	0	80	0	71	518	94	0	0	0	0	0	0	0	0	0	0
MBPK_000730642	species	Myrianida rubropunctata	0.9968	10956	10937	19	Opisthokonta	Metazoa	Annelida	Polychaeta	Phyllodocida	Syllidae	Myrianida	Myrianida rubropunctata	0	0	0	0	0	0	0	0	0	0	0	0	0	0	0	0	0	528	0	0	1046	0	0	9363	0	0	0	0	0	0	0	0	0	0	0
MBPK_000074244	species	Odontosyllis fulgurans	0.9936	1275	386	889	Opisthokonta	Metazoa	Annelida	Polychaeta	Phyllodocida	Syllidae	Odontosyllis	Odontosyllis fulgurans	0	0	0	0	0	0	0	0	0	0	0	0	0	0	0	0	0	0	0	0	0	0	0	0	0	0	0	0	0	34	13	131	201	7	0
MBPK_000080026	species	Odontosyllis gibba	0.9872	4899	3324	1575	Opisthokonta	Metazoa	Annelida	Polychaeta	Phyllodocida	Syllidae	Odontosyllis	Odontosyllis gibba	0	0	0	0	0	0	49	0	0	0	0	0	0	0	0	20	0	0	0	0	0	0	1114	227	174	0	0	0	0	0	0	278	440	1022	0
MBPK_002309612	species	Proceraea aurantiaca	0.9968	12048	7812	4236	Opisthokonta	Metazoa	Annelida	Polychaeta	Phyllodocida	Syllidae	Proceraea	Proceraea aurantiaca	0	0	21	0	0	0	408	0	1040	0	0	0	0	0	233	0	1313	0	0	0	0	0	3186	1535	76	0	0	0	0	0	0	0	0	0	0
MBPK_003825968	species	Proceraea paraurantiaca	0.9904	496	0	496	Opisthokonta	Metazoa	Annelida	Polychaeta	Phyllodocida	Syllidae	Proceraea	Proceraea paraurantiaca	0	0	0	0	0	0	0	0	0	0	0	0	0	0	0	0	0	0	0	0	0	0	0	0	0	0	0	0	0	0	0	0	0	0	0
MBPK_000020718	species	Procerastea nematodes	0.8381	889	889	0	Opisthokonta	Metazoa	Annelida	Polychaeta	Phyllodocida	Syllidae	Procerastea	Procerastea nematodes	0	0	0	0	0	0	0	0	0	0	0	0	0	0	0	0	0	0	833	0	0	46	0	0	10	0	0	0	0	0	0	0	0	0	0
MBPK_000096548	species	Syllis columbretensis	0.9773	28	20	8	Opisthokonta	Metazoa	Annelida	Polychaeta	Phyllodocida	Syllidae	Syllis	Syllis columbretensis	0	0	0	0	0	0	0	0	1	0	0	0	0	0	0	19	0	0	0	0	0	0	0	0	0	0	0	0	0	0	0	0	0	0	0
MBPK_002047260	species	Syllis ferrani	0.9968	900	873	27	Opisthokonta	Metazoa	Annelida	Polychaeta	Phyllodocida	Syllidae	Syllis	Syllis ferrani	0	0	0	0	0	0	4	0	0	0	0	0	0	0	0	0	0	0	0	0	85	74	29	658	23	0	0	0	0	0	0	0	0	0	0
MBPK_000025325	species	Syllis gerlachi	1	3918	3907	11	Opisthokonta	Metazoa	Annelida	Polychaeta	Phyllodocida	Syllidae	Syllis	Syllis gerlachi	12	0	7	0	0	0	72	62	0	20	16	9	9	5	0	17	285	23	0	0	168	0	73	476	60	1590	334	497	22	8	80	8	54	0	0
MBPK_001272766	species	Syllis gracilis	0.9872	1535	1311	224	Opisthokonta	Metazoa	Annelida	Polychaeta	Phyllodocida	Syllidae	Syllis	Syllis gracilis	0	11	2	0	0	0	0	312	51	0	69	2	0	4	112	84	0	0	147	0	0	38	0	177	302	0	0	0	0	0	0	0	0	0	0
MBPK_000999910	species	Syllis hyalina	0.9968	6988	6881	107	Opisthokonta	Metazoa	Annelida	Polychaeta	Phyllodocida	Syllidae	Syllis	Syllis hyalina	0	0	0	0	0	0	0	0	0	0	83	0	9	0	77	38	682	17	30	85	142	644	560	1094	159	2603	40	234	162	195	8	10	0	9	0
MBPK_000534625	genus	Syllis	0.9379	567	0	567	Opisthokonta	Metazoa	Annelida	Polychaeta	Phyllodocida	Syllidae	Syllis		0	0	0	0	0	0	0	0	0	0	0	0	0	0	0	0	0	0	0	0	0	0	0	0	0	0	0	0	0	0	0	0	0	0	0
MBPK_000409848	genus	Syllis	0.9251	161	0	161	Opisthokonta	Metazoa	Annelida	Polychaeta	Phyllodocida	Syllidae	Syllis		0	0	0	0	0	0	0	0	0	0	0	0	0	0	0	0	0	0	0	0	0	0	0	0	0	0	0	0	0	0	0	0	0	0	0
MBPK_000841193	genus	Syllis	0.8179	19	16	3	Opisthokonta	Metazoa	Annelida	Polychaeta	Phyllodocida	Syllidae	Syllis		0	0	0	0	0	0	0	0	0	0	0	0	0	0	0	16	0	0	0	0	0	0	0	0	0	0	0	0	0	0	0	0	0	0	0
MBPK_000064679	species	Trypanosyllis zebra	0.9968	425	0	425	Opisthokonta	Metazoa	Annelida	Polychaeta	Phyllodocida	Syllidae	Trypanosyllis	Trypanosyllis zebra	0	0	0	0	0	0	0	0	0	0	0	0	0	0	0	0	0	0	0	0	0	0	0	0	0	0	0	0	0	0	0	0	0	0	0
MBPK_000067784	species	Virchowia clavata	0.984	68	11	57	Opisthokonta	Metazoa	Annelida	Polychaeta	Phyllodocida	Syllidae	Virchowia	Virchowia clavata	0	0	0	0	0	0	0	0	0	0	0	0	0	0	0	0	0	0	0	0	0	0	11	0	0	0	0	0	0	0	0	0	0	0	0
MBPK_000085398	order	Phyllodocida	0.8503	2569	0	2569	Opisthokonta	Metazoa	Annelida	Polychaeta	Phyllodocida	Syllidae			0	0	0	0	0	0	0	0	0	0	0	0	0	0	0	0	0	0	0	0	0	0	0	0	0	0	0	0	0	0	0	0	0	0	0
MBPK_002136325	family	Syllidae	0.8351	1697	1686	11	Opisthokonta	Metazoa	Annelida	Polychaeta	Phyllodocida	Syllidae			3	0	0	0	0	8	30	427	10	0	0	62	0	0	0	0	0	0	0	0	0	0	81	820	245	0	0	0	0	0	0	0	0	0	0
MBPK_003182479	family	Syllidae	0.8287	1671	0	1671	Opisthokonta	Metazoa	Annelida	Polychaeta	Phyllodocida	Syllidae			0	0	0	0	0	0	0	0	0	0	0	0	0	0	0	0	0	0	0	0	0	0	0	0	0	0	0	0	0	0	0	0	0	0	3
MBPK_000195184	family	Syllidae	0.8282	2548	2522	26	Opisthokonta	Metazoa	Annelida	Polychaeta	Phyllodocida	Syllidae			0	0	0	0	0	0	0	818	67	0	0	0	0	0	33	0	0	0	0	0	0	73	292	788	451	0	0	0	0	0	0	0	0	0	0
MBPK_003112130	family	Syllidae	0.8282	1486	521	965	Opisthokonta	Metazoa	Annelida	Polychaeta	Phyllodocida	Syllidae			0	0	0	0	0	0	0	411	57	0	0	0	0	0	18	35	0	0	0	0	0	0	0	0	0	0	0	0	0	0	0	0	0	0	0
MBPK_000026555	family	Syllidae	0.8247	1688	1674	14	Opisthokonta	Metazoa	Annelida	Polychaeta	Phyllodocida	Syllidae			0	0	12	0	0	0	115	442	9	0	0	0	0	0	10	0	0	0	0	0	0	16	104	594	372	0	0	0	0	0	0	0	0	0	0
MBPK_002780772	family	Syllidae	0.8247	1809	1809	0	Opisthokonta	Metazoa	Annelida	Polychaeta	Phyllodocida	Syllidae			1	0	0	0	0	0	266	207	74	0	0	4	0	0	0	0	0	0	0	0	0	0	57	0	102	39	0	0	32	0	0	1027	0	0	0
MBPK_000923086	family	Syllidae	0.8239	1186	1077	109	Opisthokonta	Metazoa	Annelida	Polychaeta	Phyllodocida	Syllidae			0	0	0	0	0	0	0	0	0	0	0	0	0	0	0	0	0	0	0	0	0	0	105	911	61	0	0	0	0	0	0	0	0	0	0
MBPK_000290808	family	Syllidae	0.8224	684	671	13	Opisthokonta	Metazoa	Annelida	Polychaeta	Phyllodocida	Syllidae			0	0	0	0	0	0	0	80	21	0	0	0	0	0	0	0	0	0	3	0	0	0	36	421	110	0	0	0	0	0	0	0	0	0	0
MBPK_000243460	family	Syllidae	0.8219	1013	1010	3	Opisthokonta	Metazoa	Annelida	Polychaeta	Phyllodocida	Syllidae			0	0	0	0	0	0	0	0	0	0	0	0	0	0	0	0	0	0	0	0	0	0	0	0	51	12	0	0	0	0	0	947	0	0	0
MBPK_001641406	family	Syllidae	0.8213	1091	1086	5	Opisthokonta	Metazoa	Annelida	Polychaeta	Phyllodocida	Syllidae			0	0	0	0	0	0	51	132	51	0	0	0	0	0	0	0	0	0	0	0	0	0	85	71	389	117	3	0	0	6	0	177	4	0	0
MBPK_000045510	family	Syllidae	0.8191	274	261	13	Opisthokonta	Metazoa	Annelida	Polychaeta	Phyllodocida	Syllidae			0	0	0	0	0	0	0	0	0	0	0	0	0	0	0	0	0	0	0	0	0	0	43	159	59	0	0	0	0	0	0	0	0	0	0
MBPK_003813143	family	Syllidae	0.8185	306	296	10	Opisthokonta	Metazoa	Annelida	Polychaeta	Phyllodocida	Syllidae			0	0	0	0	0	0	0	0	0	0	0	0	0	0	0	0	0	1	0	0	0	0	68	26	201	0	0	0	0	0	0	0	0	0	0
MBPK_001757978	family	Syllidae	0.8062	785	785	0	Opisthokonta	Metazoa	Annelida	Polychaeta	Phyllodocida	Syllidae			0	0	0	0	0	0	0	0	0	0	0	0	0	0	0	0	13	33	0	88	39	0	0	552	60	0	0	0	0	0	0	0	0	0	0
MBPK_000901091	family	Syllidae	0.805	796	0	796	Opisthokonta	Metazoa	Annelida	Polychaeta	Phyllodocida	Syllidae			0	0	0	0	0	0	0	0	0	0	0	0	0	0	0	0	0	0	0	0	0	0	0	0	0	0	0	0	0	0	0	0	0	0	0
MBPK_001074504	family	Syllidae	0.805	757	1	756	Opisthokonta	Metazoa	Annelida	Polychaeta	Phyllodocida	Syllidae			0	0	0	0	0	0	0	0	0	0	0	0	0	1	0	0	0	0	0	0	0	0	0	0	0	0	0	0	0	0	0	0	0	0	0
MBPK_000749024	family	Syllidae	0.805	676	236	440	Opisthokonta	Metazoa	Annelida	Polychaeta	Phyllodocida	Syllidae			0	0	0	0	0	0	0	0	0	0	0	0	0	0	0	0	0	0	0	0	0	0	16	206	14	0	0	0	0	0	0	0	0	0	10
MBPK_000613289	family	Syllidae	0.8043	108	95	13	Opisthokonta	Metazoa	Annelida	Polychaeta	Phyllodocida	Syllidae			0	0	0	0	0	0	0	0	0	0	0	0	0	13	0	19	0	0	0	0	0	0	0	63	0	0	0	0	0	0	0	0	0	0	0
MBPK_000227057	family	Syllidae	0.8037	772	156	616	Opisthokonta	Metazoa	Annelida	Polychaeta	Phyllodocida	Syllidae			0	0	0	0	0	0	0	0	0	0	0	0	0	156	0	0	0	0	0	0	0	0	0	0	0	0	0	0	0	0	0	0	0	0	0
MBPK_002646471	family	Syllidae	0.8026	531	0	531	Opisthokonta	Metazoa	Annelida	Polychaeta	Phyllodocida	Syllidae			0	0	0	0	0	0	0	0	0	0	0	0	0	0	0	0	0	0	0	0	0	0	0	0	0	0	0	0	0	0	0	0	0	0	0
MBPK_000119874	family	Syllidae	0.8019	507	504	3	Opisthokonta	Metazoa	Annelida	Polychaeta	Phyllodocida	Syllidae			0	0	0	0	0	0	0	0	1	0	0	0	0	0	72	0	16	7	0	58	16	0	0	317	17	0	0	0	0	0	0	0	0	0	0
MBPK_000021767	family	Syllidae	0.8019	271	271	0	Opisthokonta	Metazoa	Annelida	Polychaeta	Phyllodocida	Syllidae			0	0	0	0	0	0	0	0	0	0	0	0	0	0	26	0	0	0	1	4	0	0	22	210	8	0	0	0	0	0	0	0	0	0	0
MBPK_002739366	family	Syllidae	0.8012	315	315	0	Opisthokonta	Metazoa	Annelida	Polychaeta	Phyllodocida	Syllidae			0	0	0	0	0	0	0	0	0	0	0	0	0	2	0	0	83	4	0	0	0	0	0	222	2	2	0	0	0	0	0	0	0	0	0
MBPK_001908144	family	Syllidae	0.8012	202	202	0	Opisthokonta	Metazoa	Annelida	Polychaeta	Phyllodocida	Syllidae			0	0	0	0	0	0	0	0	0	0	0	0	0	2	0	0	0	0	0	2	0	0	27	160	11	0	0	0	0	0	0	0	0	0	0
MBPK_000335287	family	Syllidae	0.8	171	1	170	Opisthokonta	Metazoa	Annelida	Polychaeta	Phyllodocida	Syllidae			0	0	0	0	0	0	0	0	0	0	0	0	0	0	0	1	0	0	0	0	0	0	0	0	0	0	0	0	0	0	0	0	0	0	0
MBPK_003446286	family	Syllidae	0.7987	91	90	1	Opisthokonta	Metazoa	Annelida	Polychaeta	Phyllodocida	Syllidae			0	0	0	0	0	0	0	0	0	0	0	0	0	0	4	0	0	0	0	0	0	0	12	67	7	0	0	0	0	0	0	0	0	0	0
MBPK_002517430	family	Syllidae	0.7981	16	4	12	Opisthokonta	Metazoa	Annelida	Polychaeta	Phyllodocida	Syllidae			0	0	0	0	0	0	0	0	0	0	0	0	0	0	0	4	0	0	0	0	0	0	0	0	0	0	0	0	0	0	0	0	0	0	0
MBPK_001547026	family	Syllidae	0.7954	21	21	0	Opisthokonta	Metazoa	Annelida	Polychaeta	Phyllodocida	Syllidae			0	0	0	0	0	0	0	0	0	0	0	0	0	0	0	0	0	0	0	0	0	0	0	0	0	2	0	0	4	11	0	4	0	0	0
MBPK_001128028	family	Syllidae	0.7629	33	33	0	Opisthokonta	Metazoa	Annelida	Polychaeta	Phyllodocida	Syllidae			0	0	0	0	0	0	0	0	0	0	0	0	0	0	31	0	0	0	0	0	0	0	0	2	0	0	0	0	0	0	0	0	0	0	0
MBPK_001250980	order	Phyllodocida	0.9457	8033	0	8033	Opisthokonta	Metazoa	Annelida	Polychaeta	Phyllodocida				0	0	0	0	0	0	0	0	0	0	0	0	0	0	0	0	0	0	0	0	0	0	0	0	0	0	0	0	0	0	0	0	0	0	37
MBPK_000935958	order	Phyllodocida	0.9333	2423	2394	29	Opisthokonta	Metazoa	Annelida	Polychaeta	Phyllodocida				0	0	0	0	0	0	0	0	0	0	0	0	0	0	2	0	24	0	0	0	0	14	120	1546	688	0	0	0	0	0	0	0	0	0	0
MBPK_000055219	order	Phyllodocida	0.879	1520	1490	30	Opisthokonta	Metazoa	Annelida	Polychaeta	Phyllodocida				0	0	0	0	0	0	0	0	0	0	0	0	0	0	0	129	0	0	0	0	0	0	454	466	437	0	0	0	0	0	0	0	0	4	0
MBPK_000103946	order	Phyllodocida	0.879	1365	1337	28	Opisthokonta	Metazoa	Annelida	Polychaeta	Phyllodocida				0	0	0	0	0	0	0	0	0	0	0	0	0	0	0	0	0	0	0	0	0	0	210	322	586	0	0	0	0	0	0	0	0	219	0
MBPK_003390983	order	Phyllodocida	0.873	1581	1572	9	Opisthokonta	Metazoa	Annelida	Polychaeta	Phyllodocida				0	0	0	0	0	0	0	0	0	0	0	0	0	0	0	0	68	32	0	239	54	0	0	1121	58	0	0	0	0	0	0	0	0	0	0
MBPK_000682626	order	Phyllodocida	0.8726	200	184	16	Opisthokonta	Metazoa	Annelida	Polychaeta	Phyllodocida				0	0	0	0	0	0	0	0	0	0	0	0	0	0	0	0	0	0	0	0	0	0	22	78	61	0	0	0	0	0	0	0	0	23	0
MBPK_001903228	order	Phyllodocida	0.8719	867	809	58	Opisthokonta	Metazoa	Annelida	Polychaeta	Phyllodocida				0	0	0	0	0	0	0	0	0	0	0	0	0	0	0	98	0	0	0	0	0	0	258	228	223	0	0	0	0	0	0	0	0	2	0
MBPK_002615470	order	Phyllodocida	0.8612	265	205	60	Opisthokonta	Metazoa	Annelida	Polychaeta	Phyllodocida				0	0	0	0	0	0	0	0	0	0	0	0	0	78	0	127	0	0	0	0	0	0	0	0	0	0	0	0	0	0	0	0	0	0	0
MBPK_000011641	order	Phyllodocida	0.8576	332	325	7	Opisthokonta	Metazoa	Annelida	Polychaeta	Phyllodocida				0	0	0	0	0	0	0	0	0	0	0	0	0	0	0	0	0	0	80	0	4	219	0	22	0	0	0	0	0	0	0	0	0	0	0
MBPK_000122335	order	Phyllodocida	0.8567	399	5	394	Opisthokonta	Metazoa	Annelida	Polychaeta	Phyllodocida				0	0	0	0	0	0	0	0	0	0	0	0	0	0	0	5	0	0	0	0	0	0	0	0	0	0	0	0	0	0	0	0	0	0	0
MBPK_000837566	order	Phyllodocida	0.8544	816	0	816	Opisthokonta	Metazoa	Annelida	Polychaeta	Phyllodocida				0	0	0	0	0	0	0	0	0	0	0	0	0	0	0	0	0	0	0	0	0	0	0	0	0	0	0	0	0	0	0	0	0	0	3
MBPK_001370960	order	Phyllodocida	0.8544	630	0	630	Opisthokonta	Metazoa	Annelida	Polychaeta	Phyllodocida				0	0	0	0	0	0	0	0	0	0	0	0	0	0	0	0	0	0	0	0	0	0	0	0	0	0	0	0	0	0	0	0	0	0	2
MBPK_002084238	order	Phyllodocida	0.8544	702	0	702	Opisthokonta	Metazoa	Annelida	Polychaeta	Phyllodocida				0	0	0	0	0	0	0	0	0	0	0	0	0	0	0	0	0	0	0	0	0	0	0	0	0	0	0	0	0	0	0	0	0	0	0
MBPK_002066213	order	Phyllodocida	0.8544	667	0	667	Opisthokonta	Metazoa	Annelida	Polychaeta	Phyllodocida				0	0	0	0	0	0	0	0	0	0	0	0	0	0	0	0	0	0	0	0	0	0	0	0	0	0	0	0	0	0	0	0	0	0	3
MBPK_001308990	order	Phyllodocida	0.854	557	0	557	Opisthokonta	Metazoa	Annelida	Polychaeta	Phyllodocida				0	0	0	0	0	0	0	0	0	0	0	0	0	0	0	0	0	0	0	0	0	0	0	0	0	0	0	0	0	0	0	0	0	0	7
MBPK_001675557	order	Phyllodocida	0.8513	573	0	573	Opisthokonta	Metazoa	Annelida	Polychaeta	Phyllodocida				0	0	0	0	0	0	0	0	0	0	0	0	0	0	0	0	0	0	0	0	0	0	0	0	0	0	0	0	0	0	0	0	0	0	3
MBPK_001512315	order	Phyllodocida	0.8513	584	0	584	Opisthokonta	Metazoa	Annelida	Polychaeta	Phyllodocida				0	0	0	0	0	0	0	0	0	0	0	0	0	0	0	0	0	0	0	0	0	0	0	0	0	0	0	0	0	0	0	0	0	0	0
MBPK_000392344	order	Phyllodocida	0.8508	518	517	1	Opisthokonta	Metazoa	Annelida	Polychaeta	Phyllodocida				0	0	0	0	0	0	0	0	0	0	0	0	0	0	0	0	0	3	0	0	0	0	144	361	0	0	0	6	0	0	0	2	0	1	0
MBPK_002069094	order	Phyllodocida	0.8486	415	409	6	Opisthokonta	Metazoa	Annelida	Polychaeta	Phyllodocida				0	0	0	0	0	0	0	0	0	0	0	0	0	0	0	0	0	0	0	0	0	0	21	346	42	0	0	0	0	0	0	0	0	0	0
MBPK_003097145	order	Phyllodocida	0.8481	575	574	1	Opisthokonta	Metazoa	Annelida	Polychaeta	Phyllodocida				0	0	0	0	0	0	0	0	0	0	0	0	0	0	0	0	11	4	0	62	19	0	0	468	10	0	0	0	0	0	0	0	0	0	0
MBPK_000124414	order	Phyllodocida	0.8481	519	0	519	Opisthokonta	Metazoa	Annelida	Polychaeta	Phyllodocida				0	0	0	0	0	0	0	0	0	0	0	0	0	0	0	0	0	0	0	0	0	0	0	0	0	0	0	0	0	0	0	0	0	0	3
MBPK_000647630	order	Phyllodocida	0.8481	536	529	7	Opisthokonta	Metazoa	Annelida	Polychaeta	Phyllodocida				0	0	0	0	0	0	0	0	0	0	0	0	0	0	0	15	0	0	0	0	26	0	164	295	21	0	0	0	0	0	0	8	0	0	0
MBPK_003504910	order	Phyllodocida	0.8481	392	388	4	Opisthokonta	Metazoa	Annelida	Polychaeta	Phyllodocida				0	0	0	0	0	0	0	0	0	0	0	0	0	0	0	30	0	0	0	0	0	0	129	147	81	0	0	0	0	0	0	0	0	1	0
MBPK_000077032	order	Phyllodocida	0.8481	540	0	540	Opisthokonta	Metazoa	Annelida	Polychaeta	Phyllodocida				0	0	0	0	0	0	0	0	0	0	0	0	0	0	0	0	0	0	0	0	0	0	0	0	0	0	0	0	0	0	0	0	0	0	0
MBPK_001109695	order	Phyllodocida	0.8481	559	559	0	Opisthokonta	Metazoa	Annelida	Polychaeta	Phyllodocida				0	0	0	0	0	0	0	0	0	0	0	0	0	0	0	0	0	0	0	0	0	0	0	0	0	82	0	9	121	237	2	108	0	0	0
MBPK_000564553	order	Phyllodocida	0.8481	116	108	8	Opisthokonta	Metazoa	Annelida	Polychaeta	Phyllodocida				0	0	0	0	0	0	0	0	0	0	0	0	0	0	0	23	0	0	0	0	0	0	60	25	0	0	0	0	0	0	0	0	0	0	0
MBPK_000945259	order	Phyllodocida	0.8481	487	0	487	Opisthokonta	Metazoa	Annelida	Polychaeta	Phyllodocida				0	0	0	0	0	0	0	0	0	0	0	0	0	0	0	0	0	0	0	0	0	0	0	0	0	0	0	0	0	0	0	0	0	0	0
MBPK_002093177	order	Phyllodocida	0.8481	473	0	473	Opisthokonta	Metazoa	Annelida	Polychaeta	Phyllodocida				0	0	0	0	0	0	0	0	0	0	0	0	0	0	0	0	0	0	0	0	0	0	0	0	0	0	0	0	0	0	0	0	0	0	0
MBPK_001177724	order	Phyllodocida	0.8481	412	390	22	Opisthokonta	Metazoa	Annelida	Polychaeta	Phyllodocida				0	0	0	0	0	0	0	0	0	0	0	0	0	0	0	0	0	1	0	0	0	0	18	241	130	0	0	0	0	0	0	0	0	0	0
MBPK_001733315	order	Phyllodocida	0.8481	366	364	2	Opisthokonta	Metazoa	Annelida	Polychaeta	Phyllodocida				0	0	0	0	0	0	0	0	0	0	0	0	0	0	0	0	0	0	164	0	12	100	0	78	10	0	0	0	0	0	0	0	0	0	0
MBPK_001200452	order	Phyllodocida	0.8481	457	0	457	Opisthokonta	Metazoa	Annelida	Polychaeta	Phyllodocida				0	0	0	0	0	0	0	0	0	0	0	0	0	0	0	0	0	0	0	0	0	0	0	0	0	0	0	0	0	0	0	0	0	0	0
MBPK_000113954	order	Phyllodocida	0.8476	462	0	462	Opisthokonta	Metazoa	Annelida	Polychaeta	Phyllodocida				0	0	0	0	0	0	0	0	0	0	0	0	0	0	0	0	0	0	0	0	0	0	0	0	0	0	0	0	0	0	0	0	0	0	0
MBPK_001069404	order	Phyllodocida	0.8476	467	0	467	Opisthokonta	Metazoa	Annelida	Polychaeta	Phyllodocida				0	0	0	0	0	0	0	0	0	0	0	0	0	0	0	0	0	0	0	0	0	0	0	0	0	0	0	0	0	0	0	0	0	0	0
MBPK_000012851	order	Phyllodocida	0.8476	312	308	4	Opisthokonta	Metazoa	Annelida	Polychaeta	Phyllodocida				0	0	0	0	0	0	0	0	0	0	0	0	0	0	0	28	0	0	0	0	0	0	106	75	99	0	0	0	0	0	0	0	0	0	0
MBPK_000359887	order	Phyllodocida	0.8476	444	0	444	Opisthokonta	Metazoa	Annelida	Polychaeta	Phyllodocida				0	0	0	0	0	0	0	0	0	0	0	0	0	0	0	0	0	0	0	0	0	0	0	0	0	0	0	0	0	0	0	0	0	0	0
MBPK_000030005	order	Phyllodocida	0.8464	910	907	3	Opisthokonta	Metazoa	Annelida	Polychaeta	Phyllodocida				0	0	0	0	0	0	0	179	45	0	0	0	0	4	213	10	0	0	0	0	0	0	21	428	7	0	0	0	0	0	0	0	0	0	0
MBPK_003370353	order	Phyllodocida	0.8454	351	350	1	Opisthokonta	Metazoa	Annelida	Polychaeta	Phyllodocida				0	0	0	0	0	0	0	0	0	0	0	0	0	0	0	0	0	0	186	0	15	96	0	47	6	0	0	0	0	0	0	0	0	0	0
MBPK_002727308	order	Phyllodocida	0.8449	453	0	453	Opisthokonta	Metazoa	Annelida	Polychaeta	Phyllodocida				0	0	0	0	0	0	0	0	0	0	0	0	0	0	0	0	0	0	0	0	0	0	0	0	0	0	0	0	0	0	0	0	0	0	0
MBPK_002359045	order	Phyllodocida	0.8449	430	0	430	Opisthokonta	Metazoa	Annelida	Polychaeta	Phyllodocida				0	0	0	0	0	0	0	0	0	0	0	0	0	0	0	0	0	0	0	0	0	0	0	0	0	0	0	0	0	0	0	0	0	0	0
MBPK_000118635	order	Phyllodocida	0.8444	378	375	3	Opisthokonta	Metazoa	Annelida	Polychaeta	Phyllodocida				0	0	0	0	0	0	0	0	0	0	0	0	0	0	0	40	0	0	0	0	0	0	137	193	5	0	0	0	0	0	0	0	0	0	0
MBPK_001517420	order	Phyllodocida	0.8444	377	377	0	Opisthokonta	Metazoa	Annelida	Polychaeta	Phyllodocida				0	0	0	0	0	0	0	0	0	0	0	0	0	0	0	0	0	0	0	0	0	373	0	0	4	0	0	0	0	0	0	0	0	0	0
MBPK_002559955	order	Phyllodocida	0.8444	195	193	2	Opisthokonta	Metazoa	Annelida	Polychaeta	Phyllodocida				0	0	0	0	0	0	0	0	0	0	0	0	0	0	0	3	0	0	0	0	0	0	37	78	75	0	0	0	0	0	0	0	0	0	0
MBPK_000961690	order	Phyllodocida	0.8444	181	3	178	Opisthokonta	Metazoa	Annelida	Polychaeta	Phyllodocida				0	0	0	0	0	0	0	0	0	0	0	0	0	0	0	3	0	0	0	0	0	0	0	0	0	0	0	0	0	0	0	0	0	0	0
MBPK_003086350	order	Phyllodocida	0.8444	251	228	23	Opisthokonta	Metazoa	Annelida	Polychaeta	Phyllodocida				0	0	0	0	0	0	0	0	0	0	0	0	0	0	0	29	0	0	0	0	0	0	85	49	65	0	0	0	0	0	0	0	0	0	0
MBPK_001617361	order	Phyllodocida	0.8444	355	0	355	Opisthokonta	Metazoa	Annelida	Polychaeta	Phyllodocida				0	0	0	0	0	0	0	0	0	0	0	0	0	0	0	0	0	0	0	0	0	0	0	0	0	0	0	0	0	0	0	0	0	0	0
MBPK_003455257	order	Phyllodocida	0.8444	166	159	7	Opisthokonta	Metazoa	Annelida	Polychaeta	Phyllodocida				0	0	0	0	0	0	0	0	0	0	0	0	0	0	0	18	0	0	0	0	0	0	31	59	51	0	0	0	0	0	0	0	0	0	0
MBPK_003221155	order	Phyllodocida	0.8444	284	0	284	Opisthokonta	Metazoa	Annelida	Polychaeta	Phyllodocida				0	0	0	0	0	0	0	0	0	0	0	0	0	0	0	0	0	0	0	0	0	0	0	0	0	0	0	0	0	0	0	0	0	0	0
MBPK_003546628	order	Phyllodocida	0.8444	53	53	0	Opisthokonta	Metazoa	Annelida	Polychaeta	Phyllodocida				0	0	0	0	0	0	0	0	0	0	0	0	0	0	0	5	0	0	0	0	0	0	32	0	16	0	0	0	0	0	0	0	0	0	0
MBPK_003737033	order	Phyllodocida	0.8444	100	0	100	Opisthokonta	Metazoa	Annelida	Polychaeta	Phyllodocida				0	0	0	0	0	0	0	0	0	0	0	0	0	0	0	0	0	0	0	0	0	0	0	0	0	0	0	0	0	0	0	0	0	0	0
MBPK_002089672	order	Phyllodocida	0.8444	173	0	173	Opisthokonta	Metazoa	Annelida	Polychaeta	Phyllodocida				0	0	0	0	0	0	0	0	0	0	0	0	0	0	0	0	0	0	0	0	0	0	0	0	0	0	0	0	0	0	0	0	0	0	0
MBPK_000109757	order	Phyllodocida	0.8439	182	24	158	Opisthokonta	Metazoa	Annelida	Polychaeta	Phyllodocida				0	0	0	0	0	0	8	0	1	15	0	0	0	0	0	0	0	0	0	0	0	0	0	0	0	0	0	0	0	0	0	0	0	0	0
MBPK_000089333	order	Phyllodocida	0.8433	332	331	1	Opisthokonta	Metazoa	Annelida	Polychaeta	Phyllodocida				0	0	0	0	0	0	0	65	26	0	0	0	0	7	90	1	0	0	0	0	0	0	8	134	0	0	0	0	0	0	0	0	0	0	0
MBPK_002418957	order	Phyllodocida	0.8428	135	0	135	Opisthokonta	Metazoa	Annelida	Polychaeta	Phyllodocida				0	0	0	0	0	0	0	0	0	0	0	0	0	0	0	0	0	0	0	0	0	0	0	0	0	0	0	0	0	0	0	0	0	0	0
MBPK_002272639	order	Phyllodocida	0.8423	139	0	139	Opisthokonta	Metazoa	Annelida	Polychaeta	Phyllodocida				0	0	0	0	0	0	0	0	0	0	0	0	0	0	0	0	0	0	0	0	0	0	0	0	0	0	0	0	0	0	0	0	0	0	0
MBPK_003532561	order	Phyllodocida	0.8423	137	0	137	Opisthokonta	Metazoa	Annelida	Polychaeta	Phyllodocida				0	0	0	0	0	0	0	0	0	0	0	0	0	0	0	0	0	0	0	0	0	0	0	0	0	0	0	0	0	0	0	0	0	0	0
MBPK_001275995	order	Phyllodocida	0.8413	137	0	137	Opisthokonta	Metazoa	Annelida	Polychaeta	Phyllodocida				0	0	0	0	0	0	0	0	0	0	0	0	0	0	0	0	0	0	0	0	0	0	0	0	0	0	0	0	0	0	0	0	0	0	0
MBPK_002033271	order	Phyllodocida	0.8413	128	128	0	Opisthokonta	Metazoa	Annelida	Polychaeta	Phyllodocida				0	0	0	0	0	0	0	0	0	0	0	0	0	0	0	0	0	0	0	0	0	128	0	0	0	0	0	0	0	0	0	0	0	0	0
MBPK_001478489	order	Phyllodocida	0.8413	105	105	0	Opisthokonta	Metazoa	Annelida	Polychaeta	Phyllodocida				0	0	0	0	0	0	0	0	0	0	0	0	0	0	0	0	0	0	1	0	0	0	24	78	0	0	1	1	0	0	0	0	0	0	0
MBPK_000376514	order	Phyllodocida	0.8406	115	0	115	Opisthokonta	Metazoa	Annelida	Polychaeta	Phyllodocida				0	0	0	0	0	0	0	0	0	0	0	0	0	0	0	0	0	0	0	0	0	0	0	0	0	0	0	0	0	0	0	0	0	0	0
MBPK_002369210	order	Phyllodocida	0.8397	219	121	98	Opisthokonta	Metazoa	Annelida	Polychaeta	Phyllodocida				0	30	1	0	62	0	0	0	5	23	0	0	0	0	0	0	0	0	0	0	0	0	0	0	0	0	0	0	0	0	0	0	0	0	1
MBPK_001949557	order	Phyllodocida	0.8381	101	0	101	Opisthokonta	Metazoa	Annelida	Polychaeta	Phyllodocida				0	0	0	0	0	0	0	0	0	0	0	0	0	0	0	0	0	0	0	0	0	0	0	0	0	0	0	0	0	0	0	0	0	0	0
MBPK_001247813	order	Phyllodocida	0.8381	95	1	94	Opisthokonta	Metazoa	Annelida	Polychaeta	Phyllodocida				0	0	0	0	0	0	1	0	0	0	0	0	0	0	0	0	0	0	0	0	0	0	0	0	0	0	0	0	0	0	0	0	0	0	0
MBPK_000043453	order	Phyllodocida	0.8376	188	188	0	Opisthokonta	Metazoa	Annelida	Polychaeta	Phyllodocida				0	0	0	0	0	0	12	0	0	119	0	0	5	0	0	1	0	0	0	0	0	0	44	0	7	0	0	0	0	0	0	0	0	0	0
MBPK_000000856	order	Phyllodocida	0.8375	774	687	87	Opisthokonta	Metazoa	Annelida	Polychaeta	Phyllodocida				0	14	0	0	598	0	0	0	0	9	0	0	0	0	66	0	0	0	0	0	0	0	0	0	0	0	0	0	0	0	0	0	0	0	0
MBPK_000800785	order	Phyllodocida	0.8344	86	86	0	Opisthokonta	Metazoa	Annelida	Polychaeta	Phyllodocida				0	0	0	0	0	0	0	0	0	0	0	0	0	0	0	0	0	0	0	0	0	0	0	0	0	0	0	0	0	0	83	0	0	3	0
MBPK_000189543	order	Phyllodocida	0.8307	121	121	0	Opisthokonta	Metazoa	Annelida	Polychaeta	Phyllodocida				0	0	0	0	0	0	38	0	0	0	0	0	0	0	0	0	2	2	0	12	3	0	0	62	2	0	0	0	0	0	0	0	0	0	0
MBPK_001519324	order	Phyllodocida	0.8292	213	133	80	Opisthokonta	Metazoa	Annelida	Polychaeta	Phyllodocida				0	28	4	0	75	0	0	0	0	26	0	0	0	0	0	0	0	0	0	0	0	0	0	0	0	0	0	0	0	0	0	0	0	0	0
MBPK_000140687	order	Phyllodocida	0.8261	28	28	0	Opisthokonta	Metazoa	Annelida	Polychaeta	Phyllodocida				0	0	0	0	0	0	0	26	0	0	0	0	0	0	0	2	0	0	0	0	0	0	0	0	0	0	0	0	0	0	0	0	0	0	0
MBPK_001117440	order	Phyllodocida	0.8247	90	90	0	Opisthokonta	Metazoa	Annelida	Polychaeta	Phyllodocida				0	0	4	0	0	0	0	17	11	0	0	0	0	0	0	0	0	0	0	0	0	0	0	27	31	0	0	0	0	0	0	0	0	0	0
MBPK_000099983	order	Phyllodocida	0.8222	78	72	6	Opisthokonta	Metazoa	Annelida	Polychaeta	Phyllodocida				0	0	0	0	0	0	10	0	0	0	0	0	0	1	0	61	0	0	0	0	0	0	0	0	0	0	0	0	0	0	0	0	0	0	0
MBPK_000402204	order	Phyllodocida	0.8213	1107	1097	10	Opisthokonta	Metazoa	Annelida	Polychaeta	Phyllodocida				0	0	0	0	0	0	0	1097	0	0	0	0	0	0	0	0	0	0	0	0	0	0	0	0	0	0	0	0	0	0	0	0	0	0	0
MBPK_001374944	order	Phyllodocida	0.8213	64	64	0	Opisthokonta	Metazoa	Annelida	Polychaeta	Phyllodocida				0	0	0	0	0	0	0	0	0	0	0	0	0	0	0	0	0	0	0	0	0	0	0	29	31	0	0	0	0	0	0	4	0	0	0
MBPK_000577190	order	Phyllodocida	0.8213	64	0	64	Opisthokonta	Metazoa	Annelida	Polychaeta	Phyllodocida				0	0	0	0	0	0	0	0	0	0	0	0	0	0	0	0	0	0	0	0	0	0	0	0	0	0	0	0	0	0	0	0	0	0	0
MBPK_000844937	order	Phyllodocida	0.8208	455	400	55	Opisthokonta	Metazoa	Annelida	Polychaeta	Phyllodocida				0	0	0	10	215	2	45	34	28	0	0	0	39	27	0	0	0	0	0	0	0	0	0	0	0	0	0	0	0	0	0	0	0	0	0
MBPK_001327593	order	Phyllodocida	0.8208	213	158	55	Opisthokonta	Metazoa	Annelida	Polychaeta	Phyllodocida				0	0	0	3	68	0	11	11	12	0	0	0	35	18	0	0	0	0	0	0	0	0	0	0	0	0	0	0	0	0	0	0	0	0	0
MBPK_000161300	order	Phyllodocida	0.8193	466	414	52	Opisthokonta	Metazoa	Annelida	Polychaeta	Phyllodocida				0	0	0	0	0	0	104	220	90	0	0	0	0	0	0	0	0	0	0	0	0	0	0	0	0	0	0	0	0	0	0	0	0	0	0
MBPK_000083760	order	Phyllodocida	0.8193	243	192	51	Opisthokonta	Metazoa	Annelida	Polychaeta	Phyllodocida				0	0	0	0	0	0	22	107	63	0	0	0	0	0	0	0	0	0	0	0	0	0	0	0	0	0	0	0	0	0	0	0	0	0	0
MBPK_000228676	order	Phyllodocida	0.819	713	663	50	Opisthokonta	Metazoa	Annelida	Polychaeta	Phyllodocida				0	0	0	0	0	0	539	40	33	0	0	0	0	51	0	0	0	0	0	0	0	0	0	0	0	0	0	0	0	0	0	0	0	0	0
MBPK_000593493	order	Phyllodocida	0.819	222	178	44	Opisthokonta	Metazoa	Annelida	Polychaeta	Phyllodocida				0	0	0	0	0	0	157	7	5	0	0	0	0	9	0	0	0	0	0	0	0	0	0	0	0	0	0	0	0	0	0	0	0	0	0
MBPK_000029611	order	Phyllodocida	0.819	56	12	44	Opisthokonta	Metazoa	Annelida	Polychaeta	Phyllodocida				0	0	0	0	0	0	12	0	0	0	0	0	0	0	0	0	0	0	0	0	0	0	0	0	0	0	0	0	0	0	0	0	0	0	0
MBPK_000583324	order	Phyllodocida	0.819	147	141	6	Opisthokonta	Metazoa	Annelida	Polychaeta	Phyllodocida				0	0	0	0	0	0	91	7	8	0	0	0	0	11	0	10	0	0	0	0	0	0	6	4	4	0	0	0	0	0	0	0	0	0	0
MBPK_001191456	order	Phyllodocida	0.819	155	148	7	Opisthokonta	Metazoa	Annelida	Polychaeta	Phyllodocida				0	0	0	0	0	0	102	9	3	0	0	0	0	6	0	28	0	0	0	0	0	0	0	0	0	0	0	0	0	0	0	0	0	0	0
MBPK_000258409	order	Phyllodocida	0.819	40	40	0	Opisthokonta	Metazoa	Annelida	Polychaeta	Phyllodocida				0	0	0	0	0	0	0	0	0	0	0	0	0	0	0	0	0	0	0	0	0	2	0	18	0	0	0	0	0	0	0	20	0	0	0
MBPK_003503143	order	Phyllodocida	0.819	40	40	0	Opisthokonta	Metazoa	Annelida	Polychaeta	Phyllodocida				0	0	0	0	0	0	0	0	0	0	0	0	0	0	0	0	0	0	0	0	0	0	0	0	0	0	0	0	0	0	0	0	40	0	0
MBPK_004015930	order	Phyllodocida	0.819	38	38	0	Opisthokonta	Metazoa	Annelida	Polychaeta	Phyllodocida				0	0	0	0	0	0	2	1	0	0	0	0	0	0	0	0	0	0	0	0	0	0	0	0	0	7	0	0	1	0	0	17	0	10	0
MBPK_001511948	order	Phyllodocida	0.8179	422	422	0	Opisthokonta	Metazoa	Annelida	Polychaeta	Phyllodocida				0	0	0	0	0	0	23	368	0	0	0	0	0	0	0	0	2	0	0	4	0	0	0	25	0	0	0	0	0	0	0	0	0	0	0
MBPK_003748907	order	Phyllodocida	0.8176	56	56	0	Opisthokonta	Metazoa	Annelida	Polychaeta	Phyllodocida				0	0	0	0	0	0	0	0	25	0	0	0	0	0	0	0	0	0	0	0	0	0	0	31	0	0	0	0	0	0	0	0	0	0	0
MBPK_004016657	order	Phyllodocida	0.8165	68	38	30	Opisthokonta	Metazoa	Annelida	Polychaeta	Phyllodocida				0	0	0	0	0	0	36	0	2	0	0	0	0	0	0	0	0	0	0	0	0	0	0	0	0	0	0	0	0	0	0	0	0	0	0
MBPK_002453659	order	Phyllodocida	0.8165	32	32	0	Opisthokonta	Metazoa	Annelida	Polychaeta	Phyllodocida				0	0	0	0	0	0	5	0	0	0	0	0	0	0	0	0	0	0	0	0	0	0	1	0	0	0	6	18	1	0	0	1	0	0	0
MBPK_000141006	order	Phyllodocida	0.8162	93	71	22	Opisthokonta	Metazoa	Annelida	Polychaeta	Phyllodocida				0	0	0	2	25	0	6	2	5	8	0	0	15	8	0	0	0	0	0	0	0	0	0	0	0	0	0	0	0	0	0	0	0	0	0
MBPK_002737306	order	Phyllodocida	0.8159	339	339	0	Opisthokonta	Metazoa	Annelida	Polychaeta	Phyllodocida				0	0	0	0	0	0	246	0	25	0	0	0	0	43	0	0	0	0	0	0	0	0	0	0	0	0	3	22	0	0	0	0	0	0	0
MBPK_000385716	order	Phyllodocida	0.8159	191	191	0	Opisthokonta	Metazoa	Annelida	Polychaeta	Phyllodocida				0	0	0	0	0	0	140	5	7	0	0	0	0	15	0	0	0	0	0	0	0	0	0	0	0	0	6	0	0	13	5	0	0	0	0
MBPK_003594776	order	Phyllodocida	0.815	192	171	21	Opisthokonta	Metazoa	Annelida	Polychaeta	Phyllodocida				0	0	0	0	0	0	4	155	12	0	0	0	0	0	0	0	0	0	0	0	0	0	0	0	0	0	0	0	0	0	0	0	0	0	0
MBPK_000009908	order	Phyllodocida	0.8137	112	103	9	Opisthokonta	Metazoa	Annelida	Polychaeta	Phyllodocida				0	2	0	0	0	1	56	20	16	0	0	0	0	0	0	0	0	0	0	0	0	0	4	2	2	0	0	0	0	0	0	0	0	0	0
MBPK_003814210	order	Phyllodocida	0.8111	42	42	0	Opisthokonta	Metazoa	Annelida	Polychaeta	Phyllodocida				0	0	0	0	0	0	23	0	3	0	0	0	0	0	0	2	0	0	0	0	0	0	7	5	2	0	0	0	0	0	0	0	0	0	0
MBPK_000246874	order	Phyllodocida	0.8086	72	53	19	Opisthokonta	Metazoa	Annelida	Polychaeta	Phyllodocida				0	0	0	0	0	0	1	1	0	51	0	0	0	0	0	0	0	0	0	0	0	0	0	0	0	0	0	0	0	0	0	0	0	0	0
MBPK_002696449	order	Phyllodocida	0.808	20	13	7	Opisthokonta	Metazoa	Annelida	Polychaeta	Phyllodocida				0	0	0	0	0	0	0	0	2	2	0	0	0	0	0	9	0	0	0	0	0	0	0	0	0	0	0	0	0	0	0	0	0	0	0
MBPK_002756559	order	Phyllodocida	0.805	41	41	0	Opisthokonta	Metazoa	Annelida	Polychaeta	Phyllodocida				0	0	0	0	0	0	0	7	5	0	0	0	0	0	29	0	0	0	0	0	0	0	0	0	0	0	0	0	0	0	0	0	0	0	0
MBPK_001244568	order	Phyllodocida	0.805	21	21	0	Opisthokonta	Metazoa	Annelida	Polychaeta	Phyllodocida				0	0	0	0	0	0	0	0	2	0	0	0	0	0	4	0	0	0	0	0	0	0	0	0	0	0	2	10	0	0	0	3	0	0	0
MBPK_000256971	order	Phyllodocida	0.8037	111	100	11	Opisthokonta	Metazoa	Annelida	Polychaeta	Phyllodocida				0	0	0	0	0	0	5	56	13	0	0	26	0	0	0	0	0	0	0	0	0	0	0	0	0	0	0	0	0	0	0	0	0	0	0
MBPK_001418078	order	Phyllodocida	0.8019	959	948	11	Opisthokonta	Metazoa	Annelida	Polychaeta	Phyllodocida				0	0	0	42	0	0	0	0	0	0	867	0	0	39	0	0	0	0	0	0	0	0	0	0	0	0	0	0	0	0	0	0	0	0	0
MBPK_000947025	order	Phyllodocida	0.7962	14	14	0	Opisthokonta	Metazoa	Annelida	Polychaeta	Phyllodocida				0	0	0	0	0	0	0	0	0	0	0	0	0	0	1	0	0	0	0	0	0	1	0	4	0	0	0	0	0	0	0	8	0	0	0
MBPK_000247749	order	Phyllodocida	0.7823	78	68	10	Opisthokonta	Metazoa	Annelida	Polychaeta	Phyllodocida				0	0	0	0	0	0	0	0	0	0	0	0	0	0	68	0	0	0	0	0	0	0	0	0	0	0	0	0	0	0	0	0	0	0	0
MBPK_000817309	order	Phyllodocida	0.7815	44	44	0	Opisthokonta	Metazoa	Annelida	Polychaeta	Phyllodocida				1	28	3	0	0	0	0	4	0	0	8	0	0	0	0	0	0	0	0	0	0	0	0	0	0	0	0	0	0	0	0	0	0	0	0
MBPK_001266859	order	Phyllodocida	0.7652	27	26	1	Opisthokonta	Metazoa	Annelida	Polychaeta	Phyllodocida				0	0	0	0	0	4	15	0	1	0	0	0	0	0	0	6	0	0	0	0	0	0	0	0	0	0	0	0	0	0	0	0	0	0	0
MBPK_001978236	order	Phyllodocida	0.7447	65	62	3	Opisthokonta	Metazoa	Annelida	Polychaeta	Phyllodocida				0	0	0	0	14	0	0	41	5	0	0	0	0	0	0	2	0	0	0	0	0	0	0	0	0	0	0	0	0	0	0	0	0	0	0
MBPK_003118316	species	Sabellaria alveolata	0.9968	10121	0	10121	Opisthokonta	Metazoa	Annelida	Polychaeta	Sabellida	Sabellariidae	Sabellaria	Sabellaria alveolata	0	0	0	0	0	0	0	0	0	0	0	0	0	0	0	0	0	0	0	0	0	0	0	0	0	0	0	0	0	0	0	0	0	0	0
MBPK_000001781	species	Sabellaria spinulosa	0.9904	2235	0	2235	Opisthokonta	Metazoa	Annelida	Polychaeta	Sabellida	Sabellariidae	Sabellaria	Sabellaria spinulosa	0	0	0	0	0	0	0	0	0	0	0	0	0	0	0	0	0	0	0	0	0	0	0	0	0	0	0	0	0	0	0	0	0	0	0
MBPK_000073192	genus	Hydroides	0.805	2216	2207	9	Opisthokonta	Metazoa	Annelida	Polychaeta	Sabellida	Serpulidae	Hydroides		0	74	185	0	0	0	0	0	0	0	0	0	0	0	203	0	0	0	0	1745	0	0	0	0	0	0	0	0	0	0	0	0	0	0	0
MBPK_003461025	genus	Hydroides	0.772	32	24	8	Opisthokonta	Metazoa	Annelida	Polychaeta	Sabellida	Serpulidae	Hydroides		0	6	12	0	0	0	0	0	0	0	0	0	0	0	6	0	0	0	0	0	0	0	0	0	0	0	0	0	0	0	0	0	0	0	0
MBPK_002476560	genus	Hydroides	0.772	423	421	2	Opisthokonta	Metazoa	Annelida	Polychaeta	Sabellida	Serpulidae	Hydroides		0	0	0	0	0	0	0	0	0	0	0	0	0	0	0	0	0	0	0	421	0	0	0	0	0	0	0	0	0	0	0	0	0	0	0
MBPK_000606983	genus	Hydroides	0.7667	417	414	3	Opisthokonta	Metazoa	Annelida	Polychaeta	Sabellida	Serpulidae	Hydroides		0	0	0	0	0	0	0	0	0	0	0	0	0	0	0	0	0	0	0	414	0	0	0	0	0	0	0	0	0	0	0	0	0	0	0
MBPK_000073652	genus	Hydroides	0.7644	78	77	1	Opisthokonta	Metazoa	Annelida	Polychaeta	Sabellida	Serpulidae	Hydroides		0	0	0	0	0	0	0	0	0	0	0	0	0	0	0	0	0	0	0	0	0	50	0	0	27	0	0	0	0	0	0	0	0	0	0
MBPK_000072221	genus	Hydroides	0.7122	138	138	0	Opisthokonta	Metazoa	Annelida	Polychaeta	Sabellida	Serpulidae	Hydroides		2	0	0	20	0	0	73	0	0	10	0	0	22	0	0	0	0	0	0	11	0	0	0	0	0	0	0	0	0	0	0	0	0	0	0
MBPK_000899294	genus	Hydroides	0.7062	268	268	0	Opisthokonta	Metazoa	Annelida	Polychaeta	Sabellida	Serpulidae	Hydroides		0	0	0	9	0	0	167	0	0	47	0	0	39	0	0	0	0	0	0	6	0	0	0	0	0	0	0	0	0	0	0	0	0	0	0
MBPK_000223451	family	Spirorbidae	0.8092	5079	5037	42	Opisthokonta	Metazoa	Annelida	Polychaeta	Sabellida	Spirorbidae			0	25	16	216	477	26	582	761	77	183	2002	0	417	109	0	146	0	0	0	0	0	0	0	0	0	0	0	0	0	0	0	0	0	0	0
MBPK_001969072	order	Sabellida	0.8228	4128	4102	26	Opisthokonta	Metazoa	Annelida	Polychaeta	Sabellida				0	0	0	0	0	0	0	0	0	0	0	0	0	0	0	56	912	48	0	0	0	0	1125	1727	234	0	0	0	0	0	0	0	0	0	0
MBPK_000303434	order	Sabellida	0.8196	1970	1921	49	Opisthokonta	Metazoa	Annelida	Polychaeta	Sabellida				0	0	0	0	0	0	0	0	0	0	0	0	0	0	0	16	162	0	0	0	0	381	548	89	725	0	0	0	0	0	0	0	0	0	0
MBPK_000927361	order	Sabellida	0.8193	913	913	0	Opisthokonta	Metazoa	Annelida	Polychaeta	Sabellida				0	0	0	0	0	0	12	0	0	0	4	0	0	0	0	0	0	0	0	0	0	0	0	0	0	0	0	0	897	0	0	0	0	0	0
MBPK_000107093	order	Sabellida	0.8193	841	841	0	Opisthokonta	Metazoa	Annelida	Polychaeta	Sabellida				1	0	0	0	0	0	24	0	3	0	10	2	3	0	10	2	23	4	0	0	0	13	689	33	24	0	0	0	0	0	0	0	0	0	0
MBPK_002218048	order	Sabellida	0.8193	594	583	11	Opisthokonta	Metazoa	Annelida	Polychaeta	Sabellida				0	0	0	0	0	0	41	0	1	0	7	1	0	0	13	4	50	1	0	0	0	15	302	98	50	0	0	0	0	0	0	0	0	0	0
MBPK_000008203	order	Sabellida	0.8193	513	509	4	Opisthokonta	Metazoa	Annelida	Polychaeta	Sabellida				0	0	0	0	0	0	0	0	0	0	0	0	0	0	0	4	99	2	0	0	0	31	126	127	120	0	0	0	0	0	0	0	0	0	0
MBPK_001832438	order	Sabellida	0.8193	464	449	15	Opisthokonta	Metazoa	Annelida	Polychaeta	Sabellida				0	0	0	0	1	0	4	0	0	0	0	0	0	0	0	16	82	8	0	0	0	22	109	144	63	0	0	0	0	0	0	0	0	0	0
MBPK_000685474	order	Sabellida	0.8193	460	453	7	Opisthokonta	Metazoa	Annelida	Polychaeta	Sabellida				0	0	0	0	0	0	3	0	0	0	0	0	0	0	0	3	71	2	0	0	0	26	127	158	63	0	0	0	0	0	0	0	0	0	0
MBPK_000347739	order	Sabellida	0.8188	263	257	6	Opisthokonta	Metazoa	Annelida	Polychaeta	Sabellida				0	0	0	0	0	0	4	0	0	0	1	1	0	0	2	0	6	7	6	0	0	0	109	44	77	0	0	0	0	0	0	0	0	0	0
MBPK_000761579	order	Sabellida	0.8188	455	443	12	Opisthokonta	Metazoa	Annelida	Polychaeta	Sabellida				0	0	0	0	0	0	5	5	0	0	0	0	0	0	2	1	83	4	0	0	0	29	124	132	58	0	0	0	0	0	0	0	0	0	0
MBPK_002737844	order	Sabellida	0.8168	427	422	5	Opisthokonta	Metazoa	Annelida	Polychaeta	Sabellida				0	0	0	0	0	0	0	0	0	0	0	0	0	0	1	6	65	5	0	0	0	36	116	128	65	0	0	0	0	0	0	0	0	0	0
MBPK_001066497	order	Sabellida	0.8168	405	401	4	Opisthokonta	Metazoa	Annelida	Polychaeta	Sabellida				0	0	0	0	0	0	0	0	0	0	0	0	0	0	0	9	64	2	0	0	0	24	117	132	53	0	0	0	0	0	0	0	0	0	0
MBPK_003974227	order	Sabellida	0.8168	398	391	7	Opisthokonta	Metazoa	Annelida	Polychaeta	Sabellida				0	0	0	0	0	0	0	0	0	0	0	0	0	0	0	5	71	2	0	0	0	21	100	124	68	0	0	0	0	0	0	0	0	0	0
MBPK_002586266	order	Sabellida	0.8168	302	302	0	Opisthokonta	Metazoa	Annelida	Polychaeta	Sabellida				0	0	0	0	0	0	0	0	0	0	0	0	0	0	0	0	0	0	13	0	0	0	0	0	0	101	0	9	178	0	1	0	0	0	0
MBPK_003817859	order	Sabellida	0.8165	258	246	12	Opisthokonta	Metazoa	Annelida	Polychaeta	Sabellida				0	0	0	0	0	0	0	0	0	0	0	0	0	0	0	0	0	0	17	0	0	10	0	0	219	0	0	0	0	0	0	0	0	0	0
MBPK_000848594	order	Sabellida	0.8162	209	209	0	Opisthokonta	Metazoa	Annelida	Polychaeta	Sabellida				1	0	0	0	0	0	38	0	2	0	8	0	3	0	12	0	7	1	0	0	0	3	110	11	13	0	0	0	0	0	0	0	0	0	0
MBPK_000125639	order	Sabellida	0.8162	234	233	1	Opisthokonta	Metazoa	Annelida	Polychaeta	Sabellida				0	0	0	0	0	0	175	0	0	0	0	0	0	0	54	0	0	0	0	0	0	0	4	0	0	0	0	0	0	0	0	0	0	0	0
MBPK_001094884	order	Sabellida	0.8162	124	124	0	Opisthokonta	Metazoa	Annelida	Polychaeta	Sabellida				0	0	0	0	0	0	13	0	0	0	0	1	0	0	2	0	9	0	0	0	0	7	41	32	19	0	0	0	0	0	0	0	0	0	0
MBPK_001468883	order	Sabellida	0.8162	106	105	1	Opisthokonta	Metazoa	Annelida	Polychaeta	Sabellida				0	0	0	0	0	0	1	0	0	0	1	0	0	0	0	0	6	0	0	0	0	1	85	10	1	0	0	0	0	0	0	0	0	0	0
MBPK_000607719	order	Sabellida	0.8162	98	98	0	Opisthokonta	Metazoa	Annelida	Polychaeta	Sabellida				0	0	0	0	0	0	1	0	0	0	1	0	0	0	0	0	0	0	6	0	0	0	0	0	0	42	0	0	47	0	1	0	0	0	0
MBPK_003700858	order	Sabellida	0.8162	64	53	11	Opisthokonta	Metazoa	Annelida	Polychaeta	Sabellida				0	0	0	0	0	0	2	0	0	0	1	0	0	0	0	0	6	0	0	0	0	2	13	19	10	0	0	0	0	0	0	0	0	0	0
MBPK_001767077	order	Sabellida	0.8156	49	49	0	Opisthokonta	Metazoa	Annelida	Polychaeta	Sabellida				0	0	0	0	0	0	3	0	0	0	0	0	0	0	0	0	0	0	0	0	0	0	46	0	0	0	0	0	0	0	0	0	0	0	0
MBPK_003146700	order	Sabellida	0.8137	77	77	0	Opisthokonta	Metazoa	Annelida	Polychaeta	Sabellida				0	0	0	0	0	0	37	0	1	0	9	4	0	0	13	1	2	0	0	0	0	1	2	5	2	0	0	0	0	0	0	0	0	0	0
MBPK_003453390	order	Sabellida	0.8131	48	48	0	Opisthokonta	Metazoa	Annelida	Polychaeta	Sabellida				0	0	0	0	0	0	28	0	0	0	6	1	0	0	0	0	3	0	0	0	0	1	5	2	2	0	0	0	0	0	0	0	0	0	0
MBPK_001948277	order	Sabellida	0.8131	90	90	0	Opisthokonta	Metazoa	Annelida	Polychaeta	Sabellida				0	0	0	0	0	0	58	0	9	0	9	2	0	0	0	0	2	0	0	0	0	0	6	4	0	0	0	0	0	0	0	0	0	0	0
MBPK_000052293	order	Sabellida	0.8131	88	88	0	Opisthokonta	Metazoa	Annelida	Polychaeta	Sabellida				0	0	0	0	0	0	47	0	3	0	11	2	0	0	11	0	2	0	0	0	0	0	5	4	3	0	0	0	0	0	0	0	0	0	0
MBPK_000348139	order	Sabellida	0.8125	154	154	0	Opisthokonta	Metazoa	Annelida	Polychaeta	Sabellida				0	0	0	0	23	0	0	120	0	0	0	0	0	0	0	0	3	0	0	0	0	2	4	1	1	0	0	0	0	0	0	0	0	0	0
MBPK_000850625	order	Sabellida	0.81	595	595	0	Opisthokonta	Metazoa	Annelida	Polychaeta	Sabellida				0	0	0	0	0	0	253	0	14	0	118	29	11	0	160	1	1	0	0	0	0	0	3	3	2	0	0	0	0	0	0	0	0	0	0
MBPK_003554346	order	Sabellida	0.81	65	65	0	Opisthokonta	Metazoa	Annelida	Polychaeta	Sabellida				0	0	0	0	0	0	37	0	2	0	6	1	2	0	7	0	1	0	0	0	0	1	4	4	0	0	0	0	0	0	0	0	0	0	0
MBPK_000454853	order	Sabellida	0.8037	423	423	0	Opisthokonta	Metazoa	Annelida	Polychaeta	Sabellida				0	0	0	0	0	0	394	0	23	0	0	3	0	0	0	0	1	0	0	0	0	0	0	0	2	0	0	0	0	0	0	0	0	0	0
MBPK_000353636	species	Chaetopterus sarsii	0.9936	4382	4354	28	Opisthokonta	Metazoa	Annelida	Polychaeta	Spionida	Chaetopteridae	Chaetopterus	Chaetopterus sarsii	0	0	0	0	0	0	0	0	0	0	0	0	0	0	0	0	2524	0	0	736	0	0	924	0	94	70	0	0	0	0	3	0	0	3	0
MBPK_000012084	species	Chaetopterus sp. 2 KJO-2005	0.9968	1099	886	213	Opisthokonta	Metazoa	Annelida	Polychaeta	Spionida	Chaetopteridae	Chaetopterus	Chaetopterus sp. 2 KJO-2005	0	0	0	0	0	0	0	0	0	0	0	0	0	0	0	0	0	0	11	0	0	688	0	0	187	0	0	0	0	0	0	0	0	0	0
MBPK_002688801	species	Cirratulus sp. AMW24391	0.795	368	0	368	Opisthokonta	Metazoa	Annelida	Polychaeta	Spionida	Cirratulidae	Cirratulus	Cirratulus sp. AMW24391	0	0	0	0	0	0	0	0	0	0	0	0	0	0	0	0	0	0	0	0	0	0	0	0	0	0	0	0	0	0	0	0	0	0	0
MBPK_000363121	species	Magelona minuta	0.9841	96	0	96	Opisthokonta	Metazoa	Annelida	Polychaeta	Spionida	Magelonidae	Magelona	Magelona minuta	0	0	0	0	0	0	0	0	0	0	0	0	0	0	0	0	0	0	0	0	0	0	0	0	0	0	0	0	0	0	0	0	0	0	2
MBPK_000196316	species	Polydora cornuta	0.8365	22760	0	22760	Opisthokonta	Metazoa	Annelida	Polychaeta	Spionida	Spionidae	Polydora	Polydora cornuta	0	0	0	0	0	0	0	0	0	0	0	0	0	0	0	0	0	0	0	0	0	0	0	0	0	0	0	0	0	0	0	0	0	0	0
MBPK_001078851	order	Spionida	0.8413	57	57	0	Opisthokonta	Metazoa	Annelida	Polychaeta	Spionida				0	0	0	0	0	0	0	0	0	0	0	0	0	0	0	0	0	0	0	0	0	0	0	13	0	0	0	0	7	0	0	34	3	0	0
MBPK_000105415	species	Artacama valparaisiensis	0.8444	246	246	0	Opisthokonta	Metazoa	Annelida	Polychaeta	Terebellida	Terebellidae	Artacama	Artacama valparaisiensis	0	0	0	0	0	0	0	0	0	0	0	0	0	0	0	0	0	0	0	0	0	0	0	0	0	0	0	0	0	0	1	238	0	7	0
MBPK_000014447	family	Terebellidae	0.8544	552	529	23	Opisthokonta	Metazoa	Annelida	Polychaeta	Terebellida	Terebellidae			0	0	0	0	0	0	0	0	0	0	0	0	0	0	0	16	0	0	0	0	0	148	0	0	365	0	0	0	0	0	0	0	0	0	0
MBPK_000064948	family	Terebellidae	0.8317	529	529	0	Opisthokonta	Metazoa	Annelida	Polychaeta	Terebellida	Terebellidae			0	0	0	0	0	0	0	0	0	0	0	0	0	0	0	0	0	209	0	0	0	0	0	320	0	0	0	0	0	0	0	0	0	0	0
MBPK_000708416	order	Terebellida	0.9329	1226	1224	2	Opisthokonta	Metazoa	Annelida	Polychaeta	Terebellida				0	0	0	0	0	0	0	0	0	0	0	0	0	0	0	0	0	0	0	0	35	0	65	1124	0	0	0	0	0	0	0	0	0	0	0
MBPK_000067398	order	Terebellida	0.9201	672	672	0	Opisthokonta	Metazoa	Annelida	Polychaeta	Terebellida				0	0	0	0	0	0	87	0	0	0	0	0	0	0	0	0	0	0	0	72	0	0	513	0	0	0	0	0	0	0	0	0	0	0	0
MBPK_000101105	order	Terebellida	0.9105	525	0	525	Opisthokonta	Metazoa	Annelida	Polychaeta	Terebellida				0	0	0	0	0	0	0	0	0	0	0	0	0	0	0	0	0	0	0	0	0	0	0	0	0	0	0	0	0	0	0	0	0	0	3
MBPK_000767637	order	Terebellida	0.8917	515	514	1	Opisthokonta	Metazoa	Annelida	Polychaeta	Terebellida				0	1	5	0	0	0	0	0	0	0	0	0	0	0	0	0	0	0	0	0	0	0	0	506	2	0	0	0	0	0	0	0	0	0	0
MBPK_000037165	order	Terebellida	0.858	503	467	36	Opisthokonta	Metazoa	Annelida	Polychaeta	Terebellida				0	0	0	0	0	0	0	0	0	0	0	0	0	0	0	12	0	0	0	0	0	95	0	0	360	0	0	0	0	0	0	0	0	0	0
MBPK_000598417	order	Terebellida	0.8481	475	23	452	Opisthokonta	Metazoa	Annelida	Polychaeta	Terebellida				0	0	0	0	0	0	0	15	8	0	0	0	0	0	0	0	0	0	0	0	0	0	0	0	0	0	0	0	0	0	0	0	0	0	0
MBPK_003926469	order	Terebellida	0.8459	396	377	19	Opisthokonta	Metazoa	Annelida	Polychaeta	Terebellida				0	0	0	0	0	0	0	0	0	0	0	0	0	0	0	32	0	2	0	0	0	0	0	343	0	0	0	0	0	0	0	0	0	0	0
MBPK_002292842	order	Terebellida	0.8454	329	329	0	Opisthokonta	Metazoa	Annelida	Polychaeta	Terebellida				0	0	0	0	0	0	0	0	0	0	0	0	0	0	8	0	0	0	0	0	6	0	7	308	0	0	0	0	0	0	0	0	0	0	0
MBPK_000044577	order	Terebellida	0.8444	312	0	312	Opisthokonta	Metazoa	Annelida	Polychaeta	Terebellida				0	0	0	0	0	0	0	0	0	0	0	0	0	0	0	0	0	0	0	0	0	0	0	0	0	0	0	0	0	0	0	0	0	0	0
MBPK_000001391	order	Terebellida	0.8444	280	0	280	Opisthokonta	Metazoa	Annelida	Polychaeta	Terebellida				0	0	0	0	0	0	0	0	0	0	0	0	0	0	0	0	0	0	0	0	0	0	0	0	0	0	0	0	0	0	0	0	0	0	1
MBPK_000126264	order	Terebellida	0.8439	193	111	82	Opisthokonta	Metazoa	Annelida	Polychaeta	Terebellida				0	0	0	0	0	0	0	0	0	0	0	0	0	0	0	2	6	0	3	0	0	0	7	31	8	51	1	0	2	0	0	0	0	0	0
MBPK_001958426	order	Terebellida	0.8413	220	220	0	Opisthokonta	Metazoa	Annelida	Polychaeta	Terebellida				0	0	0	0	0	0	0	0	0	0	0	0	0	0	0	0	0	0	0	19	0	0	201	0	0	0	0	0	0	0	0	0	0	0	0
MBPK_000028594	order	Terebellida	0.8354	194	192	2	Opisthokonta	Metazoa	Annelida	Polychaeta	Terebellida				0	0	0	0	0	0	0	0	0	0	0	0	0	0	0	4	0	0	0	7	0	0	39	142	0	0	0	0	0	0	0	0	0	0	0
MBPK_000500288	order	Terebellida	0.8354	142	141	1	Opisthokonta	Metazoa	Annelida	Polychaeta	Terebellida				0	0	0	0	0	0	0	0	0	0	0	0	0	0	0	0	0	0	0	0	0	0	0	140	1	0	0	0	0	0	0	0	0	0	0
MBPK_000125357	order	Terebellida	0.8354	132	117	15	Opisthokonta	Metazoa	Annelida	Polychaeta	Terebellida				0	0	0	0	0	0	0	0	0	0	0	0	0	0	0	19	0	1	0	0	0	0	0	97	0	0	0	0	0	0	0	0	0	0	0
MBPK_002890214	order	Terebellida	0.8354	105	97	8	Opisthokonta	Metazoa	Annelida	Polychaeta	Terebellida				0	0	0	0	0	0	0	0	0	0	0	0	0	0	0	3	0	0	0	0	0	27	0	0	67	0	0	0	0	0	0	0	0	0	0
MBPK_003230835	order	Terebellida	0.8349	82	23	59	Opisthokonta	Metazoa	Annelida	Polychaeta	Terebellida				0	0	0	0	0	0	0	0	0	0	0	0	0	0	0	0	0	0	0	0	0	0	0	0	0	0	0	4	0	19	0	0	0	0	0
MBPK_000969040	order	Terebellida	0.8339	83	1	82	Opisthokonta	Metazoa	Annelida	Polychaeta	Terebellida				0	0	0	0	0	0	0	0	0	0	0	0	0	0	0	0	0	0	0	0	0	0	0	0	0	0	0	0	0	0	0	0	0	1	0
MBPK_003891048	order	Terebellida	0.8333	70	70	0	Opisthokonta	Metazoa	Annelida	Polychaeta	Terebellida				0	0	0	0	0	0	0	0	0	0	0	0	0	0	0	0	0	0	0	0	0	0	0	70	0	0	0	0	0	0	0	0	0	0	0
MBPK_000001711	order	Terebellida	0.8328	47	0	47	Opisthokonta	Metazoa	Annelida	Polychaeta	Terebellida				0	0	0	0	0	0	0	0	0	0	0	0	0	0	0	0	0	0	0	0	0	0	0	0	0	0	0	0	0	0	0	0	0	0	0
MBPK_000794341	order	Terebellida	0.8323	38	38	0	Opisthokonta	Metazoa	Annelida	Polychaeta	Terebellida				0	0	0	0	0	0	0	0	0	0	0	0	0	0	0	0	0	0	0	0	0	0	0	0	0	37	0	0	1	0	0	0	0	0	0
MBPK_000570100	order	Terebellida	0.8297	19	19	0	Opisthokonta	Metazoa	Annelida	Polychaeta	Terebellida				0	0	0	0	0	0	0	0	0	0	0	0	0	0	0	0	0	0	0	0	0	0	0	0	0	0	0	0	19	0	0	0	0	0	0
MBPK_002415591	order	Terebellida	0.8297	16	16	0	Opisthokonta	Metazoa	Annelida	Polychaeta	Terebellida				0	0	0	0	0	0	0	0	0	0	0	0	0	0	0	0	0	0	0	0	0	0	1	0	0	0	0	0	0	0	0	15	0	0	0
MBPK_003579515	order	Terebellida	0.819	19	19	0	Opisthokonta	Metazoa	Annelida	Polychaeta	Terebellida				0	0	0	0	0	0	0	12	0	0	0	0	0	0	0	0	0	0	0	0	0	0	0	0	0	0	0	0	0	0	0	7	0	0	0
MBPK_000296840	order	Terebellida	0.8145	28	28	0	Opisthokonta	Metazoa	Annelida	Polychaeta	Terebellida				0	10	1	0	6	0	0	7	0	0	0	0	4	0	0	0	0	0	0	0	0	0	0	0	0	0	0	0	0	0	0	0	0	0	0
MBPK_000022473	infraclass	Aciculata	0.8228	166	166	0	Opisthokonta	Metazoa	Annelida	Polychaeta					0	0	0	1	0	0	0	160	5	0	0	0	0	0	0	0	0	0	0	0	0	0	0	0	0	0	0	0	0	0	0	0	0	0	0
MBPK_000571070	subclass	Palpata	0.8202	165	121	44	Opisthokonta	Metazoa	Annelida	Polychaeta					0	0	0	0	0	0	0	0	0	0	0	0	0	0	0	121	0	0	0	0	0	0	0	0	0	0	0	0	0	0	0	0	0	0	0
MBPK_000257065	subclass	Palpata	0.8202	204	204	0	Opisthokonta	Metazoa	Annelida	Polychaeta					0	0	0	0	0	0	0	0	0	0	0	0	0	0	0	0	5	0	0	0	0	10	11	141	36	0	0	0	0	0	0	0	0	1	0
MBPK_000455201	subclass	Palpata	0.8182	97	93	4	Opisthokonta	Metazoa	Annelida	Polychaeta					0	0	0	0	0	0	0	0	0	0	0	0	0	0	0	0	2	0	0	0	0	4	4	64	19	0	0	0	0	0	0	0	0	0	0
MBPK_000009139	subclass	Palpata	0.8094	200	200	0	Opisthokonta	Metazoa	Annelida	Polychaeta					0	10	2	9	0	0	169	0	0	0	0	0	0	0	0	0	0	0	0	0	0	0	0	10	0	0	0	0	0	0	0	0	0	0	0
MBPK_002407703	class	Polychaeta	0.8706	9017	0	9017	Opisthokonta	Metazoa	Annelida	Polychaeta					0	0	0	0	0	0	0	0	0	0	0	0	0	0	0	0	0	0	0	0	0	0	0	0	0	0	0	0	0	0	0	0	0	0	28
MBPK_000131751	class	Polychaeta	0.8667	2127	1930	197	Opisthokonta	Metazoa	Annelida	Polychaeta					0	0	0	0	0	0	5	43	0	0	0	0	0	0	0	560	0	0	0	0	0	0	301	792	199	0	30	0	0	0	0	0	0	0	0
MBPK_001030556	class	Polychaeta	0.8635	1610	1561	49	Opisthokonta	Metazoa	Annelida	Polychaeta					0	0	0	0	0	0	320	0	81	0	0	0	0	0	0	141	0	0	0	0	0	0	255	302	344	0	0	0	0	0	0	0	0	118	0
MBPK_000555981	class	Polychaeta	0.8635	1984	185	1799	Opisthokonta	Metazoa	Annelida	Polychaeta					0	0	0	0	0	0	116	4	65	0	0	0	0	0	0	0	0	0	0	0	0	0	0	0	0	0	0	0	0	0	0	0	0	0	0
MBPK_000830662	class	Polychaeta	0.8598	1746	0	1746	Opisthokonta	Metazoa	Annelida	Polychaeta					0	0	0	0	0	0	0	0	0	0	0	0	0	0	0	0	0	0	0	0	0	0	0	0	0	0	0	0	0	0	0	0	0	0	14
MBPK_000853333	class	Polychaeta	0.8585	1599	1572	27	Opisthokonta	Metazoa	Annelida	Polychaeta					0	0	0	0	0	0	0	0	0	0	0	0	0	0	0	51	0	0	0	0	0	0	1144	288	89	0	0	0	0	0	0	0	0	0	0
MBPK_001257290	class	Polychaeta	0.8585	1345	0	1345	Opisthokonta	Metazoa	Annelida	Polychaeta					0	0	0	0	0	0	0	0	0	0	0	0	0	0	0	0	0	0	0	0	0	0	0	0	0	0	0	0	0	0	0	0	0	0	3
MBPK_000189995	class	Polychaeta	0.858	940	940	0	Opisthokonta	Metazoa	Annelida	Polychaeta					0	0	0	0	0	0	0	0	0	0	0	0	0	0	0	0	0	0	203	0	87	314	0	321	15	0	0	0	0	0	0	0	0	0	0
[truncated: 7,680 more rows]
[truncated: 35 more columns]
